# Supplementary material for: Mapping and manipulating the Mycobacterium tuberculosis transcriptome using a transcription factor overexpression-derived regulatory network
Source: Genome Biol. 2014 Nov 3;15(11):502. doi: 10.1186/s13059-014-0502-3 (PMC4249609; doi:10.1186/s13059-014-0502-3)
Supplement: Additional file 1: Table S1. — Table of transcription factor overexpression strains and characteristics of the resulting transcriptional impact. Table S2. Expression changes triggered by transcription factor overexpression. Table S3. Gene ontology enrichment in sets of similarly regulated genes. Table S4. Level of regulation compared to essentiality. Table S5. Gene ontology enrichment in the set of differentially expressed genes for each TF. Table S6. Predicted and observed growth rates of TFOE strains. [file 13059_2014_502_MOESM1_ESM.xlsx]

## Sheet: SupplementaryTableS1
Supplemental Table S1. Table of transcription factor overexpression strains and characteristics of the resulting transcriptional impact.
			Differentially Expressed >2 fold & <0.01 pval
TF	Name	Family	TFOE Ind	TFOE Rep	TFOE total
Rv0019c	fhaB		0	12	12
Rv0020c	fhaA		0	2	2		Legend
Rv0022c	whiB5	WhiB	216	219	435		TF	Transcription factor overexpressed
Rv0023		hth	488	404	892		Name	Gene name from tuberculist
Rv0038			2	0	2		Family	TF class based on sequence homology
Rv0042c		MarR	1	1	2		TFOE Ind	Number of genes induced two fold or greater, p-value from 3+ biological replicates <=0.01. Induction of the TF excluded since that is ectopically driven by the inducible promoter.
Rv0043c		GntR	11	6	17		TFOE Rep	Number of genes repressed two fold or greater, p-value from 3+ biological replicates <=0.01
Rv0047c		PadR	29	33	62		TFOE total	Total of columns D and E
Rv0054	ssb	ssDNA binding	2	16	18
Rv0067c		TetR	0	1	1
Rv0078		TetR	8	70	78
Rv0081		ArsR	283	119	402
Rv0117	oxyS	oxyR	2	2	4
Rv0135c		TetR	2	14	16
Rv0144		TetR	1	0	1
Rv0158		TetR	3	7	10
Rv0165c	mce1R	GntR	2	0	2
Rv0182c	sigG	sigma factor	6	13	19
Rv0195		2CRR	21	5	26
Rv0212c	nadR	NadR	7	7	14
Rv0232		TetR	8	1	9
Rv0238		TetR	8	345	353
Rv0260c		2CRR	81	154	235
Rv0273c		TetR	9	8	17
Rv0275c		TetR	0	4	4
Rv0302		TetR	0	6	6
Rv0324		ArsR	122	131	253
Rv0328		TetR	58	27	85
Rv0330c		TetR	13	0	13
Rv0339c		HTH	6	2	8
Rv0348		HTH	9	25	34
Rv0353	hspR	hspR	21	73	94
Rv0377		LysR	0	3	3
Rv0445c	sigK	sigma factor	33	0	33
Rv0452		TetR	3	14	17
Rv0465c		XRE	1	13	14
Rv0472c		TetR	1	15	16
Rv0474		XRE	1	3	4
Rv0485		NagC/XylR/ROK	0	0	0
Rv0491	regX3	2CRR	15	3	18
Rv0494		GntR	1	9	10
Rv0576		ArsR	28	252	280
Rv0586	mce2R	GntR	0	10	10
Rv0599c	vapB27	VapB	5	0	5
Rv0602c	tcrA	2CRR	6	3	9
Rv0608	vapB28	VapB	1	0	1
Rv0623	vapB30	VapB	1	1	2
Rv0653c		TetR	2	3	5
Rv0674		PaaX/ArsR (?)	1	3	4
Rv0678		wHTH	21	12	33
Rv0681		TetR	6	4	10
Rv0691c		TetR	1	7	8
Rv0735	sigL	sigma factor	16	21	37
Rv0737		MarR	0	2	2
Rv0744c		2CRR/HTH	9	3	12
Rv0757	phoP	2CRR	74	65	139
Rv0767c		TetR	30	51	81
Rv0792c		GntR	2	1	3
Rv0818		OmpR	323	231	554
Rv0821c	phoY2	phoU	0	0	0
Rv0823c			0	5	5
Rv0827c	kmtR	ArsR	2	5	7
Rv0844c	narL	LuxR	0	0	0
Rv0880		MarR	13	4	17
Rv0891c		cyclase	0	0	0
Rv0894		LuxR	0	1	1
Rv0903c	prrA	2CRR	0	2	2
Rv0967	csoR	csoR	0	4	4
Rv0981	mprA	2CRR	0	1	1
Rv1019		TetR	0	0	0
Rv1027c	kdpE	kdpE	5	0	5
Rv1033c	trcR	2CRR	13	38	51
Rv1049		HTH	4	70	74
Rv1129c		XRE	3	11	14
Rv1151c		SIR2	0	0	0
Rv1152		GntR	7	3	10
Rv1167c		TetR	0	8	8
Rv1176c		PadR	0	2	2
Rv1186c		HTH	4	21	25
Rv1189	sigI	sigma factor	2	3	5
Rv1219c		TetR	41	39	80
Rv1221	sigE	sigma factor	19	6	25
Rv1255c		TetR/AcrR	11	6	17
Rv1267c	embR	embR	1	0	1
Rv1287		Rrf2	6	33	39
Rv1332		HTH	13	2	15
Rv1353c		TetR	44	50	94
Rv1358		LuxR	26	70	96
Rv1359		cyclase	0	0	0
Rv1379	pyrR	pyrR	4	0	4
Rv1395		AraC	11	21	32
Rv1404		MarR	19	27	46
Rv1423	whiA	WhiA	11	5	16
Rv1453		HTH	3	0	3
Rv1460		SufR	2	3	5
Rv1473A			0	0	0
Rv1474c		TetR	0	2	2
Rv1556		TetR	0	0	0
Rv1560	vapB11	VapB	1	0	1
Rv1626		2CRR	0	1	1
Rv1657	argR	ArgR	7	0	7
Rv1674c		ArsR	1	2	3
Rv1675c	cmr	CRP/Fnr	0	0	0
Rv1719		IclR	0	3	3
Rv1725c		HxlR	1	1	2
Rv1740	vapB34	VapB	0	0	0
Rv1773c		IclR	6	1	7
Rv1776c		TetR	12	11	23
Rv1816		TetR	12	4	16
Rv1828		MerR	0	0	0
Rv1830		MerR	1	3	4
Rv1846c	blaI	BlaI	2	6	8
Rv1909c	furA	FUR	7	4	11
Rv1931c		AraC	0	5	5
Rv1956	higA	Hig/Cro-C1	0	2	2
Rv1960c	parD1	Antitoxin	2	0	2
Rv1963c	mce3R	TetR	12	2	14
Rv1985c		LysR	1	3	4
Rv1990c		HTH	25	66	91
Rv1994c	cmtR	ArsR	16	30	46
Rv2009	vapB15	VapB	3	2	5
Rv2011c		MarR	20	62	82
Rv2017		HTH	0	2	2
Rv2021c		XRE	0	0	0
Rv2034		ArsR	28	38	66
Rv2069	sigC	sigma factor	19	0	19
Rv2160A		TetR	1	0	1
Rv2160c		TetR	1	0	1
Rv2175c		wHTH	31	0	31
Rv2242		HTH	29	61	90
Rv2250c		TetR	38	61	99
Rv2258c		HTH_methyltransferase(?)	1	6	7
Rv2282c		LysR	22	0	22
Rv2324		AsnC	2	11	13
Rv2359	zur	FUR	0	5	5
Rv2374c	hrcA	hrcA	0	20	20
Rv2478c		ssDNA binding	0	1	1
Rv2488c		LuxR	0	0	0
Rv2506		TetR	0	20	20
Rv2595	vapB40	VapB	23	39	62
Rv2621c		wHTH	0	0	0
Rv2640c		ArsR	2	12	14
Rv2642		ArsR	1	2	3
Rv2703	sigA	sigma factor	10	45	55
Rv2710	sigB	sigma factor	1	0	1
Rv2711	ideR	ideR	1	1	2
Rv2720	lexA	LexA	0	10	10
Rv2745c	clgR	XRE	0	1	1
Rv2760c	vapB42	VapB	8	0	8
Rv2779c		AsnC	2	0	2
Rv2788	sirR	MntR	9	72	81
Rv2827c		wHTH	20	63	83
Rv2884		glnR	41	134	175
Rv2887		MarR	9	169	178
Rv2912c		TetR	1	1	2
Rv2986c	hupB	HU	1	6	7
Rv2989		IclR	1	1	2
Rv3050c		TetR	2	26	28
Rv3055		TetR	2	4	6
Rv3058c		TetR	136	127	263
Rv3060c		GntR	0	0	0
Rv3066		TetR	3	2	5
Rv3082c	virS	AraC	2	6	8
Rv3095		HxlR	1	19	20
Rv3124	moaR1	RedD	8	0	8
Rv3133c	devR	2CRR	83	43	126
Rv3143		2CRR/HTH	0	0	0
Rv3160c		TetR	0	1	1
Rv3167c		TetR	4	17	21
Rv3173c		TetR	1	2	3
Rv3183		XRE	0	1	1
Rv3197A	whiB7	WhiB	35	2	37
Rv3208		TetR	12	9	21
Rv3219	whiB1	WhiB	0	2	2
Rv3223c	sigH	sigma factor	95	263	358
Rv3246c	mtrA	2CRR	0	0	0
Rv3249c		TetR	22	9	31
Rv3260c	whiB2	WhiB	104	16	120
Rv3286c	sigF	sigma factor	234	71	305
Rv3291c	lrpA	AsnC	7	0	7
Rv3295		TetR	0	3	3
Rv3301c	phoY1	phoU	0	0	0
Rv3328c	sigJ	sigma factor	3	0	3
Rv3334		MerR	0	0	0
Rv3405c		TetR	0	0	0
Rv3414c	sigD	sigma factor	2	0	2
Rv3416	whiB3	WhiB	255	116	371
Rv3417c	groEL1	Not a traditional TF…	14	95	109
Rv3488		PadR	4	3	7
Rv3557c		TetR	4	14	18
Rv3574	kstR	TetR	12	61	73
Rv3583c		CRP/FNR	0	0	0
Rv3597c	lsr2	lsr2	13	7	20
Rv3676	crp	cAMP binding	43	42	85
Rv3681c	whiB4	WhiB	1	0	1
Rv3736		AraC	5	6	11
Rv3744	nmtR	ArsR	0	0	0
Rv3765c	tcrX	2CRR	54	40	94
Rv3830c		TetR	0	1	1
Rv3833		AraC	9	1	10
Rv3840		LytR	1	19	20
Rv3849	espR		30	252	282
Rv3852	hns	hns	4	3	7
Rv3855	ethR	TetR	1	1	2
Rv3862c	whiB6	WhiB	19	5	24
Rv3911	sigM	sigma factor	38	17	55
Unable to clone
Rv0196		TetR	Unable to clone
Rv0386		cyclase	Unable to clone
Rv0440		hsp	Unable to clone
Rv0890c		LuxR	Unable to clone
Rv1534		TetR	Unable to clone
Rv2358		ArsR	Unable to clone
Rv2919c			Unable to clone
Rv3575c		LacI	Unable to clone

## Sheet: SupplementaryTableS2
Suplementary Table S2. Expression changes triggered by transcription factor overexpression and ChIP derived physical interaction map as described in Minch et al. 2014
Each column represents the average of three or more biological replicates (see row 4).
		TF name			TB39.8	whiB5						ssb				oxyS					sigG		nadR												hspR		sigK						regX3					tcrA
		Replicates		3	3	3	3	4	3	3	3	3	3	4	6	4	3	4	3	3	3	3	3	5	3	3	3	3	3	6	3	4	3	3	3	3	3	3	5	3	4	3	3	5	3	3	3	3	3
		Level of TF induction		1.18081	0.69758	6.85556	4.15985	1.21962	1.40596	2.74149	2.56316	0.698671	4.05382	3.52044	2.9397	4.69005	2.29623	0.826611	2.97662	3.71792	2.36797	6.05257	4.51583	2.2242	1.83659	6.06581	3.25872	2.33384	1.77941	4.69607	3.19407	5.40881	3.77309	3.85318	1.00619	4.09523	1.85977	3.77824	3.63219	1.82131	2.16417	1.0393	0.881937	5.67973	2.95355	1.99817	1.59241	6.98558	1.34529
		Repressed (<-1 FC,<0.01 pval)		12	2	219	404	0	1	6	33	16	1	70	119	2	14	0	7	0	13	5	7	1	345	154	8	4	6	131	27	0	2	25	73	3	0	14	13	15	3	0	3	9	252	10	0	3	0
		Induced (>1 FC,<0.01 pval)		0	0	216	488	2	1	11	29	2	0	8	283	2	2	1	3	2	6	21	7	8	8	81	9	0	0	122	58	13	6	9	21	0	33	3	1	1	1	0	15	1	28	0	5	6	1
Gene	Name	Function	TFOE DE	Rv0019c	Rv0020c	Rv0022c	Rv0023	Rv0038	Rv0042c	Rv0043c	Rv0047c	Rv0054	Rv0067c	Rv0078	Rv0081	Rv0117	Rv0135c	Rv0144	Rv0158	Rv0165c	Rv0182c	Rv0195	Rv0212c	Rv0232	Rv0238	Rv0260c	Rv0273c	Rv0275c	Rv0302	Rv0324	Rv0328	Rv0330c	Rv0339c	Rv0348	Rv0353	Rv0377	Rv0445c	Rv0452	Rv0465c	Rv0472c	Rv0474	Rv0485	Rv0491	Rv0494	Rv0576	Rv0586	Rv0599c	Rv0602c	Rv0608
ID	Name	Function	Count	FC:Rv0019c	FC:Rv0020c	FC:Rv0022c	FC:Rv0023	FC:Rv0038	FC:Rv0042c	FC:Rv0043c	FC:Rv0047c	FC:Rv0054	FC:Rv0067c	FC:Rv0078	FC:Rv0081	FC:Rv0117	FC:Rv0135c	FC:Rv0144	FC:Rv0158	FC:Rv0165c	FC:Rv0182c	FC:Rv0195	FC:Rv0212c	FC:Rv0232	FC:Rv0238	FC:Rv0260c	FC:Rv0273c	FC:Rv0275c	FC:Rv0302	FC:Rv0324	FC:Rv0328	FC:Rv0330c	FC:Rv0339c	FC:Rv0348	FC:Rv0353	FC:Rv0377	FC:Rv0445c	FC:Rv0452	FC:Rv0465c	FC:Rv0472c	FC:Rv0474	FC:Rv0485	FC:Rv0491	FC:Rv0494	FC:Rv0576	FC:Rv0586	FC:Rv0599c	FC:Rv0602c	FC:Rv0608
Rv0001	dnaA	Chromosomal replication initiator protein DnaA	1	0.142	0.021	-0.734	-1.683	0.102	0.272	0.06	0.16	0.111	0.075	0.027	-0.116	0.038	-0.169	-0.039	-0.353	-0.186	-0.249	-0.304	-0.16	0.077	-0.706	-0.206	0.388	0.23	0.156	0.619	0.087	0.254	0.168	0.021	-0.035	0.199	-0.04	-0.076	-0.017	0.083	0.293	0.253	0.069	0.237	-0.451	0.269	0.071	0.444	0.184
Rv0002	dnaN	DNA polymerase III beta subunit (EC 2.7.7.7)	0	0.053	-0.022	-0.181	0.63	0.159	0.04	0.227	0.284	0.215	-0.04	0.098	-0.194	0.157	0.139	-0.149	-0.042	0.258	0.094	-0.178	0.018	0.033	-0.257	-0.43	0.007	-0.1	-0.032	0.773	0.248	0.096	0.146	-0.305	-0.332	0.035	0.1	-0.336	-0.135	0.072	0.141	0.046	-0.011	0.152	-0.298	0.304	0.175	-0.183	0.043
Rv0003	recF	DNA recombination and repair protein RecF	0	0.081	0.188	-0.203	-0.686	0.222	0.074	0.108	0.338	0.113	-0.043	-0.109	-0.619	-0.02	-0.145	0.085	-0.127	-0.098	-0.133	0.036	-0.33	0.048	0.043	0.105	0.047	-0.238	-0.089	0.787	-0.195	0.102	-0.035	-0.1	-0.414	-0.012	-0.206	0.15	-0.015	-0.166	-0.089	-0.161	-0.027	0.182	-0.289	-0.037	0.092	0.266	0.086
Rv0004		Zn-ribbon-containing, possibly RNA-binding protein and truncated derivatives	1	0.21	0.163	0.169	-1.077	0.112	0.292	-0.044	0.348	-0.14	-0.098	-0.136	-0.449	0.174	0.023	0.322	0.057	0.112	-0.147	-0.081	-0.198	-0.024	0.212	0.495	0.089	0.119	0.13	0.681	-0.19	0.065	0.105	0.186	-0.054	0.066	-0.05	0.301	-0.044	-0.108	-0.255	-0.016	-0.049	0.148	-0.103	-0.161	0.038	0.141	0.063
Rv0005	gyrB	DNA gyrase subunit B (EC 5.99.1.3)	0	0.053	0.091	-0.001	-0.689	0.114	0.165	0.03	0.127	0.179	-0.264	-0.213	0.031	-0.112	-0.221	0.007	-0.13	-0.336	-0.057	-0.033	-0.055	-0.288	0.017	-0.006	0.052	-0.048	-0.052	-0.065	-0.218	0.107	-0.006	-0.039	-0.152	-0.066	-0.01	0.015	-0.032	0.031	-0.223	0.001	0.134	0.077	0.25	-0.099	0.063	0.037	0.04
Rv0006	gyrA	DNA gyrase subunit A (EC 5.99.1.3)	1	0.139	0.14	-0.043	-1.069	0.099	0.157	-0.102	0.091	0.061	-0.128	-0.222	-0.06	0.006	-0.231	-0.011	-0.086	-0.163	0.163	-0.031	-0.043	-0.272	0.1	-0.086	0.009	-0.006	0.104	-0.075	0.088	0.111	0.021	0.054	-0.128	-0.051	0.012	0.05	0.004	-0.012	-0.226	-0.033	0.135	0.066	0.222	-0.114	0.048	-0.049	0.067
Rv0007			0	0.004	-0.04	-0.15	-0.551	0.005	-0.001	0.03	-0.023	0.095	-0.205	-0.188	-0.169	-0.03	-0.295	0.01	-0.073	-0.102	0.14	0.002	-0.117	0.007	0.147	0.123	-0.004	-0.059	-0.034	-0.037	0.05	0.012	0.143	0.059	0.024	0.057	0.097	0.406	0.021	0.118	-0.013	0.034	-0.002	0.067	0.239	-0.021	0.064	-0.145	-0.011
Rv0008c			2	0.065	-0.365	0.128	1.414	0.113	-0.211	0.065	0.067	-0.053	-0.268	-0.281	0.529	-0.028	0.157	-0.072	-0.091	-0.582	-0.079	-0.548	-0.032	0.295	-0.712	0.038	0.234	-0.111	0.058	0.224	0.025	-0.149	0.54	0.342	0.21	0.079	0.31	-0.337	-0.276	0.455	0.48	0.388	0.04	-0.002	-0.371	0.345	0.064	-0.024	-0.026
Rv0009	ppiA	Peptidyl-prolyl cis-trans isomerase (EC 5.2.1.8)	0	0.042	-0.144	-0.074	0.159	0.117	-0.004	-0.168	0.023	0.046	0.196	0.266	-0.393	-0.05	0.151	-0.121	-0.074	-0.258	-0.292	0.186	0.025	-0.378	-0.082	-0.436	0.117	0.109	0.114	-0.127	0.169	0.061	-0.044	0.033	-0.174	0.136	0.139	-0.168	0.005	0.193	0.186	0.274	0.18	0.115	0.127	0.219	0.103	-0.138	-0.01
Rv0010c		Possible membrane protein	0	0.223	-0.064	-0.084	-0.526	0	0.17	0.153	0.084	0.229	-0.157	0.212	-0.207	-0.144	0.161	0.177	0.19	0.453	0.532	-0.174	0.038	-0.407	0.103	0.42	-0.394	-0.121	-0.304	-0.181	-0.452	-0.054	-0.231	-0.551	-0.172	0.01	0.032	-0.14	0.101	0.129	-0.152	-0.128	-0.011	-0.428	0.154	-0.57	0.087	0.117	0.153
Rv0011c		FIG018426: putative septation inhibitor protein	0	0.079	0.125	0.063	0.376	0.344	0.253	0.119	0.437	0.317	-0.038	0.07	0.044	-0.081	-0.002	0.225	-0.001	-0.195	-0.145	-0.205	-0.11	-0.074	-0.359	0.142	0.025	0.046	0.018	-0.093	-0.013	0.197	0.11	0.278	-0.477	0.178	-0.147	-0.094	-0.07	-0.619	-0.161	0.086	0.318	-0.121	-0.33	0.249	0.336	0.139	-0.047
Rv0012		FIG215594: Membrane spanning protein	2	0.094	0.162	0.06	1.289	0.147	0.092	0.034	0.176	0.081	0	0.058	0.169	-0.054	-0.217	-0.222	-0.201	-0.101	0.271	-0.278	-0.043	0.169	-0.473	-0.43	0.081	-0.16	0.07	-0.394	-0.011	0.154	0.225	-0.208	0.348	0.003	0.104	-0.113	-0.089	0.193	0.132	0.005	0.037	-0.08	-0.216	0.159	0.065	-0.186	0.114
Rv0013	trpG	Anthranilate synthase, amidotransferase component (EC 4.1.3.27) @ Para-aminobenzoate synthase, amidotransferase component (EC 6.3.5.8)	0	-0.149	-0.317	0.282	1	0.179	-0.162	0.497	0.186	0.224	-0.302	-0.16	0.128	-0.315	-0.158	-0.104	-0.059	-0.267	-0.254	-0.441	-0.144	0.202	-0.599	-0.198	0.09	-0.095	-0.192	-0.1	-0.306	0.176	0.304	-0.276	-0.279	0.058	0.091	-0.031	-0.071	0.236	0.158	0.034	0.254	-0.145	-0.125	0.213	0.162	0.256	0.145
Rv0014c	pknB	Serine/threonine-protein kinase PknB (EC 2.7.11.1)	0	0.098	0.13	-0.092	-0.955	0.1	0.219	-0.108	0.158	-0.057	0.082	-0.3	-0.402	0.062	0.054	0.104	-0.064	0.017	-0.131	-0.089	0.011	0.026	-0.043	0.283	0.252	0.26	0.192	-0.186	0.057	0.173	0.094	0.281	-0.311	0.111	0.101	0.402	-0.087	-0.045	0.009	0.171	0.079	0.168	0.013	-0.025	0.161	0.192	0.16
Rv0015c	pknA	Serine/threonine-protein kinase PknA (EC 2.7.11.1)	1	0.02	-0.038	-0.168	-1.04	0.085	0.006	-0.17	0.096	-0.175	-0.021	-0.262	-0.58	0.058	-0.056	0.192	0.1	0.125	0.191	-0.172	-0.142	0.069	0.227	0.449	0.212	0.282	0.17	-0.18	-0.05	0.118	0.038	0.414	0.184	0.079	0.109	0.331	0.122	0.123	-0.124	0.035	-0.039	0.046	0.045	-0.213	0.178	-0.141	0.216
Rv0016c	pbpA	Cell division protein FtsI [Peptidoglycan synthetase] (EC 2.4.1.129)	0	0.167	0.23	-0.084	-0.99	0.046	0.237	-0.266	0.095	-0.018	0.226	-0.21	-0.444	-0.037	-0.13	0.27	-0.117	0.051	0.076	-0.008	-0.03	0.075	-0.158	0.337	0.305	0.384	0.191	-0.214	0.018	0.156	0.085	0.233	-0.199	0.183	0.018	0.332	-0.008	0.026	0.122	0.164	0.029	0.189	-0.064	-0.025	0.019	0.163	0.097
Rv0017c	rodA	Cell division protein FtsW	0	0.223	0.346	0.14	-0.752	0.078	0.227	-0.054	-0.043	0.025	0.19	-0.005	-0.24	0.068	0.164	0.098	-0.05	-0.112	0.007	-0.022	-0.006	-0.121	-0.035	0.073	0.048	0.109	0.011	-0.159	-0.044	0.076	-0.076	0.266	-0.275	0.118	-0.047	0.21	-0.111	0.108	-0.135	0.037	0.008	0.1	-0.033	0.005	0.128	0.078	0.029
Rv0018c	ppp	Serine/threonine phosphatase PPP (EC 3.1.3.16)	0	0.091	0.145	-0.021	-0.384	0.059	0.101	-0.245	0.07	-0.17	0.117	-0.074	-0.35	0.035	-0.011	0.133	-0.065	0.136	-0.042	-0.253	0.034	0.107	0.081	0.322	0.158	0.329	0.181	-0.253	0.055	0.019	0.158	0.292	-0.149	0.081	0.106	0.267	-0.038	-0.047	0.18	0.225	0.074	0.082	0.15	0.032	0.057	-0.043	0.066
Rv0019c			1	1.181	0.123	-0.384	0.173	0.403	-0.01	0.14	0.232	0.085	0.228	-0.076	-0.238	-0.173	-0.16	0.266	-0.058	0.041	-0.377	-0.162	-0.105	-0.195	-0.224	0.043	-0.113	0.084	0.003	-0.346	-0.727	0.198	-0.133	0.341	0.264	-0.124	0.005	0.099	-0.119	0.192	-0.024	0.064	-0.051	-0.015	0.251	0.198	0.215	0.18	0.015
Rv0020c	TB39.8		0	-0.029	0.698	-0.352	0.068	0.032	0.018	0.097	-0.088	-0.104	-0.025	-0.085	-0.363	0.032	0.006	-0.019	-0.126	-0.072	-0.058	-0.115	0.053	0.09	-0.092	-0.14	0.091	0.139	0.116	-0.327	-0.123	-0.037	0.13	0.049	-0.134	0.041	0.089	0.139	-0.097	0.068	0.138	0.069	0.169	0.082	0.249	0.208	0.039	-0.053	-0.047
Rv0021c		Nitronate monooxygenase	0	0.02	0.047	0.525	0.477	0.08	0.006	0.217	0.243	0.106	-0.121	-0.208	-0.053	0.291	0.313	0.168	0.024	0.168	0.142	-0.265	0.109	0.109	-0.582	-0.271	-0.04	-0.103	-0.109	-0.342	-0.026	-0.014	0.092	0.314	0.092	-0.048	0.274	0.268	-0.314	0.246	0.22	0.094	0.018	0.202	-0.248	0.186	0.069	-0.178	0.059
Rv0022c	whiB5	WhiB family transcriptional regulator	2	-0.09	-0.329	6.856	-0.392	-0.043	0.164	-0.091	-0.059	-0.09	-0.343	-0.219	0.108	-0.177	-0.304	0.017	-0.218	-0.156	-0.304	-0.231	-0.02	-0.012	-0.332	-0.146	-0.103	-0.104	-0.168	0.234	0.198	0.051	0.053	0.101	0.078	-0.162	-0.045	-0.128	-0.183	0	-0.111	0.039	-0.094	0.132	0.006	0.079	-0.03	-0.019	-0.298
Rv0023		Transcriptional regulatory protein	4	0.326	0.107	2.043	4.16	0.116	0.138	-0.098	-0.235	-0.115	0.23	-0.494	-0.418	0.105	0.135	0.383	0.139	-0.067	-0.464	-0.403	0.111	0.192	-0.217	0.083	0.109	0.008	-0.109	-0.214	-0.209	-0.021	0.039	0.753	0.369	-0.405	0.057	0.486	-0.562	0.166	0.113	0.014	0.15	0.108	-1.081	0.101	-0.011	-0.092	-0.084
Rv0024		NlpC/P60 family, cell wall-associated hydrolase, invasion-associated protein	2	0.096	0.018	1.851	-2.875	-0.016	-0.001	-0.306	0.151	-0.433	0.006	-0.208	-0.408	0.221	0.097	0.14	0.169	0.211	0.285	-0.065	0.184	0.164	0.017	0.041	0.471	0.382	0.23	-0.212	0.289	-0.071	0.139	0.33	0.144	0.054	0.196	0.528	-0.092	-0.004	0.105	0.343	0.299	0.388	-0.033	0.111	-0.007	-0.343	-0.049
Rv0025			4	0.188	0.059	1.356	-0.756	0.082	0.118	0.009	-1.555	-0.108	0.082	-0.21	0.108	0.091	0.114	0.328	0.211	0.101	-0.324	-0.262	0.148	0.005	-0.465	-0.813	0.085	0.074	0.03	0.134	0.047	-0.053	0.028	0.54	0.728	0.028	-0.076	0.036	-0.128	0.18	-0.005	0.19	0.07	-0.049	-0.259	0.328	0.007	-0.397	-0.048
Rv0026			3	-0.036	0.006	3.592	-1.302	0.058	0.091	0.116	0.339	0.01	-0.165	-0.615	0.15	0.037	-0.263	-0.095	-0.211	-0.127	0.047	-0.387	-0.44	-0.015	-0.57	0.238	0.308	-0.047	0.03	0.355	0.129	0.081	0.249	-0.166	-0.097	0.054	-0.166	0.231	-0.045	0.128	0.034	0.084	-0.051	0.224	-0.444	0.085	0.044	0.177	0.143
Rv0027			10	0.169	0.001	3.71	1.552	0.085	0.293	0.014	0.497	-0.236	-0.067	0.098	0.449	-0.252	-0.051	-0.257	-0.511	-0.321	-0.755	-0.723	0.174	0.014	-1.138	-1.146	-0.493	0.16	0.004	0.389	0.192	0.126	0.389	0.144	0.312	-0.194	0.062	-0.24	-0.257	0.11	0.488	0.099	0.06	0.167	-0.431	0.262	0.074	0.388	-0.342
Rv0028			5	0.058	-0.188	3.422	0.96	-0.087	0.086	-0.019	0.195	-0.225	-0.133	0.097	0.465	-0.012	-0.196	-0.149	-0.466	-0.285	-0.227	-0.403	-0.075	0.049	-0.817	-1.052	-1.009	-0.006	0.097	0.256	0.204	-0.085	0.159	-0.026	-0.241	-0.037	-0.005	0.012	-0.283	-0.014	-0.482	0.036	-0.085	0.131	-0.566	-0.077	-0.048	0.247	-0.05
Rv0029		Vegetative cell wall protein gp1 precursor	3	0.276	0.428	1.097	0.04	0.247	0.274	0.048	0.066	-0.085	0.084	0.125	0.331	0.1	-0.378	0.011	-0.196	-0.053	-0.016	-0.744	0.203	0.138	-0.61	0.018	0.895	-0.143	0.039	0.651	0.113	0.018	0.271	0.312	0.385	-0.325	-0.256	0.044	-0.263	0.147	0.037	0.028	0.045	0.083	-0.212	-0.038	0.111	0.124	-0.081
Rv0030			4	0.097	0.105	2.582	0.661	0.428	0.301	0.028	0.404	0.027	-0.124	0.06	0.043	-0.01	0.15	-0.361	-0.267	-0.67	0.143	-0.446	-0.15	-0.003	-1.247	-0.246	1.089	-0.203	0.294	0.509	0.27	0.176	0.328	-0.011	0.146	-0.06	-0.165	-0.427	-0.31	-0.178	0.245	0.128	-0.238	0.046	0.067	0.065	0.345	0.376	0.142
Rv0031		PUTATIVE REMNANT OF A TRANSPOSASE	5	-0.199	-0.145	4.636	-0.36	0.274	0.181	0.04	-0.494	-0.749	-0.366	-0.26	0.132	0.012	-0.023	-0.1	-0.13	-0.33	-0.819	-0.514	-0.255	-0.209	-0.402	-0.092	1.403	0.157	0.515	0.879	0.708	0.093	0.521	-0.144	-0.545	0.038	-0.272	-0.368	-0.766	-0.563	-0.123	0.572	-0.141	0.199	-0.295	0.198	0.307	0.193	-0.095
Rv0032	bioF2	2-amino-3-ketobutyrate coenzyme A ligase (EC 2.3.1.29)	12	0.084	-0.002	-0.433	-1.11	0.209	-0.234	0.286	0.21	0.336	-0.307	-0.318	0.817	-0.28	-0.181	-0.665	-0.28	-0.303	-0.662	-0.45	-0.158	0.299	-1.191	-1.153	0.737	-0.639	-0.381	1.583	0.217	0.027	0.08	-0.214	-0.078	-0.539	-0.033	-0.547	0.055	0.537	0.402	-0.226	-0.251	0.225	-0.809	0.385	0.09	0.064	-0.236
Rv0033	acpA	Acyl carrier protein	9	0.075	-0.154	-0.567	-2.042	-0.297	-0.145	-0.035	-0.37	0.63	-0.136	-0.579	0.76	-0.141	-0.098	-0.762	0.188	-0.007	-1.075	-0.012	0.117	0.486	-1.466	-1.637	0.948	-0.593	-0.595	1.582	0.497	-0.665	0.317	0.135	-0.09	-0.471	0.183	-1.054	0.313	1.05	0.661	-0.228	-0.502	0.643	-0.954	0.621	-0.344	-0.126	-0.409
Rv0034			8	-0.168	-0.289	-0.247	-1.476	0.011	-0.147	-0.207	0.062	0.374	-0.157	-0.239	0.568	-0.335	0.065	-1.054	-0.306	-0.328	-0.358	-0.545	-0.049	0.467	-1.378	-1.711	0.879	-0.332	-0.142	1.406	0.793	-0.058	0.056	0.084	-0.311	-0.56	0.074	-1.091	0.129	0.708	0.607	-0.14	0.005	0.156	-0.763	0.371	-0.188	-0.045	-0.469
Rv0035	fadD34	Long-chain-fatty-acid--CoA ligase (EC 6.2.1.3)	9	0.019	-0.065	-0.376	-1.571	-0.138	-0.139	-0.008	-0.024	0.562	0.007	-0.366	0.46	-0.291	-0.023	-0.613	-0.27	-0.381	-0.919	-0.415	0.008	0.13	-1.247	-1.358	0.593	-0.147	-0.195	1.249	0.381	-0.026	0.236	0.208	0.218	-0.054	0.04	-0.707	0.462	0.766	0.299	-0.096	-0.201	0.243	-0.591	0.217	-0.08	0.035	-0.357
Rv0036c			0	0.04	0.034	-0.29	0.415	0.014	0.037	-0.011	0.068	0.063	0.169	0.131	-0.043	0.092	0.086	-0.059	-0.041	0.12	0.248	-0.035	0.064	0.246	-0.16	-0.181	0.07	0.143	0.086	-0.051	0.072	-0.026	0.097	0.264	0.125	-0.001	0.204	-0.149	-0.015	0.227	0.181	0.117	0.04	0.087	-0.391	0.263	-0.004	-0.358	-0.031
Rv0037c		Possible membrane protein	0	0.067	0.092	0.001	-0.506	0.031	-0.038	-0.29	0.178	-0.128	-0.018	0.218	-0.226	0.299	0.233	0.167	0.095	0.233	0.302	-0.036	0.089	0.231	0.078	0.092	0.157	0.071	0.09	-0.208	0.139	0.012	-0.232	0.311	-0.087	0.055	0.041	0.147	-0.151	0.001	0.209	0.098	-0.066	0.016	-0.178	0.023	0.079	-0.263	0.107
Rv0038			1	0.083	-0.027	-0.165	0.274	1.22	0.198	0.039	0.577	-0.046	0.112	-0.162	0.033	0.094	0.125	0.119	0.237	0.057	0.159	0.171	-0.111	-0.149	0.056	0.192	-0.178	-0.243	-0.192	-0.182	-0.237	0.493	-0.207	-0.083	-0.192	-0.03	-0.162	0.091	-0.15	-0.029	-0.116	-0.132	-0.205	-0.028	0.175	-0.358	0.615	0.094	0.102
Rv0039c		Possible membrane protein	0	0.121	-0.189	0.236	0.156	-0.126	-0.164	0.223	-0.481	-0.429	0.328	0.174	-0.364	-0.055	0.197	0.236	0.165	0.279	-0.168	-0.496	0.62	0.228	-0.321	-0.015	0.097	0.31	-0.006	-0.58	-0.307	-0.157	0.183	0.626	0.303	0.135	0.15	-0.085	0.106	0.264	0.19	0.196	-0.059	-0.219	0.141	0.065	-0.341	-0.44	-0.165
Rv0040c	mtc28	Proline-rich 28 kDa antigen	5	0.023	0.099	-1.824	0.128	-0.051	-0.245	0.337	-0.269	0.141	0.432	0.053	-0.216	-0.079	0.27	0.049	0.013	0.081	0.058	-0.211	0.639	0.197	-0.402	0.109	0.202	0.561	-0.078	-1.148	0.28	0.055	0.1	0.192	-0.259	0.207	0.234	0.039	0.003	0.326	0.183	0.457	0.128	0.154	0.147	0.487	-0.107	-0.472	-0.137
Rv0041	leuS	Leucyl-tRNA synthetase (EC 6.1.1.4)	0	-0.056	0.058	-0.748	0.044	0.224	-0.111	0.31	0.363	-0.004	-0.297	-0.156	-0.102	-0.029	0.239	-0.186	-0.077	-0.189	-0.308	-0.373	0.149	0.162	-0.939	-0.654	0.269	0.042	0.1	-0.219	0.089	0.022	0.29	0.07	-0.104	0.059	0.187	-0.329	-0.351	0.069	0.339	0.243	0.116	0.138	-0.014	0.369	0.149	0.101	0.022
Rv0042c		Transcriptional regulator, MarR family	3	-0.075	-0.08	0.154	0.169	0.189	1.406	0.136	0.283	-0.048	0.307	-0.322	0.033	-0.11	-0.27	-0.179	-0.129	-0.127	0.213	-0.283	-0.123	-0.002	-0.651	-0.432	0.006	0.038	-0.12	-0.301	0.125	-0.018	0.42	-0.827	-0.73	-0.058	0.122	0.029	-0.125	-0.108	0.16	-0.095	0.303	0.169	-0.753	-0.01	0.08	0.236	0.075
Rv0043c		Transcriptional regulator, GntR family	2	0.027	0.026	-0.318	0.096	0.134	-0.056	2.741	0.338	-0.078	-0.226	-0.289	0.095	-0.064	-0.047	-0.121	-0.165	-0.064	0.066	-0.233	0.244	0.239	-0.918	-0.308	0.156	-0.056	0.052	0.033	0.341	0.097	0.305	0.02	0.034	0.069	0.014	-0.031	-0.326	0.011	0.264	0.014	0.384	0.115	-0.222	0.145	0.07	-0.005	0.117
Rv0044c		Possible oxidoreductase	1	0.291	-0.018	-0.42	0.611	0.128	0.131	0.057	0.024	-0.014	-0.228	-0.2	0.453	0.089	0.122	0.174	0.085	-0.103	-0.531	-0.222	0.223	0.065	-0.861	-0.294	0.14	-0.212	0.092	0.083	0.075	0.105	0.318	0.244	0.004	-0.136	0.072	-0.318	-0.208	0	0.104	0.17	0.365	0.155	-0.606	0.138	0.116	-0.394	0.208
Rv0045c		Hydrolase	0	0.009	-0.161	-0.169	0.405	-0.127	-0.183	0.091	-0.288	0.193	-0.125	0.077	0.518	0.064	0.047	-0.123	0.008	0.077	-0.296	-0.183	-0.047	-0.048	-0.833	0.456	0.174	0.171	0.047	-0.013	0.282	-0.162	0.311	0.272	-0.198	0.162	0.211	-0.15	-0.092	0.174	0.474	0.324	0.139	0.271	-0.289	0.24	-0.144	-0.095	-0.101
Rv0046c	ino1	Inositol-1-phosphate synthase (EC 5.5.1.4)	1	0.197	0.09	0.19	0.313	-0.173	0.272	0.117	-1.171	0.178	0.05	0.689	0.166	0.191	0.504	0.003	0.358	0.521	0.193	0.238	0.212	-0.081	0.059	0.179	-0.359	-0.344	-0.389	-0.5	-0.206	-0.453	-0.253	0.331	0.096	-0.023	0.399	-0.045	-0.016	0.441	0.134	0.223	0.061	0.126	0.277	0.114	-0.318	-0.096	-0.533
Rv0047c		Transcriptional regulator, PadR family	4	0.126	0.153	-0.095	1.623	0.97	0.195	0.515	2.563	0.025	0.063	0.477	0.581	0.006	-0.011	-0.098	-0.055	0.231	0.417	-0.03	-0.187	0.168	-0.404	-0.427	-0.189	-0.458	0.034	-0.387	0.008	1.078	0.148	0.152	0.063	-0.011	0.194	0.157	-0.389	0.207	0.17	0.092	0.079	0.319	-0.106	0.276	1.384	0.091	0.009
Rv0048c		Possible membrane protein	0	0.071	0.037	0.752	0.608	0.035	0	0.35	0.141	-0.152	-0.276	-0.13	-0.045	0.225	0.221	-0.15	-0.026	-0.196	0.208	-0.236	0.295	0.197	-0.536	-0.495	0.112	-0.091	0.204	-0.412	0.325	-0.102	0.268	0.314	-0.004	0.176	0.421	-0.249	-0.271	0.094	0.433	0.323	0.042	0.143	-0.183	0.2	-0.035	-0.278	-0.116
Rv0049			0	0.064	0.113	0.006	0.186	-0.001	0.023	0.274	-0.078	-0.117	0.09	0.222	-0.025	0.071	0.141	0.034	0.049	-0.002	-0.125	-0.055	0.225	0.127	-0.186	0.023	-0.019	0.11	0.009	0.005	-0.205	-0.071	-0.115	-0.242	-0.53	-0.036	0.005	0.072	-0.091	0.109	0.067	0.044	0.117	0.073	0.072	0.464	0.035	-0.157	-0.042
Rv0050	ponA1	Multimodular transpeptidase-transglycosylase (EC 2.4.1.129) (EC 3.4.-.-)	0	0.08	0.203	-0.1	-0.954	0.14	0.172	-0.135	0.092	-0.038	-0.13	-0.08	-0.224	0.048	-0.113	0.108	-0.118	-0.051	-0.151	-0.04	-0.021	-0.024	-0.015	0.085	-0.082	0.195	-0.016	0.052	-0.136	0.131	-0.307	0.108	-0.309	-0.124	0.008	0.202	-0.008	-0.023	-0.042	0.01	0.125	0.179	0.124	-0.017	0.077	0.138	0.007
Rv0051		Multimodular transpeptidase-transglycosylase (EC 2.4.1.129) (EC 3.4.-.-)	2	0.047	0.123	-0.203	-1.599	-0.078	0.029	-0.13	-0.062	0.049	-0.021	-0.018	-0.294	0.091	-0.115	0.082	-0.084	0.034	-0.143	-0.029	-0.127	-0.189	-0.027	0.269	-0.027	0.083	0.007	0.011	-0.08	0.083	-0.205	0.135	0.059	-0.04	-0.196	0.2	-0.005	-0.014	-0.128	-0.02	-0.046	0.202	0.047	-0.123	-0.049	0.142	0.086
Rv0052		ThiJ/PfpI family protein	2	0.15	0.179	0.209	-1.074	0.149	0.063	-0.27	0.139	0.036	0.301	-0.213	-0.078	0.092	-0.203	0.058	-0.14	-0.034	0.09	-0.028	-0.311	-0.371	0.009	0.336	0.094	0.059	0.169	0.041	-0.062	0.16	-0.182	0.144	0.228	-0.041	-0.157	0.442	-0.033	0.018	-0.243	-0.267	-0.116	0.139	-0.172	-0.266	0.102	0.167	0.183
Rv0053	rpsF	SSU ribosomal protein S6p	5	-0.372	-0.063	-0.201	1.298	0.389	-0.129	0.656	0.569	0.012	0.063	-0.517	0.598	-0.154	-0.08	-0.375	-0.133	-0.157	0.315	-0.274	-0.707	0.043	-0.623	-1.145	0.253	-0.453	0.025	-0.422	0.082	0.157	0.539	-0.534	-0.509	0.152	0.24	-0.39	-0.325	0.058	0.545	0.032	0.403	0.255	0.199	0.207	0.31	0.018	0.347
Rv0054	ssb	Single-stranded DNA-binding protein	2	-0.292	-0.279	0.126	1.057	0.196	-0.167	0.739	0.235	0.699	-0.239	-0.241	0.482	-0.075	0.055	-0.261	0.163	0.057	-0.321	-1.723	-0.374	0.037	-0.498	-0.612	-0.02	-0.324	-0.08	0.012	-0.371	-0.07	0.376	-0.377	-0.434	-0.032	0.165	-0.329	-0.342	-0.021	0.074	0.076	0.136	0.09	0.303	0.381	0.099	0.022	0.245
Rv0055	rpsR	SSU ribosomal protein S18p @ SSU ribosomal protein S18p, zinc-dependent	3	-0.139	-0.423	0.351	1.569	0.378	-0.131	0.573	0.144	0.381	-0.118	-0.279	0.673	-0.071	0.071	-0.287	-0.079	-0.04	-0.51	-0.364	-0.1	0.184	-1.309	-0.976	0.14	-0.556	-0.407	0.233	-0.407	0.107	0.33	0.063	0.385	-0.247	0.226	-0.058	-0.452	0.269	0.188	-0.327	0.045	-0.08	0.317	0.311	0.309	0.311	0.2
Rv0056	rplI	LSU ribosomal protein L9p	0	-0.274	-0.213	0.088	0.735	0.077	-0.066	0.313	0.202	0.117	-0.144	-0.207	0.42	-0.086	0.197	-0.363	0.066	-0.148	-0.003	-0.095	-0.268	0.02	-0.416	-0.755	-0.311	-0.355	-0.166	-0.164	0.051	-0.225	0.234	-0.446	-0.247	0.016	0.107	0.019	-0.325	0.08	0.267	-0.223	0.034	0.074	0.14	0.338	0.243	-0.102	0.16
Rv0057			2	-0.447	-0.22	-0.058	1.037	0.175	-0.258	0.321	0.219	0.102	-0.087	-0.452	0.55	-0.276	-0.158	-0.148	-0.13	-0.053	0.129	-0.148	-0.59	-0.236	-0.213	-0.242	-0.003	-0.514	-0.173	0.144	-0.293	0.054	0.158	-0.688	-0.489	0.144	-0.003	-0.053	-0.296	-0.093	0.167	-0.199	0.041	0.174	0.141	0.051	0.191	0.134	0.422
Rv0058	dnaB	Replicative DNA helicase (EC 3.6.1.-) @ intein-containing	0	-0.12	0.095	-0.868	-0.261	0.158	-0.042	0.319	0.161	0.319	0.072	-0.122	0.581	-0.038	-0.041	-0.198	-0.01	0.08	-0.171	-0.146	-0.365	0.224	-0.25	-0.134	-0.076	-0.153	-0.011	0.662	-0.375	0.18	0.04	0.06	-0.142	0.082	0.066	-0.124	-0.042	0.161	0.126	-0.141	0.08	0.082	0.296	0.351	0.091	0.128	0.059
Rv0059			4	-0.007	0.282	-0.911	-1.368	0.195	0.183	-0.028	0.279	0.278	0.092	-0.202	0.534	-0.156	-0.013	-0.209	-0.224	-0.235	-0.07	-0.138	-0.567	0.213	-0.43	0.156	0.062	0.095	0.039	0.983	-0.531	0.41	-0.102	0.046	-0.238	0.099	0.009	0.127	-0.026	0.06	0.377	-0.197	-0.14	0.349	0.235	-0.111	0.212	0.483	0.133
Rv0060		ADP-ribose 1"-phosphate phophatase related protein	0	0.069	0.137	-0.587	0.101	0.165	0.258	0.084	0.219	0.381	0.064	-0.092	0.162	-0.238	-0.083	0.018	-0.186	0.082	0.09	-0.106	-0.261	-0.166	-0.509	-0.156	-0.047	-0.253	-0.117	0.696	-0.289	0.246	0.023	-0.188	-0.194	-0.075	-0.155	0.028	0.016	0.062	-0.211	-0.277	-0.154	0.076	0.334	-0.183	0.095	0.427	-0.122
Rv0061			4	0.175	-0.179	-0.044	0.05	-0.125	0.341	-0.41	-0.407	0.545	0.482	0.882	-0.427	-0.4	0.158	0.075	0.181	0.221	0.396	0.156	0.032	-0.855	0.696	0.325	-0.695	-0.46	-0.47	0.497	-0.833	-0.265	-0.861	-0.691	0.204	-0.137	-0.127	0.084	0.373	0.447	-0.633	-0.295	-0.178	-0.641	1.25	-0.752	-0.235	0.161	-0.165
Rv0062	celA1	Endoglucanase A precursor (EC 3.2.1.4)	7	-0.111	-0.085	-1.47	0.268	0.265	-0.379	0.514	0.248	0.102	-0.31	-0.367	-0.588	0.382	0.465	-0.218	0.297	0.288	-0.178	-0.205	-0.52	-0.096	-1.011	-0.467	-0.099	-0.547	-0.138	-0.473	0.07	0.086	0.287	0.189	0.681	0.013	0.04	-0.283	-0.277	0.267	0.186	-0.199	-0.041	0.099	-0.288	0.557	0.296	-0.132	0.387
Rv0063		Oxidoreductase	6	-0.065	0.102	-1.703	-0.316	0.157	-0.559	0.376	0.247	-0.123	0.325	-0.885	-1.439	-0.078	-0.242	-0.274	-0.185	-0.116	0.111	-0.211	0.489	0.042	-1.027	0.029	0.174	0.24	0.415	-1.343	0.023	0.133	0.15	0.157	-0.202	0.005	0.149	0.211	-0.128	0.327	-0.186	0.235	0.138	0.097	0.137	0.15	0.042	-0.041	0.22
Rv0064		INTEGRAL MEMBRANE PROTEIN (Rhomboid family)	0	0.175	0.27	0.287	-0.274	0.198	0.172	0.292	0.178	-0.231	0.184	0.087	-0.318	-0.026	-0.026	0.306	-0.174	-0.093	-0.137	-0.061	0.014	-0.103	-0.11	0.518	0.079	0.025	0.026	0.166	-0.007	0.127	-0.191	-0.027	-0.562	-0.376	-0.26	0.549	-0.098	-0.308	-0.356	-0.163	-0.05	0.245	0.103	-0.173	0.083	0.408	0.092
Rv0065			5	-0.09	0.258	0.407	-0.902	0.024	-0.009	0.174	-0.343	-0.155	-0.015	-0.019	-0.504	0.069	-0.539	0.324	-0.523	-0.684	-0.365	-0.528	-0.005	-0.345	-0.608	0.647	0.312	0.265	0.37	0.219	0.309	0.107	0.096	0.579	-0.289	-0.077	-0.415	0.229	0.062	-0.162	-0.17	0.239	0.058	0.472	-0.028	-0.226	-0.113	0.362	0.148
Rv0066c	icd2	Isocitrate dehydrogenase [NADP] (EC 1.1.1.42); Monomeric isocitrate dehydrogenase [NADP] (EC 1.1.1.42)	2	0.188	0.271	0.24	1.047	0.166	0.304	-0.163	0.29	-0.175	-0.158	0.204	-0.308	0.06	0.163	-0.175	-0.378	0.147	-0.068	-0.218	0.647	0.303	-0.475	-0.287	0.31	0.26	0.249	-0.49	0.375	0.048	0.152	0.501	-0.233	0.168	0.219	0.03	-0.142	-0.09	0.269	0.287	0.259	0.327	0.301	0.322	0.151	-0.154	-0.219
Rv0067c		Transcriptional regulator, TetR family	2	0.316	0.348	-0.316	0.982	0.341	0.261	-0.252	0.26	-0.551	4.054	-0.39	-0.408	0.035	-0.013	-0.012	-0.228	-0.029	-0.039	-0.037	0.447	0.276	-0.434	0.358	0.271	0.019	0.126	-0.781	0.135	0.054	0.134	-0.041	-0.638	-0.301	0.293	0.607	-0.263	-0.584	-0.066	0.23	0.161	0.074	-0.281	0.027	0.062	-0.16	-0.166
Rv0068		Oxidoreductase/Short-chain dehydrogenase	5	-0.075	-0.302	-1.024	1.206	-0.102	-0.429	-0.285	0.169	-0.384	-1.3	-0.49	1.392	-0.141	-0.09	-0.15	-0.256	-0.082	-0.324	-0.353	0.28	0.582	-0.433	-0.083	0.21	-0.023	-0.184	0.459	0.995	0.056	0.821	0.455	0.087	-0.013	0.532	-0.091	-0.077	0.109	0.741	0.423	0.339	0.481	-0.244	0.618	0.008	-0.38	-0.4
Rv0069c	sdaA	L-serine dehydratase (EC 4.3.1.17)	7	0.358	0.615	1.105	-1.734	0.171	0.169	0.118	0.129	0.183	0.356	-0.905	0.382	0.135	-0.195	0.084	-0.149	-0.075	-0.069	-0.096	-0.543	0.171	-0.448	0.543	0.26	-0.11	-0.551	0.942	0.316	0.338	0.01	0.3	0.074	-0.108	-0.194	0.596	0.368	0.202	0.006	-0.107	-0.36	0.529	-1.293	-0.075	0.172	0.412	0.128
Rv0070c	glyA	Serine hydroxymethyltransferase (EC 2.1.2.1)	4	0.067	0.302	0.976	-0.452	0.004	0.014	0.289	0.147	0.21	0.302	-1.013	0.353	0.03	-0.097	0.044	0.111	0.27	-0.138	-0.207	-0.516	0.222	-0.678	0.446	0.35	-0.045	-0.361	0.928	0.295	0.214	0.179	0.459	0.238	0.029	-0.137	0.497	0.238	0.261	0.279	-0.046	-0.288	0.495	-1.191	0.028	0.112	0.28	0.194
Rv0071		Retron-type RNA-directed DNA polymerase (EC 2.7.7.49)	3	-0.069	-0.271	5.357	0.025	0.153	-0.136	0.113	0.232	-0.116	-0.236	-0.468	0.367	-0.112	-0.18	0.063	-0.057	-0.46	-0.164	0.525	-0.133	-0.043	-0.503	-0.192	-0.079	-0.198	-0.19	0.491	-0.091	0.198	0.095	-0.092	-0.166	-0.505	-0.168	-0.122	-0.405	-0.154	0.04	-0.229	-0.127	0.254	-0.35	0.041	0.169	-0.014	-0.166
Rv0072		Glutamine-transport transmembrane protein ABC transporter	0	-0.035	-0.045	-0.185	-0.029	0.104	0.112	-0.028	0.128	0.06	-0.008	-0.114	-0.219	-0.051	-0.053	0.067	-0.068	-0.146	-0.285	-0.007	-0.08	0.092	0.105	-0.076	0.057	0.071	-0.184	-0.193	-0.145	0.168	0.048	-0.102	-0.426	-0.001	0.006	0.014	-0.026	-0.006	0.058	0.01	0.12	0.081	-0.128	0.138	0.124	0.069	0.055
Rv0073		Glutamine-transport ATP-binding protein ABC transporter	0	0.001	0.007	-0.182	-0.417	0.202	0.046	0.22	0.173	0.002	-0.03	-0.032	-0.108	-0.019	-0.02	0.013	-0.06	-0.119	-0.077	-0.052	-0.124	0.216	0.017	-0.075	-0.02	-0.165	-0.295	-0.187	-0.149	0.169	-0.116	-0.046	-0.319	-0.076	0.006	0.06	-0.035	-0.034	0.171	-0.154	0.086	0.098	-0.077	0.037	0.18	0.172	-0.051
Rv0074		Xaa-Pro dipeptidase (EC 3.4.13.9)	1	0.065	0.096	-0.155	-1.108	0.089	-0.003	-0.224	0.152	0.075	0.084	-0.218	-0.291	-0.103	-0.068	0.096	0.021	0.048	0.075	-0.101	-0.138	0.059	0.116	0.394	0.107	0.051	-0.026	-0.119	-0.022	0.084	0.024	0.107	0.133	-0.007	-0.028	0.265	0.052	0.096	-0.046	-0.062	0.03	0.117	-0.158	-0.166	0.102	-0.062	0.031
Rv0075		Cystathionine beta-lyase, type II (EC 4.4.1.8)	0	0.106	0.141	0.006	-0.692	0.044	0.055	-0.037	0.106	0.007	0.043	-0.152	-0.225	-0.008	-0.196	-0.01	-0.118	0.049	0.157	0.025	-0.237	-0.008	0.16	0.448	0.073	0.073	0.088	0.077	-0.154	0.073	-0.057	-0.015	-0.102	-0.045	-0.202	0.333	0.059	-0.061	-0.183	-0.074	-0.067	0.216	-0.161	-0.15	0.032	0.266	0.144
Rv0076c		PROBABLE MEMBRANE PROTEIN	2	0.283	0.204	0.154	0.955	0.057	0.136	0.109	-0.472	0.343	0.134	0.369	0.839	0.163	0.113	-0.298	-0.315	-0.289	-0.08	1.03	0.04	0.336	-0.433	-0.675	-0.21	-0.354	-0.392	0.476	0.696	-0.018	0.167	0.216	0.035	-0.017	-0.021	-0.292	-0.389	0.508	0.306	0.024	0.161	0.006	0.348	0.212	-0.034	0.176	-0.147
Rv0077c		Oxidoreductase	8	-0.023	0.068	-0.944	3.192	-0.257	-0.162	0.125	0.073	-0.185	-0.327	-1.436	1.747	0.129	-0.151	-0.574	-0.35	-0.343	-0.144	-0.31	0.416	0.476	-0.729	-0.803	0.01	-0.222	-0.234	0.61	0.871	-0.039	0.556	-0.222	0.581	-0.303	0.033	-0.715	-0.444	0.301	0.025	0.031	0.034	-0.005	0.52	0.577	-0.149	-0.301	-0.33
Rv0078		Transcriptional regulator, TetR family	5	0.114	0.34	0.325	-0.261	0.347	-0.136	0.476	0.108	0.308	-0.372	3.52	0.145	0.067	0.107	-0.539	0.109	-0.195	0.106	-0.102	0.075	0.142	-1.284	-1.524	-0.051	-0.208	0.03	-0.019	0.446	0.266	0.665	-0.119	0.412	-0.024	0.288	-1.042	-0.606	0.3	0.61	0.281	0.272	0.088	-0.579	0.952	0.07	-0.331	0.102
Rv0078A			1	0.363	0.216	0.43	-0.078	0.053	0.369	-0.219	0.146	-0.099	0.008	0.093	0.039	-0.074	0.048	-0.123	-0.412	-0.023	0.127	-0.139	0.148	-0.125	-0.358	-0.289	0.191	-0.062	0.162	-0.029	-0.043	0.027	-0.016	0.138	0.075	0.033	-0.158	0.013	-0.15	-0.221	-0.309	-0.085	-0.104	-0.064	0.082	-0.028	0.067	0.429	-0.022
Rv0079			3	1.715	1.376	1.067	1.106	-0.023	2.032	0.486	-0.14	0.109	0.734	0.462	1.51	-0.094	1.096	0.36	0.937	0.06	0.103	0.337	0.938	-0.531	-0.218	0.003	-0.587	-0.711	-1.078	0.601	-0.528	0.065	-0.457	-1.118	0.649	-0.44	0.762	0.248	-1.091	0.717	-0.333	-1.492	-0.851	-1.188	-0.749	-0.424	-0.165	-0.134	0.615
Rv0080			3	1.59	0.991	0.794	0.37	-0.528	1.725	0.553	-0.075	0.463	0.837	-0.018	2.039	0.422	0.873	0.053	1.009	0.346	0.443	0.851	0.521	-0.312	-0.196	0.382	-0.441	-0.362	-0.897	-0.084	0.114	-0.402	-0.382	-1.03	0.563	-0.417	0.466	-0.083	-1.391	0.984	-0.902	-0.837	-0.874	-0.683	-0.667	-0.473	-0.177	-0.537	0.533
Rv0081		transcriptional regulator, ArsR family	4	0.157	-0.278	-0.021	-0.151	0.204	-0.357	-0.403	0.176	0.501	0.196	-0.751	2.94	0.259	0.23	-0.28	0.264	0.239	0.695	0.451	-0.639	-0.036	-0.128	0.194	-0.423	0.114	0.368	0.107	0.303	0.105	0.193	0.357	0.877	0.241	-0.107	0.364	-0.895	0.36	-0.236	0.439	0.25	-0.363	0.127	-0.059	0.187	-0.54	0.234
Rv0082		Formate hydrogenlyase subunit 11	4	0.09	-0.027	-0.301	-0.734	0.078	-0.057	-0.237	0.314	-0.573	0.058	-1.217	-2.535	0.507	0.317	-0.227	0.393	0.621	0.994	0.25	-0.195	0.295	0.181	0.503	0.114	0.356	0.627	-0.094	0.797	0.086	0.594	0.084	0.136	0.474	0.24	0.554	-0.58	-0.086	-0.237	0.681	0.475	-0.298	0.259	0.237	0.263	-0.504	0.176
Rv0083		Hydrogenase-4 component B (EC 1.-.-.-) / Formate hydrogenlyase subunit 3	6	0.291	-0.097	-0.194	-1.672	0.072	-0.274	-0.414	0.229	-0.38	0.03	-1.659	-2.754	0.632	0.283	-0.039	0.494	0.703	0.339	0.264	-0.059	0.227	-0.317	0.847	0.412	0.633	0.853	0.206	0.714	0.078	0.695	1.13	0.335	0.604	0.358	0.708	-0.332	-0.033	-0.141	0.995	0.616	-0.077	0.448	0.325	0.272	-0.895	0.188
Rv0084	hycD	Formate hydrogenlyase subunit 4	2	0.149	0.028	0.2	-0.203	0.232	-0.057	-0.173	0.25	-0.068	-0.033	-0.619	-1.96	0.398	0.198	-0.103	0.283	0.468	0.365	0	-0.312	0.251	0.452	0.596	0.216	0.279	0.479	-0.049	0.446	0.172	0.466	0.707	0.495	0.368	0.173	0.703	-0.137	-0.006	-0.185	0.56	0.389	-0.071	0.313	0.119	0.371	-0.575	0.243
Rv0085	hycP	Hydrogenase-4 component E (EC 1.-.-.-)	11	0.289	0.042	-0.099	-1.738	0.169	-0.125	-0.444	0.332	-0.004	0.019	-1.588	-2.585	0.488	0.187	0.022	0.475	0.643	0.509	0.33	-0.275	0.091	0.524	0.882	0.204	0.452	0.587	0.074	0.438	0.274	0.543	1.208	0.615	0.473	0.231	0.952	-0.047	-0.037	-0.378	0.737	0.692	-0.056	0.391	0.13	0.426	-1.261	0.427
Rv0086	hycQ	Hydrogenase-4 component F (EC 1.-.-.-)	7	0.192	0.098	-0.069	-1.512	0.078	-0.203	-0.238	0.272	-0.093	-0.076	-1.198	-2.417	0.453	0.121	0.012	0.271	0.447	0.789	0.162	-0.294	0.044	0.445	0.954	0.358	0.372	0.659	-0.201	0.65	0.186	0.57	0.83	0.595	0.497	0.259	0.845	-0.092	0.122	-0.19	0.752	0.509	-0.009	0.347	-0.001	0.349	-0.677	0.484
Rv0087	hycE	Formate hydrogenlyase subunit 5	6	0.324	0.175	-0.302	-1.364	0.129	0.033	-0.164	0.368	-0.421	0.023	-1.136	-2.203	0.387	-0.08	-0.009	0.056	0.44	0.583	-0.259	-0.362	0.309	-0.18	0.815	0.646	0.419	0.793	-0.01	0.738	0.256	0.897	1.005	0.231	0.563	0.51	1.115	-0.338	-0.007	-0.105	0.971	0.797	0.18	0.268	0.344	0.434	-0.539	0.453
Rv0088			2	0.104	0.21	0.076	0.36	0.231	0.045	0.32	0.339	-0.077	-0.081	-0.089	-1.352	0.021	0.249	-0.099	-0.139	0.225	0.231	-0.014	0.081	0.193	-0.098	0.011	-0.025	0.229	0.324	-0.314	0.466	0.215	0.22	0.333	-0.353	0.178	0.11	0.256	-0.446	-0.007	-0.076	0.303	0.288	0.514	0.346	0.129	0.18	-0.282	0.021
Rv0089		Methyltransferase/methylase	5	0	-0.014	0.138	0.837	0.063	-0.289	0.696	0.177	-0.196	-0.712	-0.682	-0.992	0	0.097	-0.215	-0.219	0.178	0.218	-0.539	0.027	0.542	-0.947	0.226	0.354	-0.067	0.261	-0.47	0.637	0.07	0.81	0.826	-0.024	0.133	0.28	0.185	-0.296	-0.121	0.302	0.51	0.275	0.471	-0.154	0.34	-0.155	-0.209	0.131
Rv0090		Possible membrane protein	5	-0.302	-0.238	0.309	1.129	0.181	-0.39	0.379	0.533	0.066	-0.526	-0.343	-0.317	0.004	-0.083	-0.262	-0.353	-0.016	-0.248	-0.452	0.072	0.451	-0.35	-0.109	-0.08	-0.383	-0.284	-0.288	0.385	0.073	0.366	0.38	0.319	-0.291	0.153	-0.145	-0.475	-0.014	0.623	0.258	0.03	0.542	-0.633	0.265	0.198	-0.172	-0.101
Rv0091	mtn	5'-methylthioadenosine nucleosidase (EC 3.2.2.16) / S-adenosylhomocysteine nucleosidase (EC 3.2.2.9)	5	-0.221	0.297	2.062	0.45	0.159	-0.209	0.471	0.306	-0.052	-0.52	0.054	0.39	0.391	-0.038	-0.637	-0.319	-0.081	-0.844	-0.843	-0.14	0.551	-1.356	-1.638	0.381	-0.284	0.167	0.724	0.437	-0.084	0.583	0.425	0.202	-0.15	0.383	-1.088	-0.648	0.239	0.493	0.144	0.63	0.134	-0.701	0.935	-0.088	-0.228	0.02
Rv0092	ctpA	Lead, cadmium, zinc and mercury transporting ATPase (EC 3.6.3.3) (EC 3.6.3.5); Copper-translocating P-type ATPase (EC 3.6.3.4)	1	0.164	0.311	0.978	-0.154	0.084	-0.02	-0.072	0.108	-0.03	-0.122	0.168	-0.376	0.224	0.023	-0.121	-0.213	0.02	-0.173	-0.337	0.09	0.451	-0.743	-0.792	0.273	0.068	0.152	0.298	0.427	0.022	0.161	0.551	0.456	-0.039	0.124	-0.445	-0.147	0.243	0.407	0.069	0.209	0.227	-0.929	0.239	0.072	-0.39	-0.156
Rv0093c		Possible membrane protein	1	0.211	-0.014	-0.232	1.476	0.211	-0.009	0.119	0.212	-0.173	0.176	-0.104	0.261	0.058	-0.064	0.142	0.02	-0.02	-0.281	-0.196	0.239	0.016	-0.677	0.148	-0.018	-0.051	-0.982	0.069	-0.003	0.093	0.134	-0.009	-0.085	-0.186	0.039	-0.13	0.006	0.085	-0.059	0.034	-0.059	-0.041	0.128	0.02	0.087	-0.129	-0.137
Rv0094c		Partial REP13E12 repeat protein	2	-0.133	-0.232	-0.575	-0.168	-0.163	-0.067	0.317	0.283	0.183	-0.071	-0.599	0.1	-0.174	-0.282	0.242	0.038	-0.391	-0.439	0.075	-0.17	0.037	0.39	0.563	0.29	0.222	0.458	0.963	0.197	-0.067	0.487	0.049	-0.222	0.382	0.32	0.261	0.09	0.044	0.062	0.145	-0.038	0.253	0.426	0.033	-0.153	0.097	-0.079
Rv0095c		Partial REP13E12 repeat protein	10	0.032	0.016	-0.005	1.316	-0.242	0.399	0.854	0.092	-0.898	0.048	-0.577	0.239	0.172	-0.131	0.134	0.411	0.086	-0.445	0.378	-0.031	0.387	-0.214	-0.26	-0.116	0.087	0.164	1.036	-0.086	0.06	0.331	-0.883	-1.142	-0.049	0.014	0.196	0.408	-1.231	0.491	-0.141	0.423	0.283	0.012	0.338	-0.242	0.965	-0.349
Rv0096	PPE1	PPE family protein	8	-0.136	-0.072	0.407	-0.086	-0.297	-0.184	-0.161	0.656	-0.035	-0.095	-0.231	-0.106	-0.297	-0.284	-0.258	-0.337	-0.225	-0.257	-0.066	-0.166	1.593	-0.317	-0.204	-0.152	-0.163	-0.242	0.593	-0.105	0.984	0.107	-0.124	0.431	-0.247	1.182	-0.169	-0.234	0.048	0.017	-0.17	-0.167	0.263	0.3	-0.06	0.1	-0.169	-0.276
Rv0097		Oxidoreductase	16	0.191	0.493	1.479	0.023	-0.241	0.237	-0.323	1.239	-0.091	0.027	-0.346	0.107	0.028	-0.261	-0.512	-0.902	-0.306	-0.486	-0.3	-0.111	1.69	-1.01	-0.453	-0.099	-0.287	0.082	1.732	0.038	1.528	0.316	-0.51	-0.442	-0.764	1.468	-0.215	-0.659	0.215	0.098	-0.293	-0.083	0.553	0.954	0.121	0.67	0.09	-0.852
Rv0098			17	0.137	0.493	1.741	-0.31	-0.134	0.296	0.228	1.356	-0.221	0.114	-0.424	0.198	-0.434	-0.224	-0.676	-0.699	-0.16	0.46	-0.05	0.079	1.683	-1.164	-0.606	-0.144	-0.803	-0.121	1.435	0.379	1.733	0.3	-0.536	-0.191	-0.862	1.555	-0.19	-0.636	0.007	-0.008	-0.52	-0.059	0.257	0.692	-0.415	0.919	0.132	-0.799
Rv0099	fadD10	Long-chain-fatty-acid--CoA ligase (EC 6.2.1.3)	18	0.02	0.477	1.779	-0.349	-0.369	0.182	-0.385	1.17	-0.049	-0.008	-0.51	0.257	-0.292	-0.297	-0.503	-0.85	-0.034	-0.263	-0.067	-0.288	1.725	-0.858	0.067	-0.07	-0.342	-0.018	1.785	-0.014	1.453	-0.008	-0.179	-0.186	-0.792	1.066	-0.158	-0.227	0.205	-0.235	-0.506	-0.232	0.453	0.927	-0.183	0.625	0.129	-0.755
Rv0100			9	-0.46	0.441	1.689	-0.199	-0.12	0.399	-0.228	1.152	-0.318	0.204	-0.26	0.184	-0.288	0.271	-0.606	-0.867	-0.274	0.133	-0.138	0.143	1.789	-0.96	0.018	0.328	-0.337	0.631	1.515	-0.006	1.548	0.235	-0.129	-0.684	-0.645	0.783	-0.275	-0.005	0.05	0.205	0.002	0.111	0.101	0.802	-0.539	0.642	-0.124	-0.472
Rv0101	nrp	Long-chain-fatty-acid--CoA ligase (EC 6.2.1.3)	11	-0.187	0.194	1.464	-1.129	-0.181	-0.028	-0.301	1.141	0.075	0.027	-0.852	-0.235	-0.123	-0.534	-0.181	-0.508	-0.05	-0.226	0.262	-0.399	1.221	-0.529	0.538	-0.013	-0.24	0.046	1.593	0.241	1.45	-0.255	0.104	0.233	-0.621	0.7	0.217	0.094	0.202	-0.427	-0.396	-0.143	0.339	0.174	-0.441	0.681	-0.094	-0.374
Rv0102		Cytochrome c oxidase caa3-type, assembly factor CtaG-related protein	0	-0.035	0.106	0.236	0.1	-0.017	0.033	0.178	0.198	-0.115	-0.007	-0.161	-0.57	0.078	-0.047	0.202	0.128	0.156	0.159	-0.036	0.098	0.089	0.24	0.525	0.113	-0.006	0	-0.289	0.03	0.038	0.096	0.13	-0.309	-0.012	0.085	0.37	-0.192	-0.098	-0.028	0.058	0.079	-0.025	-0.247	0.029	0.006	-0.015	0.147
Rv0103c	ctpB	Lead, cadmium, zinc and mercury transporting ATPase (EC 3.6.3.3) (EC 3.6.3.5); Copper-translocating P-type ATPase (EC 3.6.3.4)	1	0.057	0.211	-0.35	-0.475	0.122	0.069	-0.226	0.324	-0.044	-0.138	0.075	-0.146	0.19	0.068	0	-0.096	-0.035	-0.14	-0.145	0.225	0.49	-0.36	-0.101	0.075	0.081	0.147	0.073	0.064	0.442	-0.049	0.384	-0.115	-0.002	0.262	-0.029	-0.151	0.052	0.144	0.127	0.147	0.155	-0.929	0.155	0.214	-0.235	-0.044
Rv0104			1	0.017	0.116	-0.387	-0.596	-0.094	-0.179	-0.281	0.076	0.038	0.251	0.259	-0.371	0.323	-0.212	0.136	-0.019	0.058	0.041	0.016	-0.158	0.144	-0.135	0.433	-0.051	-0.163	-0.095	0.084	-0.029	0.358	-0.036	0.261	0.417	-0.179	-0.446	0.194	0.387	0.179	-0.074	0.017	-0.224	0.35	-0.48	-0.079	0.068	-0.063	-0.207
Rv0105c	rpmB	LSU ribosomal protein L28p	0	-0.037	-0.058	-0.103	0.134	0.007	-0.125	-0.043	0.205	-0.082	-0.107	-0.102	-0.048	-0.091	-0.139	0.003	-0.102	-0.103	-0.098	-0.054	-0.098	0.106	-0.066	-0.053	-0.028	-0.083	-0.104	0.015	-0.051	-0.007	0.233	-0.042	0.015	-0.046	0.164	0.086	-0.06	-0.104	0.006	-0.04	0.117	0.065	-0.077	-0.049	0.005	0.114	0.152
Rv0106		Putative metal chaperone, involved in Zn homeostasis, GTPase of COG0523 family	20	-0.643	-0.876	-0.234	1.2	0.591	-0.949	-0.336	1.522	0.116	-0.777	-1.028	0.427	-0.54	-1.098	-0.307	-0.491	-0.805	-0.7	-0.791	-0.898	0.936	-1.061	-0.608	-0.105	-0.828	-0.497	-0.113	-0.661	1.801	0.987	-0.617	0.343	-0.566	1.963	-0.512	-0.197	0.131	0.003	-0.407	0.829	0.038	0.453	-0.517	1.106	-0.075	0.539
Rv0107c	ctpI	Probable cation-transporting ATPase I (EC 3.6.3.-)	4	0.197	-0.019	-1.189	-0.472	-0.108	-0.074	-0.202	-0.153	0.197	0.137	0.046	1.212	-0.014	-0.058	0.127	-0.036	0.079	-0.13	-0.08	-0.144	0.062	-0.396	0.178	-0.348	-0.092	0.096	1.172	0.505	0.028	0.019	0.338	0.645	-0.031	-0.144	0.001	0.434	0.402	0	-0.032	-0.352	0.207	-0.144	-0.062	-0.043	-0.144	-0.16
Rv0108c			0	0.106	-0.199	-0.425	0.199	0.065	-0.057	-0.351	-0.153	-0.515	0.583	0.5	0.307	0.102	-0.033	0.104	-0.126	0.242	-0.012	-1.017	0.211	-0.137	-0.115	-0.606	-0.046	-0.351	-0.365	-0.021	0.141	-0.158	-0.252	-0.155	-0.59	-0.056	0.137	-0.123	-0.209	0.311	0.22	-0.017	-0.253	-0.047	0.191	0.036	0.153	-0.276	-0.084
Rv0109	PE_PGRS1	PE-PGRS FAMILY PROTEIN	5	0.083	-0.152	-0.459	-0.178	-0.222	-0.169	-0.232	0.254	-0.819	-0.037	-0.192	-1.057	0.197	-0.08	0.239	0.244	0.192	-0.14	0.38	0.262	0.184	0.087	0.276	-0.055	-0.103	0.016	0.332	0.351	-0.285	0.116	-0.462	-0.406	0.01	0.391	0.299	0.426	-0.671	0.165	0.282	0.274	0.25	-0.13	0.155	-0.157	0.174	-0.276
Rv0110		FIG056164: rhomboid family serine protease	2	-0.058	-0.12	-0.623	-0.805	0.185	-0.111	0.136	0.116	0.046	-0.124	-0.113	-0.459	-0.054	-0.05	0.068	-0.014	-0.015	-0.401	-0.101	0.07	0.088	-0.07	0.118	-0.098	0.028	-0.126	-0.146	-0.151	0.052	-0.027	0.095	0.334	0.024	-0.046	0.065	-0.012	0.007	0.05	-0.002	-0.201	0.026	-0.062	-0.047	0.087	-0.171	0.161
Rv0111		Transmembrane acyltransferase (EC:2.3.1.-)	9	-0.11	0.022	-2.08	-1.594	0.37	-0.502	0.649	0.305	0.18	-0.05	-0.995	-1.72	-0.169	0.001	-0.105	0.271	-0.227	-0.37	-0.382	-0.046	0.355	-0.953	-0.088	0.249	0.003	0.104	-0.178	-0.227	0.139	0.558	0.162	-0.071	0.153	0.204	0.001	0.05	-0.041	0.441	0.07	0.056	0.246	0.394	0.31	0.108	0.169	0.355
Rv0112	gca	GDP-mannose 4,6 dehydratase (EC 4.2.1.47)	11	-0.083	0.079	-2.365	0.392	0.506	-0.146	0.673	0.481	0.342	-0.274	-0.74	1.251	-0.268	0.019	-0.61	-0.156	-0.451	-0.736	-0.021	-0.461	-0.109	-1.212	-0.684	-0.212	-0.502	-0.54	2.186	-1.782	0.341	-0.144	-0.554	-0.845	-0.584	-0.201	-0.24	-0.286	0.095	0.188	-0.555	-0.403	-0.142	0.074	0.327	0.23	0.732	0.35
Rv0113	gmhA	Phosphoheptose isomerase (EC 5.3.1.-)	11	-0.005	0.177	-2.085	-0.021	0.39	0.019	0.58	0.367	0.408	0.052	-0.506	1.015	-0.211	-0.17	-0.858	-0.192	-0.497	0.1	-0.082	-0.576	-0.118	-1.156	-0.963	-0.361	-0.53	-0.654	1.556	-1.047	0.293	-0.19	-0.742	-0.581	-0.323	-0.211	-0.399	-0.26	0.186	-0.107	-0.58	-0.363	-0.153	0.061	-0.108	0.099	0.554	0.335
Rv0114	gmhB		11	-0.086	0.144	-2.09	-0.947	0.409	-0.129	0.447	0.453	0.453	0.01	-0.685	1.156	-0.148	-0.066	-0.261	-0.004	-0.543	-0.22	0.11	-0.92	-0.044	-0.652	-0.281	-0.374	-0.613	-0.781	2.079	-1.331	0.309	-0.355	-0.345	-0.799	-0.422	-0.221	0.059	-0.253	0.127	-0.153	-0.69	-0.673	0.013	-0.013	-0.157	0.276	0.748	0.36
Rv0115	hddA	D,D-heptose 7-phosphate kinase	10	0.147	0.18	-1.725	-1.26	0.346	-0.068	0.45	0.403	0.358	-0.173	-0.867	1.143	-0.161	-0.146	-0.429	-0.063	-0.337	-0.381	-0.084	-0.825	0.113	-0.808	-0.258	-0.349	-0.62	-0.714	2.082	-1.182	0.304	-0.149	-0.232	0.108	-0.428	-0.258	0.048	-0.168	0.255	-0.196	-0.55	-0.477	-0.069	-0.18	-0.147	0.233	0.739	0.367
Rv0116c		Possible membrane protein	1	0.426	0.043	0.236	0.882	0.08	0.157	0.014	0.123	-0.114	-0.11	0.341	0.874	0.002	0.046	0.087	-0.326	-0.176	-0.649	-0.435	0.552	-0.206	-0.552	-0.117	0.308	0.257	-0.005	0.32	0.308	-0.03	0.278	0.058	-0.153	-0.064	0.052	-0.129	-0.617	-0.142	0.119	0.232	-0.117	-0.025	0.431	0.328	0.049	0.175	0.04
Rv0117	oxyS	Hydrogen peroxide-inducible genes activator	4	0.145	-0.124	1.174	2.636	0.19	0.076	0.463	0.39	-0.199	-0.311	0.287	0.412	4.69	-0.124	0.069	0.49	-0.197	-0.582	-0.791	0.487	0.188	-0.886	-0.448	0.117	-0.26	-0.076	0.081	0.493	-0.034	0.21	0.348	0.623	-0.436	-0.073	-0.295	-0.512	-0.074	0.318	0.503	-0.116	0.208	-1.051	0.283	0.167	0.013	-0.066
Rv0118c	oxcA	Oxalyl-CoA decarboxylase (EC 4.1.1.8)	10	0.446	0.242	-0.172	0.761	-0.335	0.479	0.24	0.176	0.335	0.103	0.113	1.656	-2.515	-0.198	0.085	-0.106	-0.042	-0.73	-0.269	0.397	-0.139	-0.047	-0.873	-0.012	-0.35	0.708	1.144	0.019	0.137	-0.038	-0.262	0.478	-0.488	-0.128	-0.024	0.284	0.384	-0.309	-0.508	-0.585	-0.117	-1.024	-0.446	-0.129	0.361	-0.04
Rv0119	fadD7	Long-chain-fatty-acid--CoA ligase (EC 6.2.1.3)	8	0.012	-0.224	-0.736	1.171	-0.103	-0.178	0.168	0.354	0.4	-0.37	0.031	1.95	-1.581	-0.173	-0.391	-0.143	-0.4	-0.305	-0.615	0.228	0.045	-0.665	-1.426	0.352	-0.442	0.216	1.027	0.398	0.138	0.585	0.158	0.887	-0.36	0.319	-0.71	-0.006	0.58	0.221	-0.305	-0.483	-0.142	-0.975	0.073	0.165	-0.334	0.139
Rv0120c	fusA2	Translation elongation factor G-related protein	4	0.426	0.5	-0.224	0.584	-0.064	0.237	0.206	0.064	0.047	0.084	0.276	0.877	0.287	-0.035	0.112	-0.1	0.359	0.335	-0.094	0.447	0.258	-0.464	-0.002	0.276	0.061	0.635	1.173	0.94	0.109	0.022	0.389	-0.105	-0.144	-0.13	0.187	0.066	0.256	0.073	0.086	-0.387	0.397	-1.088	0.23	0.011	-0.189	-0.261
Rv0121c		PPOX class F420-dependent enzyme	2	0.171	-0.033	0.886	0.051	-0.001	0.16	0.062	0.073	-0.517	-0.371	0.064	-0.163	-0.125	0.237	-0.229	-0.027	0.067	-0.256	-0.562	0.324	0.144	-0.661	-0.144	-0.059	0.354	0.365	-0.348	0.289	0.008	0.209	0.229	-0.138	-0.13	-0.013	0.156	-0.552	-0.043	-0.096	-0.164	-0.442	-0.061	-1.193	0.123	-0.045	0.161	0.187
Rv0122			2	0.082	-0.168	-0.334	1.389	0.154	-0.139	0.549	0.242	0.086	-0.432	0.313	0.759	0.018	0.164	0.004	-0.25	0.08	-0.867	-0.095	0.408	0.013	-0.922	-0.821	-0.069	-0.246	-0.178	0.326	-0.113	0.145	0.14	-0.39	-0.547	-0.667	-0.13	-0.482	-0.505	-0.084	0.48	0.046	-0.15	0.029	-0.378	0.637	-0.089	0.344	-0.061
Rv0123		DNA-binding protein, CopG family	2	0.129	-0.172	-0.074	1.665	-0.01	-0.028	0.891	0.306	-0.103	-0.302	0.278	0.829	0.207	0.159	-0.319	-0.212	0.027	-0.747	-0.5	0.552	0.583	-0.877	-1.297	0.003	-0.677	-0.274	-0.135	-0.045	-0.042	0.023	0.068	-0.195	-0.477	0.22	-0.82	-0.565	-0.005	0.589	-0.026	-0.007	-0.031	-0.307	0.581	-0.105	0.177	-0.373
Rv0124	PE_PGRS2	PE-PGRS family protein	11	-0.194	-0.605	-0.741	-0.366	-0.571	-0.227	-0.14	0.223	-1.654	-0.185	-0.823	-1.145	0.374	-0.455	0.402	0.448	0.129	-0.207	0.873	-0.017	0.213	0.365	0.61	-0.203	-0.231	0.146	0.418	0.251	-0.593	0.167	-1.536	-1.329	0.146	0.512	0.473	0.716	-1.704	0.4	0.314	0.239	0.507	-0.044	0.007	-0.271	0.432	-0.289
Rv0125	pepA	Serine protease PepA	0	-0.056	-0.061	-0.422	0.498	0.087	-0.175	0.195	0.097	0.066	-0.145	-0.203	0.278	0.004	0.072	-0.252	0.162	0.106	0.046	-0.178	-0.146	-0.029	-0.217	-0.256	0.017	-0.095	-0.07	-0.091	0.119	0.055	0.186	-0.211	0.1	0.024	0.147	-0.23	-0.121	0.126	0.048	-0.025	-0.02	0.082	-0.247	0.103	0.167	-0.116	-0.004
Rv0126	treS	Trehalose synthase (EC 5.4.99.16)	0	-0.091	-0.121	-0.381	-0.325	0.217	-0.083	0.11	0.345	0.012	-0.16	-0.147	0.182	-0.261	-0.236	-0.27	-0.396	-0.24	-0.082	-0.384	-0.273	0.187	-0.855	-0.446	0.221	-0.136	-0.026	-0.103	0.128	0.189	0.267	-0.217	-0.009	-0.059	0.127	-0.141	-0.195	0.12	0.271	-0.111	0.049	0.13	-0.515	0.063	0.13	0.3	0.117
Rv0127		Uncharacterized protein, probably involved in trehalose biosynthesis [Carbohydrate transport and metabolism]	0	0.001	-0.105	-0.077	-0.95	-0.007	-0.009	0.026	-0.093	0.123	-0.086	0.069	0.069	-0.172	-0.107	-0.184	-0.183	-0.352	-0.189	-0.333	-0.155	0.128	-0.656	-0.448	0.159	-0.002	-0.005	0.075	-0.014	0.054	0.179	0.17	0.232	0.016	-0.021	-0.16	-0.018	0.265	0.192	-0.082	-0.06	0.121	-0.367	0.041	-0.038	-0.004	-0.056
Rv0128		Possible membrane protein	5	-0.176	-0.089	1.566	0.989	0.096	-0.057	0.437	0.327	0.021	-0.206	-0.255	0.556	-0.11	-0.008	-0.324	0.03	-0.127	-0.394	-0.362	-0.331	-0.037	-1.098	-0.966	0.057	-0.855	-0.372	0.21	-0.051	0.016	0.111	-0.203	0.025	-0.279	0.036	-0.281	-0.297	0.142	0.129	-0.327	-0.041	-0.106	-0.208	0.223	0.049	0.393	0.198
Rv0129c	fbpC	Antigen 85-C precursor (85C) (Antigen 85 complex C) (Ag85C) (Mycolyl transferase 85C) (EC 2.3.1.-)	1	-0.121	0.014	-0.881	0.12	0.17	-0.169	0.345	-0.021	-0.036	0.221	-0.016	-0.93	-0.132	0.087	-0.316	0.022	0.051	-0.02	-0.118	0.151	-0.209	-0.328	-0.553	-0.063	0.012	0.182	-0.97	0.002	-0.029	0.231	-0.441	-0.162	0.088	0.117	-0.192	-0.221	0.06	-0.106	-0.012	0.125	0.153	0.14	0.175	0.075	-0.269	-0.009
Rv0130		Probable enoyl-CoA hydratase 1 (EC 4.2.1.17)	3	-0.152	-0.03	0.233	1.242	0.099	-0.473	0.676	0.262	0.276	-0.647	-0.705	-0.223	0.091	-0.193	-0.814	-0.057	-0.434	-1.147	-0.378	-0.25	0.34	-1.577	-0.969	0.068	-0.001	0.241	-0.282	0.275	-0.249	0.593	0.258	-0.318	0.019	0.417	-0.575	-0.457	0.064	0.271	0.5	0.406	-0.011	-0.271	0.51	0.074	-0.026	0.313
Rv0131c	fadE1	PROBABLE ACYL-CoA DEHYDROGENASE FADE1 (EC 1.3.99.-)	3	0.263	0.463	-0.149	1.915	-0.059	0.15	0.171	0.114	-0.281	-0.266	0.141	0.186	0.268	0.018	-0.032	-0.317	0.081	-0.308	-0.309	0.569	0.3	-0.791	-0.616	0.233	0.226	0.253	-0.042	0.639	-0.084	0.406	0.604	0.239	-0.235	0.14	-0.124	-0.598	0.078	0.233	0.299	-0.196	0.272	-0.136	0.395	-0.049	-0.218	-0.351
Rv0132c	fgd2	F420-dependent glucose-6-phosphate dehydrogenase Fgd3	3	0.024	0.103	-0.084	0.539	-0.069	-0.06	0	0.037	-0.221	-0.15	0.37	0.291	0.074	-0.138	-0.129	-0.257	-0.236	-0.357	-0.215	0.35	0.309	-0.352	0.005	0.258	0.145	0.228	0.157	0.396	0.039	0.309	0.156	-0.105	-0.322	-0.079	-0.098	-0.269	-0.093	0.476	0.168	-0.142	0.112	-0.154	0.13	-0.033	-0.125	-0.097
Rv0133		Histone acetyltransferase HPA2 and related acetyltransferases	0	0.087	-0.15	-0.466	0.385	0.127	-0.048	0.164	0.225	0.01	-0.02	0.076	0.07	0.05	0.055	-0.04	0.078	-0.019	0.221	-0.177	0.163	-0.18	-0.053	0.275	0.097	-0.194	0.005	0.018	-0.233	0.077	0.135	0.101	0.036	-0.141	-0.113	0.155	-0.087	0.045	-0.121	-0.051	0.007	-0.148	-0.11	-0.068	0.143	-0.047	0.112
Rv0134	ephF	epoxide hydrolase	0	0.06	0.141	-0.002	-0.126	0.085	0.032	0.031	-0.022	-0.074	0.09	-0.076	-0.246	0.016	-0.4	0.207	0.046	-0.139	-0.062	-0.134	0.072	-0.015	0.005	0.339	-0.005	0.224	0.057	0.108	-0.115	0.157	-0.112	0.041	-0.041	0.003	-0.185	0.13	0.024	0.012	-0.116	0.053	0.01	-0.003	-0.211	-0.14	0.07	-0.023	0.091
Rv0135c		Transcriptional regulator, TetR family	1	0.138	0.107	-0.232	0.608	0.39	0.077	0.23	0.078	0.217	0.14	0.875	0.27	-0.151	2.296	-0.157	-0.145	-0.485	-0.372	-0.317	-0.218	-0.015	-0.727	-0.168	-0.265	-0.235	-0.246	0.128	-0.444	0.279	-0.05	0.102	-0.049	-0.105	0.007	-0.148	-0.019	0.341	0.137	-0.12	0.231	-0.296	0.083	0.011	0.137	0.314	-0.072
Rv0136	cyp138	Cytochrome P450 138	4	0.148	0.244	-0.427	1.505	0.11	-0.042	0.098	0.312	0.121	-0.073	-0.166	1.53	-0.167	-1.494	-0.399	-0.303	-0.266	-0.567	-0.045	-0.142	-0.125	-0.861	-0.215	0.087	-0.493	-0.344	0.588	0.179	0.358	0.209	-0.346	0.146	-0.56	0.292	-0.495	-0.177	0.271	-0.061	-0.097	-0.138	0.022	-0.434	0.216	0.188	0.075	-0.27
Rv0137c	msrA	Peptide methionine sulfoxide reductase MsrA (EC 1.8.4.11)	2	0.233	0.264	0.433	1.314	0.019	0.212	0.055	0.187	0.042	-0.043	0.019	0.599	0.073	0.124	0.02	-0.105	-0.127	0.269	-0.201	0.016	0.207	-0.544	-0.653	0.091	0.084	0.235	-0.108	0.126	0.045	0.248	0.018	0.312	0.041	0.215	0.288	-0.502	0.143	0.12	0.023	0.128	-0.007	-0.087	0.286	0.108	0.325	0.09
Rv0138			1	0.054	-0.032	0.15	-0.648	0.445	0.001	-0.034	0.602	0.078	0.161	-0.4	0.397	-0.259	-0.171	-0.063	-0.002	-0.315	-0.182	-0.019	-0.284	-0.509	-0.435	0.022	-0.094	-0.234	-0.371	-0.063	-0.027	0.42	0.023	-0.217	-0.363	0.036	-0.003	0.227	-0.106	0.076	-0.082	-0.009	0.368	0.123	-0.291	0.105	0.479	0.231	0.099
Rv0139		Dihydroflavonol-4-reductase (EC 1.1.1.219)	2	0.113	-0.286	0.111	-1.598	0.161	-0.039	-0.282	0.195	-0.078	0.062	-0.405	-0.068	0.051	-0.015	0.335	0.157	0.134	-0.119	0.127	-0.163	-0.038	-0.163	0.42	-0.02	0.008	0.116	-0.107	-0.146	0.083	0.024	0.204	0.248	0.067	-0.028	0.327	0.045	0.083	0.035	0.079	0.034	-0.016	-0.132	-0.003	0.143	0.004	0.194
Rv0140			3	-0.101	0.064	-0.08	1.497	-0.024	0.173	0.194	0.063	0.189	0.015	0.587	-0.011	-0.133	-0.022	0.194	-0.151	-0.003	-0.253	0.075	0.356	0.2	-0.643	-0.076	-0.079	0.133	0.103	0.273	0.022	0.01	-0.171	-0.274	-0.026	0.07	-0.094	-0.368	-0.038	0.337	-0.1	0.023	-0.016	0.092	-0.217	-0.24	-0.112	0.296	-0.169
Rv0141c			2	0.242	0.064	1.413	0.796	0.163	0.321	0.109	0.106	0.248	0.05	0.378	0.769	-0.02	0.02	-0.227	-0.109	-0.037	0.366	0.344	0.355	0.301	-0.454	-0.733	0.195	-0.067	0.08	0.178	0.012	0.132	-0.035	0.109	-0.297	-0.232	0.159	-0.089	0.039	0.18	0.45	-0.196	0.05	0.031	-0.181	0.083	0.035	0.445	-0.061
Rv0142			3	0.092	-0.031	-0.945	-0.334	-0.285	-0.097	-0.497	-0.114	0.218	0.241	0.139	0.492	0.148	-0.118	0.163	0.175	0.059	0.201	0.3	0.301	0.098	-0.389	0.189	0.19	0.113	0.136	0.735	0.363	0.134	-0.054	0.316	1.219	-0.314	-0.355	-0.183	0.683	0.469	0.038	0.004	-0.453	0.04	-0.38	-0.292	-0.113	-0.507	-0.489
Rv0143c		Chloride channel protein	1	0.036	-0.139	-1.046	-0.358	0.145	-0.129	-0.106	0.128	0.115	-0.023	-0.151	0.221	0.077	0.113	0.019	0.138	0.058	-0.187	-0.244	-0.178	0.148	-0.225	-0.027	0.188	-0.064	0.033	0.183	-0.065	0.07	0.232	0.346	0.368	0.068	0.16	-0.027	-0.08	0.296	0.191	0.056	-0.006	-0.077	-0.376	0.161	0.134	-0.248	0.156
Rv0144		Transcriptional regulator, TetR family	0	0.039	0.001	-0.666	0.155	0	0.035	-0.006	-0.11	0.221	0.104	0.032	0.329	-0.094	-0.216	0.827	0.033	-0.319	-0.199	-0.222	-0.03	-0.068	-0.133	-0.215	0.078	0.003	0.072	0.37	0.054	0.048	0.114	-0.286	-0.184	-0.009	0.016	-0.138	0.148	0.239	0.058	0.128	0.096	-0.096	0.215	0.019	-0.035	0.08	0.055
Rv0145			0	0.032	0.01	-0.693	0.141	0.151	0.051	-0.183	0.026	-0.082	0.105	-0.053	0.295	0.03	-0.052	-0.056	-0.067	-0.1	0.242	-0.046	0.061	-0.036	-0.075	-0.044	0.182	0.094	0.141	0.282	0.267	0.169	0.096	-0.315	-0.28	0.041	-0.088	-0.086	0.007	-0.005	-0.179	0.152	-0.019	-0.172	0.235	-0.133	0.101	-0.041	0.088
Rv0146			3	0.045	-0.154	-0.963	0.336	0.084	0.052	-0.002	0.169	0.044	-0.082	-0.26	1.017	-0.245	-0.26	-0.162	-0.155	-0.448	-0.571	-0.212	0.12	0.087	-0.222	-0.458	0.3	0.33	0.037	0.546	0.066	0.007	0.313	-0.426	-0.388	-0.108	0.118	-0.046	-0.245	0.077	0.125	0.121	0.154	-0.069	0.56	0.004	0.052	0.109	0.133
Rv0147		Aldehyde dehydrogenase (EC 1.2.1.3)	0	0.175	0.127	-0.33	0.249	0.035	0.19	-0.012	-0.003	-0.102	-0.106	0.162	0.516	0.005	0.083	0.035	-0.154	0.145	-0.267	-0.085	0.201	0.11	-0.121	-0.181	0.146	0.32	0.097	0.333	0.229	0.021	0.097	0.242	-0.157	-0.022	0.091	-0.125	-0.214	0.003	-0.06	0.133	0.018	-0.111	0.029	0.14	0.057	-0.052	-0.064
Rv0148		Short-chain dehydrogenase/reductase SDR	0	0.194	0.012	-0.345	-0.385	-0.034	0.14	-0.133	-0.09	0.035	0.107	0.081	0.384	-0.076	-0.005	-0.05	-0.267	-0.116	-0.149	-0.154	0.129	0.205	-0.065	-0.316	0.015	0.235	0.101	0.182	0.21	0.029	0.017	0.324	0.096	0.054	0.068	-0.312	-0.056	0.089	0.165	0.06	0.118	-0.1	-0.08	0.12	-0.029	-0.048	-0.233
Rv0149		Quinone oxidoreductase (EC 1.6.5.5)	0	0.175	0.14	-0.178	-0.708	-0.027	0.24	-0.255	-0.028	0.043	0.084	0.218	0.485	0.104	0.227	0.033	-0.156	0.18	-0.23	0.044	0.211	-0.064	-0.024	-0.254	0.118	0.187	0.05	0.157	0.251	0.07	0.092	0.324	-0.049	0.062	0.039	-0.048	-0.123	0.121	0.099	0.089	-0.197	-0.125	0.09	-0.062	-0.078	-0.054	-0.086
Rv0150c			0	-0.128	0.065	-0.315	-0.422	0.032	-0.581	-0.289	0.454	0.11	-0.183	-0.175	0.465	-0.338	-0.62	-0.277	-0.469	-0.1	-0.095	-0.379	-0.511	0.158	0.015	0.129	0.184	0.217	0.136	0.174	-0.077	-0.041	0.12	0.048	0.677	0.008	-0.399	-0.001	-0.069	0.01	0.014	0.2	-0.217	0.162	-0.381	-0.065	0.143	0.144	0.132
Rv0151c	PE1	PE family protein	1	0.112	-0.094	-0.051	-0.62	0.103	-0.073	-0.21	0.127	-0.042	-0.133	-0.414	0.116	-0.21	-0.386	0.091	-0.415	-0.236	-0.69	-0.452	-0.116	0.247	-0.549	0.169	0.382	-0.065	0.052	-0.03	0.034	0.205	0.606	-0.005	-0.221	-0.309	-0.075	0.031	-0.389	-0.107	0.032	0.057	-0.068	0.335	-0.634	0.309	0.079	0.253	0.034
Rv0152c	PE2	PE family protein	0	-0.159	0.047	0.144	-0.366	0.062	-0.165	-0.161	0.138	-0.172	-0.08	-0.442	-0.354	-0.184	-0.336	-0.061	-0.394	-0.374	-0.409	-0.347	-0.193	0.391	-0.598	-0.239	0.485	0.157	0.147	-0.363	0.193	0.216	0.5	0.054	0.007	-0.241	-0.139	0.158	-0.302	-0.082	0.104	0.022	-0.046	0.537	-0.805	0.015	0.093	0.298	0.064
Rv0153c	ptbB	Protein tyrosine phosphatase (EC 3.1.3.48)	2	0.229	0.09	-0.163	-0.14	-0.087	0.079	0.037	-0.42	-0.237	-0.074	-0.192	-0.102	0.035	0.093	-0.207	-0.019	-0.012	0.233	-0.366	0.278	-0.04	-0.775	0.032	0.497	0.191	0.353	-0.643	0.231	-0.035	0.488	0.481	0.498	0.187	0.375	0.147	-0.205	0.058	0.085	0.318	0.081	0.043	-1.007	0.18	0.016	-0.076	0.145
Rv0154c	fadE2	Butyryl-CoA dehydrogenase (EC 1.3.99.2)	2	-0.003	0.039	-0.207	0.462	0.04	0.113	0.113	-0.255	0.022	-0.148	-0.186	-0.034	0.102	0.118	0.027	0.043	-0.099	-0.139	-0.209	0.117	-0.01	-0.472	-0.122	0.33	0.138	0.158	-0.655	-0.034	-0.046	0.263	0.148	0.133	0.096	0.348	0.124	-0.209	0.246	0.019	0.105	0.199	0.031	-0.842	0.296	-0.115	-0.132	0.116
Rv0155	pntAa	NAD(P) transhydrogenase alpha subunit (EC 1.6.1.2)	9	-0.324	-0.532	-1.457	0.611	0.273	-0.57	0.447	-0.056	0.219	-0.202	-0.782	-1.026	-0.072	0.049	-0.117	0.027	-0.129	-0.57	-0.357	-0.253	0.253	-1.056	-0.227	0.253	0.088	0.019	-0.667	-0.315	0.048	0.503	0.119	0.34	0.334	0.361	-0.568	0	0.295	0.301	0.18	0.421	-0.043	-0.105	0.508	0.097	-0.2	0.222
Rv0156	pntAb	NAD(P) transhydrogenase alpha subunit (EC 1.6.1.2)	7	-0.234	-0.399	-1.146	0.09	0.352	-0.257	0.306	0.138	0.088	-0.012	-0.471	-0.98	-0.003	0.262	-0.02	0.038	0.297	-0.532	-0.263	0.048	0.319	-0.758	-0.677	0.309	-0.05	-0.02	-0.544	-0.287	0.141	0.397	0.151	-0.201	0.141	0.33	-0.432	-0.07	0.191	0.588	-0.016	0.455	0.028	-0.105	0.493	0.274	-0.161	0.13
Rv0157	pntB	NAD(P) transhydrogenase subunit beta (EC 1.6.1.2)	5	-0.088	-0.109	-0.628	-0.256	0.234	-0.161	0.038	0.019	0.019	0.019	-0.292	-0.959	-0.032	0.203	-0.089	0.059	0.149	-0.15	-0.306	-0.174	0.062	-0.201	-0.163	0.141	-0.071	0.012	-0.655	-0.293	0.079	0.196	0.106	0.054	0.158	0.25	-0.052	0.069	0.157	0.175	0.006	0.112	-0.032	-0.081	0.085	0.097	-0.172	0.115
Rv0157A			8	0.409	0.235	0.246	1.923	-0.005	0.515	0.741	-3.535	-0.849	-0.205	0.654	1.656	0.095	0.494	0.17	0.315	0.851	0.056	-0.504	0.598	-0.233	-0.427	-0.146	-0.351	-0.961	-0.224	1.083	0.467	0.023	-0.044	-0.529	-0.399	0.061	-0.156	-0.429	-0.729	0.108	-1.619	-0.016	-0.377	0.097	-0.292	0.437	-0.049	0.386	-0.305
Rv0158		Transcriptional regulator, TetR family	7	-0.218	-0.062	-0.607	0.955	0.444	-0.426	0.347	0.479	0.311	-0.128	-0.754	-0.323	-0.402	-0.642	-0.408	2.977	-0.887	-0.371	-0.729	-0.676	-0.127	-1.35	-0.397	0.054	-0.36	-0.2	-0.568	-0.816	0.234	0.272	-0.163	0.033	-0.294	-0.026	0.001	0.078	0.074	-0.046	-0.226	0.221	-0.143	-1.009	0.178	0.224	0.797	0.075
Rv0159c	PE3	PE family protein	1	-0.175	-0.145	-0.897	-0.407	0.051	-0.497	0.538	0.148	-0.185	-0.245	-0.32	0.115	-0.047	-0.171	-0.254	-0.306	-0.175	-0.394	-0.503	0.243	-0.038	-0.412	-0.357	-0.012	-0.229	0.016	-0.17	0.314	-0.057	0.428	-0.163	-0.101	0.054	0.185	-0.487	-0.403	-0.118	0.163	0.368	0.033	0.29	-0.038	0.761	0.006	0.196	0.236
Rv0160c	PE4	PE family protein	0	0.034	-0.003	0.038	0.164	-0.05	-0.079	0.091	0.09	-0.054	-0.087	-0.059	-0.015	-0.054	-0.085	-0.008	-0.009	-0.031	-0.184	-0.119	-0.045	0.107	-0.07	0.044	0.072	-0.068	-0.002	-0.034	0.112	0.038	0.342	-0.037	-0.045	-0.122	-0.076	-0.007	-0.128	-0.033	0.045	-0.011	0.045	0.289	-0.12	0.091	-0.062	0.018	-0.036
Rv0161		putative oxidoreductase	1	-0.015	0.105	-0.367	1.037	0.108	-0.254	0.265	0.091	0.02	-0.442	-0.262	-0.404	0.233	0.082	-0.142	0.05	0.063	-0.401	-0.35	0.06	0.269	-0.604	-0.312	0.229	-0.183	0.059	-0.436	0.603	0.011	0.517	0.431	0.211	-0.059	0.266	-0.471	-0.154	0.427	0.282	0.151	0.092	0.325	-0.459	0.565	0.107	-0.386	-0.199
Rv0162c	adhE1	Alcohol dehydrogenase (EC 1.1.1.1)	0	0.011	-0.316	-0.524	-0.03	0.055	-0.317	0.049	0.222	-0.139	-0.285	0.125	-0.113	0.226	0.09	0.202	0.059	0.122	-0.057	-0.346	-0.007	0.244	-0.476	-0.012	0.291	0.034	0.151	-0.482	0.542	-0.048	0.371	0.251	0.241	-0.116	-0.092	-0.313	-0.191	0.195	0.197	0.345	-0.161	-0.001	-0.971	0.359	0.116	-0.443	0.069
Rv0163		putative 4-hydroxybenzoyl-CoA thioesterase	4	0.021	-0.083	-0.409	0.031	0.499	0.073	0.054	0.235	0.233	-0.159	0.066	-0.119	-0.138	0.042	0.02	-0.088	-0.41	-0.73	-0.369	0.04	0.638	-0.714	-1.2	-0.128	-0.15	-0.094	-0.879	-0.015	0.327	-0.109	0.285	0.645	-0.282	-0.065	-0.649	-0.369	0.258	0.372	-0.11	0.006	-0.066	-1.289	0.161	0.247	-0.116	-0.006
Rv0164	TB18.5		0	-0.057	-0.169	-0.099	0.527	0.138	-0.154	0.134	-0.018	0.147	-0.118	0.185	0.26	-0.108	0.061	-0.228	0.051	-0.045	-0.012	-0.286	0.127	-0.016	-0.443	-0.636	0.087	-0.126	-0.011	-0.072	-0.051	0.103	0.045	-0.175	-0.116	-0.06	-0.019	-0.317	-0.07	0.055	0.089	-0.074	0.244	-0.043	0.208	0.386	0.116	-0.087	-0.057
Rv0165c		Predicted regulator PutR for proline utilization, GntR family	3	0.572	0.865	-1.179	-1.217	-0.392	0.105	-0.333	-0.577	0.537	0.605	-0.147	0.18	0.483	0.34	0.446	0.558	3.718	1.069	0.546	-0.37	-0.066	0.291	1.479	-0.043	-0.15	0.317	0.97	0.436	0.36	-0.207	0.589	0.161	0.506	-0.917	0.611	1.081	0.417	0.349	-0.147	-0.504	0.411	-0.53	-0.317	-0.155	-0.203	-0.291
Rv0166	fadD5	Long-chain-fatty-acid--CoA ligase (EC 6.2.1.3)	3	0.392	0.494	-1.032	-1.785	-0.036	0.032	-0.352	-0.001	0.394	0.297	-0.578	0.402	0.463	0.07	0.526	0.199	0.415	0.403	0.437	-0.495	-0.019	0.109	0.765	-0.012	-0.059	0.11	0.971	0.241	0.503	-0.462	0.4	0.395	0.263	-0.478	0.359	0.691	0.306	-0.132	-0.154	-0.455	0.239	-1.072	-0.143	0.052	-0.026	-0.15
Rv0167	yrbE1A		0	0.195	0.352	-0.56	-0.961	0.021	-0.075	0.017	-0.245	0.17	0.165	-0.448	-0.568	0.278	0.356	0.216	0.395	0.304	0.472	0.069	-0.141	0.009	0.273	0.392	-0.023	-0.137	0.233	0.214	0.358	0.247	0.016	0.532	0.041	0.356	0.01	0.077	0.432	0.324	0.093	0.011	-0.086	0.14	0.044	0.012	-0.005	-0.102	-0.036
Rv0168	yrbE1B		2	0.199	0.454	-0.742	-1.206	-0.133	-0.206	0.18	-0.193	0.386	0.089	-0.706	-0.744	0.212	0.146	-0.066	0.238	0.169	0.324	0.2	-0.265	0.121	0.014	0.212	-0.068	-0.313	0.02	0.285	0.361	0.175	0.019	0.755	0.389	0.335	-0.008	0.141	0.53	0.564	0.153	-0.112	-0.132	0.369	0.041	0.117	-0.185	0.12	-0.266
Rv0169	mce1A	MCE-family protein Mce1A	2	0.263	0.501	-0.397	-1.408	-0.086	0.039	0.112	-0.101	0.34	0.279	-0.113	-0.625	0.26	0.181	0.035	0.139	0.566	0.611	0.243	-0.056	0.097	0	0.294	-0.174	-0.265	0.061	0.208	0.382	0.29	-0.09	0.442	0.144	0.271	-0.002	0.213	0.4	0.439	0.065	-0.127	-0.058	0.399	0.045	0.161	-0.071	-0.017	-0.335
Rv0170	mce1B	MCE-family protein Mce1B	2	0.272	0.526	-0.369	-1.314	-0.009	0.066	0.069	-0.085	0.286	0.233	-0.164	-0.751	0.245	0.204	0.149	0.21	0.536	0.252	0.192	-0.076	0.154	0.103	0.227	-0.175	-0.173	-0.059	0.077	0.342	0.253	-0.158	0.453	-0.099	0.256	0.037	0.113	0.445	0.332	0.18	-0.109	0.014	0.372	0.012	0.207	-0.036	0.122	-0.334
Rv0171	mce1C	MCE-family protein Mce1C	2	0.252	0.449	-0.332	-1.661	-0.331	0.043	-0.074	-0.49	0.222	0.326	-0.126	-0.96	0.289	0.267	0.209	0.247	0.485	0.44	0.203	0.017	0.068	-0.009	0.492	0.192	0.077	0.267	0.1	0.387	0.034	0.086	0.338	-0.13	0.451	0.023	0.349	0.536	0.368	-0.018	0.027	0.025	0.437	-0.061	0.109	-0.326	-0.141	-0.353
Rv0172	mce1D	MCE-family protein Mce1D	2	0.296	0.436	-0.291	-1.683	-0.204	0.065	-0.09	-0.216	0.262	0.199	-0.224	-1.022	0.16	0.351	0.223	0.106	0.481	0.403	0.209	0.036	-0.018	0.022	0.337	0.084	-0.015	0.203	-0.027	0.304	0.152	-0.072	0.389	-0.1	0.291	0.109	0.209	0.493	0.364	0.083	-0.096	-0.044	0.326	-0.089	-0.039	-0.132	0.047	-0.378
Rv0173	lprK	MCE-family lipoprotein LprK (MCE-family lipoprotein Mce1e)	2	0.169	0.457	-0.253	-1.908	-0.131	0.111	-0.265	-0.039	0.344	0.272	-0.025	-1.032	0.234	0.334	0.154	0.187	0.325	0.316	0.133	0.127	-0.22	0.091	0.189	0.017	-0.096	0.088	0.014	0.292	0.176	-0.129	0.513	0.291	0.23	0.044	0.329	0.498	0.429	-0.28	-0.162	-0.173	0.13	-0.099	-0.142	-0.165	0.04	-0.373
Rv0174	mce1F	MCE-family protein Mce1F	1	0.317	0.458	-0.014	-1.118	-0.058	0.226	-0.131	-0.137	0.224	0.304	-0.084	-0.765	0.2	0.177	0.217	0.154	0.282	0.313	0.119	-0.06	-0.082	0.194	-0.083	-0.064	-0.08	0.059	-0.064	0.286	0.163	-0.175	0.26	0.019	0.248	0.06	0.093	0.398	0.251	-0.074	-0.157	-0.003	0.226	-0.125	-0.118	-0.074	-0.12	-0.259
Rv0175		FIG033430: Probable conserved MCE associated membrane protein	1	0.06	0.248	0.013	-0.029	0.15	0.139	-0.074	0.214	0.124	0.054	-0.209	-0.336	0.089	0.038	0.008	0.111	-0.09	-0.189	0.05	-0.144	-0.166	0.217	-0.328	0.08	0.006	0.13	-0.116	0.151	0.175	0.109	0.2	-0.089	0.008	-0.114	-0.106	0.117	0.164	-0.109	0.022	0.079	0.071	-0.184	-0.045	0.149	-0.04	0.069
Rv0176		FIG033285: Conserved MCE associated transmembrane protein	1	0.069	0.189	0.02	-0.414	0.142	-0.034	-0.167	0.174	0.165	-0.042	-0.152	-0.494	0.111	-0.035	0.13	0.051	-0.04	0.011	-0.015	-0.154	-0.141	0.28	0.195	0.078	0.07	0.027	-0.034	-0.045	0.171	-0.064	0.195	0.216	-0.016	0.026	0.033	0.176	0.064	-0.104	-0.019	0.022	0.148	-0.174	-0.106	0.115	0.094	0.026
Rv0177		FIG034772: Probable conserved MCE associated protein	0	-0.08	0.272	0.079	-0.354	0.088	0.166	0.014	0.163	0.221	0.073	0.008	-0.418	-0.016	-0.036	-0.065	-0.077	-0.181	0.274	-0.147	-0.182	-0.052	0.069	-0.309	-0.004	-0.048	-0.046	-0.251	-0.18	0.181	-0.068	-0.294	-0.218	-0.171	0.009	-0.055	0.008	0.148	-0.043	-0.065	0.122	0.011	-0.132	-0.154	0.115	0.193	0.08
Rv0178		FIG030769: Probable conserved MCE associated membrane protein	0	0.182	0.193	0.198	-0.355	0.039	0.233	-0.037	-0.108	0.071	0.006	-0.026	-0.322	0.123	0.063	-0.012	-0.053	-0.051	0.01	-0.091	-0.131	-0.133	-0.227	0.005	0.166	-0.022	0.108	-0.153	0.102	0.128	0.067	0.19	-0.275	0.072	-0.033	-0.057	0.018	0.046	-0.151	0.019	-0.041	-0.028	-0.14	-0.198	-0.096	0.112	0.039
Rv0179c	lprO	Possible lipoprotein LprO	3	0.007	-0.03	-1.409	0.097	0.128	-0.195	0.601	-0.049	-0.224	-0.047	-0.518	0.008	-0.244	0.033	0.01	0.022	-0.027	-0.273	-0.378	0.456	0	-0.477	-0.113	0.252	0.219	0.349	-0.978	-0.297	0.011	0.116	-0.059	-0.643	0.121	0.17	0.104	-0.32	-0.032	0.134	0.278	0.248	0.056	0.098	0.18	0.206	0.173	0.188
Rv0180c		Possible membrane protein	0	0.07	0.108	-0.069	-0.251	-0.051	0.049	0.121	0.387	0.054	-0.166	-0.067	-0.028	0.138	0.137	-0.142	-0.045	0.079	0.076	-0.305	-0.016	0.095	-0.593	-0.211	0.113	-0.034	0.097	-0.054	0.185	0.022	0.19	0.288	-0.202	-0.057	0.026	-0.027	-0.141	0.051	0.115	0.045	0.276	0.172	-0.164	0.176	-0.032	-0.004	-0.074
Rv0181c		Pirin-like protein Rv0181c/MT0192	1	0.149	0.347	-0.31	-0.929	0.285	0.087	0.026	0.464	0.271	0.103	-0.247	0.389	-0.087	-0.27	-0.007	-0.35	-0.378	-0.467	-0.425	-0.016	-0.205	-0.325	0.227	0.286	0.237	0.303	0.348	0.111	0.341	0.285	0.312	-0.401	-0.31	-0.134	0.462	-0.14	-0.279	-0.457	0.031	-0.072	0.104	0.12	-0.148	0.186	0.229	-0.054
Rv0182c	sigG	RNA polymerase factor sigma-70	1	0.175	0.011	-0.59	-0.358	0.055	0.09	0.109	0.374	0.285	0.079	-0.208	0.286	-0.084	-0.058	0.015	-0.022	-0.081	2.368	-0.361	-0.073	-0.088	-0.334	0.122	0.147	-0.036	0.067	0.262	0.093	0.182	0.266	0.329	0.084	-0.218	0.035	0.246	-0.107	-0.082	-0.228	-0.09	-0.132	-0.102	0.211	-0.128	0.057	-0.086	0.06
Rv0183		Monoglyceride lipase (EC 3.1.1.23)	3	-0.022	-0.121	-1.025	0.072	0.225	-0.187	0.316	0.14	0.219	-0.003	-0.13	-0.614	-0.03	-0.007	-0.158	0.002	-0.125	-0.127	-0.315	-0.005	0.276	-0.531	-0.647	0.217	0.005	-0.081	-0.236	0.141	0.138	0.421	0.33	0.286	0.119	0.199	-0.088	-0.037	0.13	0.365	0.092	0.07	0.09	-0.263	0.36	0.182	0.047	0.085
Rv0184			0	-0.155	-0.344	-0.853	0.168	0.194	-0.258	0.272	0.18	0.279	-0.083	-0.365	0.005	-0.225	-0.143	-0.09	-0.007	-0.199	-0.456	-0.521	-0.113	-0.24	-0.215	0.117	0.379	0.182	0.169	0.221	-0.136	0.12	0.424	0.209	-0.125	0.006	0.125	0.147	0.205	0.089	-0.221	0.053	0.017	-0.109	0.19	0.135	-0.048	-0.162	0.05
Rv0185			0	-0.069	-0.169	-0.821	-0.158	0.085	-0.142	0.301	0.08	0.305	-0.054	-0.032	-0.03	-0.083	-0.097	0.062	0.068	-0.036	-0.338	-0.133	-0.145	0	-0.139	0.156	0.107	-0.033	0.163	0.248	-0.373	0.2	0.121	0.025	-0.399	-0.154	-0.035	0.166	0.193	-0.046	-0.082	-0.063	0.162	-0.13	0.222	-0.068	0.078	-0.185	0.033
Rv0186	bglS	Beta-glucosidase (EC 3.2.1.21)	0	-0.048	-0.071	-0.634	-0.983	0.165	-0.145	0.051	0.394	0.318	-0.062	-0.375	-0.243	-0.068	-0.126	0.005	0.006	-0.078	-0.011	-0.186	-0.377	0.174	-0.059	0.316	0.102	-0.041	0.083	0.022	-0.135	0.321	0.107	0.14	0.101	-0.12	-0.02	0.272	0.128	0.039	0.095	-0.11	0.016	0.046	0.133	-0.224	0.172	-0.058	0.106
Rv0187		O-methyltransferase	1	0.062	-0.132	-0.223	0.803	0.08	-0.012	0.139	0.078	0.025	-0.176	-0.442	-0.113	0.108	0.092	-0.003	0.034	-0.015	-0.296	-0.186	-0.049	0.086	-0.396	0.395	0.048	0.035	-0.053	-0.254	-0.151	-0.071	0.238	0.079	-0.096	0.015	0.057	0.166	0.165	0.134	0.169	0.033	0.127	-0.274	-0.501	0.043	-0.033	-0.006	-0.074
Rv0188		PROBABLE CONSERVED TRANSMEMBRANE PROTEIN	1	0.032	0.015	0.162	1.12	0.019	0.208	0.109	-0.282	-0.046	0.047	0.324	0.875	0.005	0.264	-0.127	-0.137	-0.186	0.174	-0.109	0.265	0.18	-0.58	-0.284	-0.175	0.011	-0.154	0.361	0.088	-0.063	0.087	0.417	0.102	0.017	-0.008	-0.399	-0.16	0.007	0.202	-0.114	-0.151	-0.418	-0.285	-0.191	-0.037	-0.266	-0.063
Rv0189c	ilvD	Dihydroxy-acid dehydratase (EC 4.2.1.9)	0	-0.011	-0.049	-0.529	0.019	0.111	-0.144	-0.046	0.139	-0.104	-0.1	-0.272	-0.281	-0.108	-0.082	0.015	-0.01	-0.082	-0.159	-0.103	0.002	-0.104	-0.197	0.199	0.24	0.174	0.174	-0.285	-0.079	0.095	0.262	-0.007	-0.183	0.123	0.023	0.068	0.006	0.106	-0.248	0.04	-0.042	-0.034	0.474	-0.032	0.118	-0.103	0.126
Rv0190			0	0.035	-0.161	0.389	0.54	0.237	0.017	0.196	0.058	0.134	-0.241	-0.105	0.594	-0.139	-0.101	0.057	0.05	0.076	-0.684	-0.159	0.175	-0.293	-0.239	0.148	0.063	-0.214	-0.014	-0.041	-0.226	-0.16	0.203	0.255	-0.322	0.002	-0.454	0.252	-0.318	-0.098	-0.283	0.135	-0.025	-0.034	0.011	0.166	-0.057	0.185	0.038
Rv0191		Integral membrane protein, sugar transporter	0	-0.042	-0.213	-0.552	-0.421	0.057	-0.416	-0.075	0.091	-0.071	-0.028	-0.575	-0.216	0.016	-0.234	0.265	0.14	-0.066	-0.356	-0.799	-0.205	-0.168	-0.318	0.886	0.258	0.07	0.157	-0.021	-0.368	0.063	0.148	0.516	0.283	-0.228	-0.311	0.671	0.232	0.094	-0.213	0.057	-0.251	-0.114	-0.612	-0.286	0.005	-0.279	0.286
Rv0192		YkuD domain-containing hypothetical lipoprotein	0	-0.018	-0.216	-0.368	0.22	0.04	-0.075	0.064	0.036	-0.227	-0.004	0.022	-0.109	-0.204	0.009	-0.092	-0.062	-0.21	-0.348	-0.557	0.109	-0.039	-0.4	0.079	0.193	0.18	0.186	-0.066	-0.183	0.02	0.369	0.101	0.106	0.072	0.159	0.09	-0.016	0.029	-0.03	0.204	0.022	-0.063	0.274	0.094	-0.018	0.031	0.003
Rv0192A			0	-0.072	-0.233	-0.723	0.523	0.028	-0.073	0.138	-0.112	0.048	-0.037	0.259	-0.157	0.095	0.313	0.036	0.291	-0.119	0.063	-0.429	-0.014	-0.144	-0.042	-0.748	0.076	-0.057	-0.12	-0.128	-0.176	-0.032	0.332	0.114	0.278	0.263	0.24	0.044	0.045	0.304	-0.314	0.103	0.219	-0.144	0.288	-0.023	-0.018	-0.102	0.065
Rv0193c			4	-0.028	-0.099	-0.728	-0.185	0.039	-0.206	-0.024	0.127	0.367	-0.191	-0.251	0.718	0.047	-0.294	-0.404	-0.355	-0.26	-0.303	4.991	-0.009	0.047	-0.343	-0.355	-0.156	-0.265	-0.353	1.283	-0.076	0.06	-0.044	-0.052	0.132	-0.28	-0.057	-0.289	-0.362	0.011	-0.01	-0.049	-0.299	0.346	-0.344	0.246	0	-0.052	-0.165
Rv0194		ATP binding cassette (ABC) transporter homolog	1	-0.034	-0.051	-0.298	0.417	-0.105	-0.161	-0.014	0.115	0.525	-0.117	-0.177	-0.062	0.044	-0.128	-0.063	-0.042	-0.083	-0.162	4.99	-0.019	0.247	-0.162	-0.021	-0.018	-0.161	-0.152	-0.15	-0.04	-0.107	0.01	-0.009	-0.045	-0.164	0.086	-0.057	-0.211	-0.04	0.28	-0.006	-0.169	0.399	-0.341	0.074	-0.064	-0.188	-0.138
Rv0195		Transcriptional regulator, LuxR family	1	-0.08	-0.161	0.089	0.921	0.042	-0.165	0.031	0.041	0.969	-0.099	-0.212	0.02	-0.27	-0.258	-0.093	-0.112	-0.273	-0.443	6.053	-0.124	0.151	-0.21	0.006	-0.011	-0.204	-0.07	0.009	-0.042	-0.108	0.2	-0.152	-0.153	-0.114	-0.052	-0.008	-0.198	-0.059	-0.067	0.019	-0.1	0.291	-0.263	-0.089	-0.021	0.097	-0.088
Rv0196		Transcriptional regulator, TetR family	8	0.76	1.037	0.983	2.529	0.634	1.033	1.737	0.185	-0.532	0.921	-0.094	0.811	-0.384	-0.53	0.005	0.766	-0.461	-1.477	0.293	0.22	-0.064	-1.023	-0.521	0.243	-0.081	-0.112	-0.194	-0.466	-0.333	0.53	0.075	-0.164	0.15	0.771	-0.295	-0.494	-0.804	0.21	-0.074	1.174	-0.226	0.619	0.42	-0.251	0.341	-0.529
Rv0197		Formate dehydrogenase-O, major subunit (EC 1.2.1.2)	8	0.671	1.224	1.279	1.938	0.37	1.062	1.302	0.045	-0.947	1.08	0.128	0.589	-0.222	-0.441	-0.069	0.577	-0.559	-0.809	-0.285	0.434	-0.046	-0.975	-0.376	0.391	-0.044	-0.089	-0.4	-0.057	-0.443	0.543	-0.048	-0.898	0.197	0.782	-0.236	-0.408	-0.794	0.313	0.162	1.237	-0.071	0.603	0.45	-0.26	0.312	-0.616
Rv0198c		Metallopeptidase	0	0.014	0.018	-0.289	-0.115	0.142	0.032	0.039	0.166	0.002	-0.072	-0.105	-0.371	0.073	-0.012	-0.149	-0.132	-0.063	-0.233	-0.121	-0.047	0.049	-0.529	-0.349	0.191	0.022	0.198	-0.636	0.109	0.07	0.217	-0.002	0.055	0.104	0.142	-0.118	-0.117	0.047	0.13	0.127	0.227	0.133	-0.242	0.184	0.133	0.102	0.083
Rv0199		Possible membrane protein	6	0.115	0.156	-0.554	1.112	0.471	0.178	0.016	0.547	0.032	0.173	0.073	-0.715	0.06	0.353	0.07	-0.054	0.21	0.114	-0.206	0.147	0.125	-0.446	-0.189	0.117	-0.035	0.028	-1.321	-0.058	0.174	0.19	0.395	0.034	0.079	0.42	-0.051	-0.207	0.199	0.209	0.101	0.573	-0.075	-0.672	0.19	0.266	-0.24	0.138
Rv0200		Possible membrane protein	2	0.053	-0.025	-0.346	0.087	0.097	0.065	0.101	0.198	0.06	0.058	0.148	-0.918	0.12	0.272	0.205	0.275	0.579	0.11	0.086	0.072	-0.042	0.081	-0.076	0.038	-0.006	-0.023	-0.938	-0.165	-0.054	0	0.118	-0.101	0.051	0.091	-0.12	0.028	0.004	-0.055	-0.004	0.372	-0.015	-0.287	0.02	0.035	-0.147	0.071
Rv0201c			0	0.083	0.021	0.13	0.366	-0.068	0.058	0.005	0.079	-0.161	-0.03	-0.066	-0.16	0.009	-0.177	-0.209	-0.103	0.094	0.039	-0.374	-0.063	-0.034	-0.178	0.016	0.272	0.195	0.13	0.021	0.249	0.082	0.202	0.136	0.023	0.088	0.152	-0.038	0.16	-0.075	0.161	0.136	0.064	-0.03	-0.124	0.074	-0.024	-0.173	0.055
Rv0202c	mmpL11	Transmembrane transport protein MmpL13	0	0.108	0.057	0.486	-0.969	0.111	0.011	-0.369	0.07	-0.109	0.033	-0.034	-0.153	0.132	-0.037	0.106	-0.016	-0.021	-0.065	-0.112	-0.086	-0.013	-0.104	0.176	0.183	0.304	0.195	0.142	0.038	0.182	-0.198	0.234	-0.139	0.003	-0.169	0.088	0.004	-0.068	-0.054	0.075	0.07	0.038	-0.322	-0.035	0.035	-0.251	0.109
Rv0203		POSSIBLE EXPORTED PROTEIN	2	-0.091	-0.295	-0.236	0.728	0.217	-0.324	0.231	0.271	0.072	-0.025	-0.381	-0.078	0.053	0.097	-0.278	0.119	-0.009	0.059	-0.268	-0.164	-0.056	-0.561	-1.047	-0.118	-0.196	0.068	-0.271	0.167	0.067	0.382	0.194	0.3	0.09	0.096	-0.384	-0.304	0.121	-0.227	-0.042	-0.151	-0.17	-0.097	0.199	0.282	-0.235	0.196
Rv0204c		Possible membrane protein	1	-0.018	0.001	-0.575	0.305	-0.105	-0.167	0.28	-0.539	-0.022	0.139	-0.104	-0.654	0.015	0.073	-0.001	0.17	0.126	-0.061	-0.139	0.04	0.13	0.066	0.183	0.014	0.212	0.073	-0.328	-0.335	-0.036	-0.222	0.031	0.089	0.103	0.037	0.089	0.06	-0.35	0.312	0.154	-0.046	0.009	0.364	-0.031	-0.105	-0.238	0.065
Rv0205		Possible membrane protein	2	-0.067	-0.243	-0.305	-0.366	0.079	-0.278	0.196	0.111	0.159	-0.034	-0.36	-0.353	0.05	0.033	0.168	0.261	0.084	-0.079	-0.106	-0.101	-0.214	0.008	0.104	-0.025	-0.155	-0.11	-0.197	-0.339	0.033	0.173	0.018	0.133	0.069	-0.12	-0.234	-0.025	0.014	0.023	0.07	-0.025	0.066	-0.032	0.038	0.078	0.01	0.185
Rv0206c	mmpL3	Transmembrane transport protein MmpL5	0	0.034	-0.016	-0.478	-0.551	0.151	0.003	-0.054	0.048	0.042	-0.151	-0.234	0.333	-0.068	-0.029	0.049	-0.028	-0.151	-0.156	-0.159	0.034	-0.114	-0.056	0.183	0.099	0.207	0.149	-0.454	-0.043	0.108	0.038	0.175	-0.004	0.1	0.02	0.102	0.011	0.056	-0.066	0.131	0.003	-0.011	0.016	-0.091	0.134	-0.075	0.068
Rv0207c			0	0.045	-0.022	-0.965	-0.193	0.102	-0.178	0.154	-0.081	0.137	-0.051	-0.201	0.817	-0.165	0.103	0.041	0.03	-0.006	-0.067	-0.04	0.227	-0.064	-0.217	0.01	-0.058	0.073	0.087	-0.83	-0.357	0.117	-0.155	-0.056	-0.227	0.006	-0.062	0.068	-0.063	0.094	0.092	0.108	0.163	-0.189	0.371	-0.073	0.018	-0.005	-0.007
Rv0208c	yggH	tRNA (guanine46-N7-)-methyltransferase (EC 2.1.1.33)	6	-0.023	0.017	-1.711	0.323	0.133	-0.483	0.321	0.164	0.006	0.018	-0.693	1.24	-0.357	-0.233	-0.23	-0.199	-0.3	-0.097	-0.437	0.315	-0.083	-0.887	-0.144	0.171	0.208	-0.023	-1.069	-0.174	0.197	0.257	-0.136	-0.576	0.176	0.168	0.047	-0.09	0.122	0.214	0.27	0.093	0.037	0.728	0.163	0.175	0.079	0.068
Rv0209			5	0.009	-0.107	4.073	0.458	0.037	-0.028	0.079	0.216	-0.279	-0.143	-0.1	1.126	0.114	0.081	0.157	0.05	-0.071	-0.327	-0.385	0.111	-0.141	-0.524	0.006	1.867	-0.101	-0.128	-0.214	-0.032	0.064	0.139	0.203	0.164	-0.39	-0.022	0.058	-0.463	0.024	-0.07	0.185	0.01	-0.08	-0.416	0.099	0.105	-0.547	-0.003
Rv0210			4	0.005	-0.215	3.841	-0.528	-0.103	-0.038	-0.225	0.167	-0.097	-0.166	-0.176	0.994	0.087	0.153	0.288	-0.098	0.091	-0.631	0.006	-0.092	0.036	-0.653	0.063	1.792	0.072	-0.02	-0.012	0.101	-0.185	0.216	0.227	0.238	-0.373	0.031	0.016	-0.302	-0.076	0.158	0.262	-0.142	0.035	-0.243	0.108	-0.113	-0.384	0.079
Rv0211	pckA	Phosphoenolpyruvate carboxykinase [GTP] (EC 4.1.1.32)	0	0.31	0.18	0.615	0.817	0.174	0.315	0.136	0.23	-0.117	0.115	0.395	0.763	-0.089	0.407	-0.209	-0.349	0.164	0.18	0.014	0.521	0.192	0.047	-0.57	0.045	0.155	0.189	-0.023	0.182	0.041	-0.09	-0.012	-0.327	-0.278	0.156	-0.104	-0.443	-0.144	-0.023	0.22	0.059	-0.159	-0.212	0.108	0.123	0.123	-0.166
Rv0212c	nadR	Nicotinamide-nucleotide adenylyltransferase, NadR family (EC 2.7.7.1) / Ribosylnicotinamide kinase (EC 2.7.1.22)	3	0.166	0.132	0.111	0.517	0.032	0.142	0.186	0.153	-0.222	-0.273	0.288	0.693	0.016	0.216	0.006	-0.14	0.027	-0.246	-0.399	4.516	0.228	-0.71	-0.277	0.551	-0.099	0.154	0.148	0.225	0.041	0.224	0.12	-0.383	-0.157	0.024	-0.281	-0.499	-0.069	0.155	0.275	0.066	0.223	-0.316	0.242	0.045	0.137	-0.059
Rv0213c		POSSIBLE METHYLTRANSFERASE CLUSTERED WITH NadR	2	0.044	0.095	-0.251	1.06	0.259	-0.099	-0.081	0.361	-0.325	-0.386	-0.232	-0.081	-0.025	0.106	-0.077	-0.281	-0.186	-0.601	-0.762	0.133	0.381	-0.432	-0.281	0.381	-0.105	0.085	-0.184	0.208	0.14	0.328	0.175	-0.511	-0.226	0.216	-0.204	-0.401	0.012	0.387	-0.013	-0.091	0.321	-0.269	0.363	0.26	-0.06	-0.168
Rv0214	fadD4	Long-chain-fatty-acid--CoA ligase (EC 6.2.1.3)	3	-0.01	0.243	-0.519	1.248	0.363	-0.163	0.12	0.374	-0.15	-0.609	-0.605	-0.323	0.155	0.148	-0.193	0.008	0.036	-0.525	-0.423	0.135	0.231	-0.703	-0.256	0.259	-0.438	-0.191	-0.767	0.044	0.105	0.506	0.414	-0.37	-0.087	0.594	-0.385	-0.587	0.042	0.665	0.245	0.137	0.328	-0.463	0.81	0.212	-0.181	0.024
Rv0215c	fadE3	Acyl-CoA dehydrogenase, short-chain specific (EC 1.3.99.2)	6	0.306	0.475	-0.32	1.281	0.323	0.283	0.256	0.461	-0.283	-0.002	-0.38	-0.474	0.375	0.25	0.371	0.127	0.554	0.186	-0.193	0.115	0.271	-0.32	0.422	0.171	0.143	-0.037	-0.867	0.323	0.321	-0.042	0.316	-0.471	-0.239	0.122	0.57	-0.283	-0.019	0.076	0.223	0.031	0.43	-1.317	0.417	0.319	-0.09	-0.084
Rv0216			2	0.221	-0.008	-0.817	-0.026	0.212	-0.071	0.046	0.267	-0.003	-0.299	-0.288	1.14	0.075	0.32	-0.105	0.11	0.089	-0.154	-0.569	0.177	0.177	-0.446	0.681	0.453	-0.116	0.248	0.223	0.426	0.238	0.314	0.4	-0.243	-0.025	0.21	0.07	-0.001	0.099	0.174	0.141	-0.133	0.054	0.171	0.436	0.074	-0.244	0.149
Rv0217c	lipW	Esterase LipW	6	-0.056	0.146	-0.534	0.348	0.127	-0.14	0.225	0.217	-0.065	-0.341	-0.544	-0.601	0.476	-0.159	0.076	0.119	-0.004	0.262	-0.259	0.168	0.536	-0.763	0.078	0.283	0.152	0.167	-1.144	-0.094	0.116	0.435	0.394	0.208	0.025	0.411	0.342	-0.261	0.364	0.579	0.218	0.226	0.252	0.228	0.448	0.141	-0.176	0.233
Rv0218		Possible membrane protein	1	-0.087	-0.339	-0.637	-0.213	-0.096	-0.222	0.034	0.33	0.185	-0.414	-0.416	0.077	0.121	0.075	0.154	0.303	0.008	-0.311	0.695	-0.317	-0.094	-0.344	0.514	-0.095	-0.228	0.037	-0.246	0.267	-0.04	0.213	-0.374	-0.378	-0.22	-0.1	0.072	-0.07	-0.233	0.272	0.306	0.055	0.371	-0.809	0.133	0.005	-0.086	0.086
Rv0219		PROBABLE CONSERVED TRANSMEMBRANE PROTEIN	0	-0.131	-0.25	-0.452	-0.312	0.065	-0.328	-0.048	-0.106	-0.174	-0.244	-0.33	0.097	-0.183	-0.137	-0.13	-0.241	0.152	-0.391	-0.294	-0.009	0.483	-0.497	0.14	0.171	-0.16	0.01	-0.251	0.145	0.281	0.26	0.158	0.226	-0.387	0.016	-0.108	-0.076	0.012	0.538	-0.013	-0.004	0.466	-0.774	0.118	0.063	-0.361	-0.142
Rv0220	lipC	Esterase LipC	0	0.109	-0.011	-0.372	0.023	-0.003	0.072	0.005	0.035	-0.07	0.048	0.003	-0.399	0.058	0.057	0.066	0.144	0.121	0.153	-0.142	0.138	0.038	0.032	0.208	0.033	0.039	0.044	-0.394	-0.118	0.108	-0.058	0.02	-0.151	0.036	0.013	0.256	-0.027	0.09	-0.075	-0.047	0.146	0.039	-0.149	0.199	0.029	-0.081	0.049
Rv0221		Diacyglycerol O-acyltransferase (EC 2.3.1.20)	0	-0.035	0.097	-0.524	-0.733	0.118	0.074	-0.089	0.105	-0.07	0.035	-0.415	-0.573	-0.013	-0.167	0.146	-0.125	-0.055	-0.033	-0.024	-0.108	0.065	0.179	0.829	0.093	0.303	0.176	-0.259	0.069	0.212	-0.029	0.117	-0.591	0.077	-0.131	0.589	0.049	-0.07	-0.204	0.192	0.166	0.205	-0.465	-0.214	0.044	0.056	0.091
Rv0222	echA1	Enoyl-CoA hydratase (EC 4.2.1.17)	0	0.163	0.083	-0.144	-0.87	0.091	0.175	-0.221	0.026	0.013	0.095	0.055	-0.481	0.054	-0.067	0.137	-0.08	0.248	0.162	-0.118	0.219	-0.07	0.053	0.547	-0.014	0.208	0.147	-0.265	0.147	0.202	-0.204	0.349	-0.201	-0.067	-0.154	0.32	0.097	0.007	-0.179	0.049	0.106	0.046	-0.124	-0.132	0.077	0.011	-0.04
Rv0223c		Aldehyde dehydrogenase (EC 1.2.1.3)	0	0.219	0.062	-0.147	0.141	-0.055	-0.055	0.101	0.24	-0.006	-0.216	-0.024	0.161	0.178	0.129	-0.006	-0.064	0.012	-0.474	-0.092	-0.01	0.276	-0.58	-0.074	0.042	-0.337	-0.23	0.404	0.281	0.061	-0.058	0.223	-0.242	-0.222	0.072	0.026	0.15	0.088	0.173	-0.017	-0.059	0.498	-0.842	0.347	0.016	0.028	-0.167
Rv0224c		POSSIBLE METHYLTRANSFERASE (METHYLASE)	2	-0.019	-0.042	-0.664	-0.18	0.301	-0.29	-0.196	0.506	-0.264	-0.174	-0.32	0.284	0.164	0.12	-0.116	-0.078	-0.144	0.191	-0.367	-0.487	0.23	-0.693	0.19	0.341	-0.182	0.181	-0.026	0.402	0.398	0.189	0.249	-0.006	-0.064	-0.161	-0.186	-0.358	0.067	0.289	0.227	-0.158	0.024	-1.262	0.256	0.37	-0.212	0.381
Rv0225		Glycosyltransferase (EC 2.4.1.-)	2	0.007	-0.03	-0.194	-1.113	0.039	-0.122	-0.197	0.082	-0.009	0.113	-0.037	-0.428	0.269	0.079	0.174	0.175	0.2	0.173	0.024	-0.003	-0.1	-0.048	0.386	0.14	0.167	0.28	-0.221	0.024	0.155	-0.435	0.395	0.087	0.135	-0.064	0.073	0.159	0.054	-0.082	0.164	0.098	0.138	-0.266	0.042	0.091	-0.241	0.07
Rv0226c		Possible membrane protein	1	-0.147	-0.157	-0.547	-1.817	-0.08	-0.302	-0.37	0.119	-0.05	-0.052	-0.343	-0.203	0.212	0.023	0.221	0.189	0.037	-0.228	-0.097	-0.413	-0.039	-0.179	0.573	0.242	0.107	0.145	0.364	0.171	0.034	-0.116	0.487	0.395	0.05	-0.059	0.238	0.227	0.112	-0.082	0.156	-0.052	0.249	-0.804	-0.112	0.079	-0.475	0.172
Rv0227c		PROBABLE CONSERVED MEMBRANE PROTEIN	0	-0.044	-0.01	-0.609	-0.15	0.214	-0.052	-0.029	0.3	-0.022	-0.007	-0.113	0.143	0.092	0.121	-0.347	-0.066	0.139	0.018	-0.13	-0.084	0.021	-0.672	-0.454	0.105	-0.161	0.01	0.183	0.221	0.128	0.098	0.227	0.137	0.116	0.159	-0.293	-0.165	0.157	0.186	0.167	0.205	0.132	-0.206	0.236	0.27	-0.098	0.038
Rv0228		Lysophospholipid acyltransferase	2	-0.333	-0.346	-0.869	-0.206	-0.105	-0.401	-0.133	0.114	-0.03	-0.158	-0.501	-0.846	0.228	-0.009	0.309	0.222	-0.028	-0.317	-0.219	-0.047	0.198	0.008	-0.265	0.29	0.135	0.14	-0.353	-0.087	-0.104	0.083	0.428	0.102	0.149	0.169	0.179	0.281	0.082	0.267	0.252	0.073	0.25	0.198	0.062	0.046	-0.617	0.195
Rv0229c		Cell division protein DivIC (FtsB), stabilizes FtsL against RasP cleavage	0	0.135	0.011	-0.219	0.099	-0.03	0.028	-0.008	-0.356	0.007	0.116	-0.312	0.129	-0.255	-0.116	0.022	-0.209	0.063	-0.203	-0.185	0.245	0.062	-0.735	0.021	0.11	0.161	0.02	0.162	-0.031	0	0.179	0.184	-0.263	0.133	-0.052	0.215	0.294	0.092	0.085	-0.035	0.131	0.108	0.144	-0.032	-0.087	0.219	-0.039
Rv0230c	php	Phosphotriesterase homology protein	1	0.18	0.112	-0.189	0.495	0.182	0.126	0.534	0.086	-0.048	-0.18	-0.048	0.555	0.124	0.107	0.022	-0.159	-0.066	-0.56	-0.159	0.3	0.306	-1.219	-0.512	0.203	0.014	0.034	0.249	0.248	0.038	0.321	0.126	-0.041	-0.103	0.21	-0.559	-0.342	0.254	0.29	0.155	0.022	0.192	-0.566	0.654	0.109	-0.163	-0.029
Rv0231	fadE4	Acyl-CoA dehydrogenase (EC 1.3.99.3)	3	-0.05	-0.255	-0.435	0.559	0.147	-0.181	0.38	0.329	0.205	-0.419	-0.272	0.607	0.122	0.361	-0.207	0.029	-0.194	-0.463	-0.32	0.309	0.087	-1.513	-0.995	0.064	-0.289	-0.074	0.471	0.539	0.014	0.427	0.206	-0.226	0.11	0.177	-0.713	-0.048	0.327	0.4	0.147	-0.029	0.114	-0.589	0.556	0.129	0.025	-0.033
Rv0232		Transcriptional regulator, TetR family	3	0.447	0.583	-0.177	0.149	-0.271	0.454	0.077	-0.643	-0.033	0.607	-0.29	0.63	0.408	0.085	0.632	0.322	0.304	0.448	0.372	-0.493	2.224	0.186	0.962	-0.099	-0.286	-0.003	0.589	0.533	0.133	-0.106	0.395	-0.041	0.279	-0.448	0.606	0.411	0.287	-0.778	-0.167	-0.569	0.159	-0.533	-0.502	-0.384	-0.064	-0.51
Rv0233	nrdB	Ribonucleotide-diphosphate reductase subunit beta (EC 1.17.4.1)	2	0.392	0.664	-0.015	-0.716	-0.248	0.487	-0.059	-0.541	0.074	0.528	0.252	0.643	0.53	0.246	0.653	0.084	0.315	0.419	0.434	-0.183	-1.331	0.155	0.807	-0.198	-0.191	-0.056	0.511	0.555	0.255	-0.3	0.28	-0.106	0.169	-0.464	0.497	0.472	0.306	-0.177	-0.064	-0.47	0.289	-0.364	-0.244	-0.165	0.042	-0.6
Rv0234c	gabD1	Succinate-semialdehyde dehydrogenase [NAD] (EC 1.2.1.24); Succinate-semialdehyde dehydrogenase [NADP+] (EC 1.2.1.16)	2	0.164	0.3	-0.062	0.988	0.251	-0.027	-0.188	0.192	-0.262	-0.192	-0.133	-0.534	0.287	0.324	0.124	-0.039	0.245	0.154	-0.534	0.392	0.178	-0.724	0.275	0.308	0.052	0.229	-0.762	0.049	0.123	0.237	0.564	0.02	-0.038	0.28	0.435	-0.35	0.113	-0.015	0.145	0.096	0.125	-1.274	0.086	0.193	-0.327	0.205
Rv0235c		Possible membrane protein	0	0.055	-0.011	0.128	-0.642	0.118	-0.022	-0.288	0.311	-0.272	0.194	-0.446	-0.515	0.079	0.034	0.169	-0.086	0.102	0.248	-0.269	-0.433	-0.036	0.11	0.694	0.181	0.106	0.072	-0.145	0.366	0.075	-0.112	0.178	-0.187	-0.211	-0.219	0.456	-0.183	-0.227	-0.46	0.141	-0.113	0.038	-0.737	-0.452	0.021	0.008	0.48
Rv0236A		SMALL SECRETED PROTEIN	1	-0.391	-0.215	-0.156	0.475	0.138	0.042	0.4	-0.945	0.017	0.183	0.182	0.103	0.046	0.121	0.085	0.211	-0.051	-0.295	0.038	0.159	-0.208	-0.171	-0.269	0.394	0.184	0.115	0.038	-0.064	0.105	0.229	-0.049	-0.187	-0.047	0.063	0.07	-0.246	0.119	0.066	0.158	0.199	-0.142	-0.141	0.442	0.059	-0.135	0.002
Rv0236c		PROBABLE CONSERVED TRANSMEMBRANE PROTEIN	1	0.017	-0.279	-0.229	-1.423	0.036	-0.127	-0.384	0.047	-0.227	0.145	-0.331	-0.757	0.122	-0.067	0.273	0.194	0.111	0.146	-0.071	-0.245	0.017	0.038	0.663	0.294	0.277	0.3	0.033	0.112	0.109	-0.021	0.389	0.222	0.127	-0.109	0.46	0.276	0.058	-0.144	0.168	0.01	0.008	-0.56	-0.286	0.109	-0.38	0.261
Rv0237	lpqI	Beta-hexosaminidase (EC 3.2.1.52)	7	-0.209	-0.304	-1.178	0.387	0.419	-0.454	-0.068	0.243	0.147	-0.309	-0.657	-1.042	-0.079	-0.001	-0.101	0.113	-0.208	-0.472	-0.251	-0.382	0.106	-0.458	-0.395	0.222	-0.117	-0.037	-0.11	-0.218	0.233	0.316	0.182	0.35	0.16	0.258	-0.311	0.087	0.238	0.26	0.076	0.197	-0.108	0.172	0.235	0.354	-0.382	0.138
Rv0238		Transcriptional regulator, TetR family	1	0.038	-0.011	-0.304	0.477	0.079	-0.135	0.053	0.268	0.015	-0.034	-0.385	-0.006	-0.494	-0.426	-0.219	-0.305	-0.309	-0.037	-0.263	-0.285	-0.374	1.837	-0.074	0.207	0.053	0.061	0.068	-0.168	0.209	0.183	-0.398	-0.067	0.035	-0.19	0.115	0.141	-0.01	-0.293	-0.029	0.081	0.02	0.14	0.007	0.183	0.47	0.072
Rv0239			0	0.194	0.065	0.197	-0.305	0.178	0.144	-0.192	-0.015	-0.323	0.272	-0.028	0.181	-0.116	0.38	-0.21	0.011	0.004	0.154	-0.338	-0.09	0.01	-0.22	0.17	0.363	-0.061	0.293	-0.596	-0.153	0.061	0.025	0.21	0.082	0.018	-0.034	0.06	-0.141	0.239	-0.284	-0.031	0.083	-0.047	0.004	0.011	0.038	0.104	-0.071
Rv0240			2	-0.315	-0.231	-0.4	-0.474	0.055	-0.343	-0.019	0.085	0.019	-0.088	-1.702	0.009	-0.328	-0.64	-0.096	0.038	-0.281	-0.354	-0.202	-0.581	-0.323	-0.061	-0.529	0.063	0.238	0.153	-0.324	-0.23	0.206	0.165	-0.589	-0.193	0.139	-0.389	0.1	0.218	-0.11	-0.277	0.119	0.034	-0.196	0.203	-0.404	0.075	0.445	0.321
Rv0241c		Acyl dehydratase	4	0.02	0.126	-0.6	-1.584	0.279	0.019	-0.201	0.346	-0.242	-0.028	-0.698	0.214	0.486	0.01	0.327	0.205	0.364	0.62	-0.077	-0.528	-0.213	-1.477	0.897	0.006	-0.107	-0.169	0.028	0.135	0.377	-0.045	0.493	0.037	-0.02	0.004	0.813	0.319	0.176	-0.48	-0.015	-0.027	0.433	-0.375	-0.423	0.396	-0.117	0.355
Rv0242c	fabG	3-oxoacyl-[acyl-carrier protein] reductase (EC 1.1.1.100)	3	0.116	0.19	-0.467	-0.668	0.182	0.048	-0.335	0.16	-0.146	-0.025	-0.653	0.173	0.453	-0.015	0.351	0.196	0.258	0.465	-0.053	-0.566	-0.178	-1.148	0.858	-0.084	-0.075	-0.009	0.061	0.117	0.329	-0.056	0.785	0.096	0.118	-0.021	0.722	0.472	0.24	-0.629	-0.134	-0.033	0.268	-0.443	-0.47	0.242	-0.272	0.354
Rv0243	fadA2	3-ketoacyl-CoA thiolase (EC 2.3.1.16) @ Acetyl-CoA acetyltransferase (EC 2.3.1.9)	1	0.037	0.138	0.052	-0.247	0.158	0.058	-0.121	0.065	-0.049	-0.103	-0.678	-0.148	0.422	0.028	0.303	0.201	0.029	0.227	-0.075	-0.442	-0.127	-1.071	0.803	-0.047	-0.061	0.019	-0.068	-0.239	0.287	-0.039	0.641	0.114	-0.07	-0.14	0.478	0.359	0.338	-0.362	-0.064	0.145	0.422	-0.011	-0.457	0.222	-0.3	0.264
Rv0244c	fadE5	3-methylmercaptopropionyl-CoA dehydrogenase (DmdC)	4	-0.274	-0.49	0.631	1.365	0.435	-0.612	0.986	-0.444	-0.154	-1.064	-0.16	1.547	0.035	-0.403	-0.037	-0.071	-0.242	-0.127	-0.269	-0.055	-0.149	-0.422	-0.115	-0.013	-0.176	-1.06	-1.87	-0.021	-0.445	0.104	-0.566	0.028	-0.356	0.335	0.067	-0.531	-0.41	-0.247	-0.514	0.146	-0.131	-0.317	-0.311	-0.089	0.473	0.517
Rv0245		Nitrilotriacetate monooxygenase component B (EC 1.14.13.-)	1	0.456	0.316	1.131	0.665	-0.035	0.393	0.056	-0.08	-0.295	-0.165	0.296	0.694	0.107	-0.027	0.009	-0.165	0.077	0.065	-0.193	0.121	-0.076	-0.528	-0.212	-0.015	-0.048	-0.171	-0.319	0.129	-0.019	-0.207	-0.933	-0.665	-0.22	-0.121	0	-0.568	-0.148	-0.353	0.057	-0.173	-0.112	-0.676	-0.091	-0.023	0.175	0.095
Rv0246		Possible membrane protein	0	0.128	0.016	-0.151	-0.394	-0.122	0.178	0.035	-0.009	-0.097	-0.017	0.067	0.301	0.156	-0.186	0.333	-0.117	0.08	-0.133	0.002	0.074	0.153	-0.052	0.154	-0.108	-0.09	0.187	-0.214	-0.023	-0.012	-0.316	-0.063	-0.666	-0.196	-0.312	0.069	-0.102	-0.169	0.337	-0.189	-0.107	-0.009	-0.643	-0.232	-0.102	0.291	0.016
Rv0247c		Succinate dehydrogenase iron-sulfur protein (EC 1.3.99.1)	0	0.112	-0.01	-0.171	-0.53	0.32	0.26	0.105	0.229	0.13	0.143	0.277	-0.729	0.095	0.154	-0.251	-0.044	0.162	-0.275	0.081	0.233	0.152	-0.423	-0.454	0.003	0.035	-0.025	-0.019	-0.144	0.108	-0.008	0.081	-0.359	0.007	0.146	-0.297	-0.242	0.051	0.327	0.033	0.303	0.202	0	0.456	0.027	-0.057	-0.058
Rv0248c	sdhA	Succinate dehydrogenase flavoprotein subunit (EC 1.3.99.1)	0	0.1	0.147	-0.412	-0.618	0.166	0.143	0.175	-0.022	0.008	0.049	0.103	-0.804	0.059	0.094	-0.002	-0.066	0.079	-0.255	-0.179	0.15	0.175	-0.328	-0.26	0.026	0.099	0.048	-0.047	-0.178	0.001	0.023	0.253	-0.208	0.047	0.101	-0.203	-0.173	0.107	0.151	0.128	0.235	0.1	-0.028	0.231	0.103	-0.005	0.002
Rv0249c		putative succinate dehydrogenase [membrane anchor subunit] (succinic dehydrogenase)	0	-0.077	-0.016	-0.513	-0.059	0.188	0.022	0.387	0.087	-0.087	-0.052	0.18	-0.651	0.007	0.24	-0.104	-0.045	0.236	0.089	-0.311	0.261	0.11	-0.441	-0.487	0.062	-0.031	-0.108	-0.125	-0.194	0.092	0.137	0.086	-0.544	0.074	0.243	-0.242	-0.135	-0.064	0.206	0.127	0.188	0.088	-0.077	0.316	0.154	0.01	0.125
Rv0250c			1	0.244	0.096	-0.666	-0.819	0.031	0.139	0.078	-0.152	0.324	0.388	-0.169	-0.645	0.055	0.285	0.016	-0.062	0.373	-0.046	-0.148	-0.438	-0.03	-0.532	0.248	-0.147	-0.077	0.05	0.09	-0.136	0.306	-0.106	0.528	0.49	0.375	-0.399	0.524	0.249	0.441	-0.174	-0.121	-0.198	-0.373	-0.19	0.402	0.216	0.169	-0.386
Rv0251c	hsp	Heat shock protein hsp	9	0.086	-0.289	-0.805	0.341	-0.042	0.042	0.425	-0.216	0.076	-0.499	0.177	0.462	-0.305	-0.698	-0.474	-0.411	-0.97	-0.672	-0.152	0.056	0.299	-1.912	-1.409	0.256	0.555	0.101	-0.002	-0.453	0.307	-0.125	-0.164	0.378	0.47	0.502	-0.74	0.141	0.489	0.508	0.22	0.656	-0.361	-0.739	0.656	-0.048	0.347	-0.326
Rv0252	nirB	Nitrite reductase [NAD(P)H] large subunit (EC 1.7.1.4)	13	-0.063	0.108	0.055	-0.555	0.116	-0.03	0.281	0.539	-0.088	0.176	-0.625	-0.246	-0.25	-0.351	0.192	-0.233	-0.339	-0.806	-0.246	-0.121	0.145	-0.219	2.441	0.57	-0.125	-0.106	-0.622	-0.44	0.115	-0.113	-0.37	-0.141	-0.651	0.087	0.738	-0.337	-0.049	-0.248	-0.15	0.233	0.18	-1.511	-1.105	0.141	0.352	0.107
Rv0253	nirD	Nitrite reductase [NAD(P)H] small subunit (EC 1.7.1.4)	8	-0.054	0.175	0.169	-0.115	-0.016	0.256	0.237	0.135	-0.017	0.004	-0.453	0.091	-0.162	-0.232	0.023	-0.134	-0.127	-0.384	-0.535	0.004	-0.156	-0.203	2.359	0.319	-0.076	0.076	-0.613	-0.325	-0.12	0.191	-0.383	-0.036	-0.294	-0.173	-0.384	-0.363	0.609	-0.179	-0.02	0.202	-0.123	-1.44	-0.69	0.051	0.307	0.282
Rv0254c	cobU	Adenosylcobinamide-phosphate guanylyltransferase (EC 2.7.7.62)	2	0.042	-0.132	0.469	0.488	0.407	-0.254	0.11	0.153	0.26	-0.039	-0.144	0.686	0.239	0.045	-0.142	-0.162	-0.351	-0.646	-0.024	-0.112	-0.167	-1.275	-0.623	0.076	-0.322	-0.209	0.211	0.039	0.279	0.202	0.425	-0.032	-0.582	-0.155	-0.498	-0.214	-0.016	0.21	-0.074	0.02	0.144	-0.63	0.438	0.06	0.038	-0.323
Rv0255c	cobQ1	Cobyric acid synthase	5	0.171	0.155	0.671	-0.861	0.035	0.005	-0.011	0.145	-0.007	0.051	0.057	0.664	0.339	0.304	0.016	0.054	0.421	0.131	0.11	-0.036	0.168	-0.398	0.066	0.279	0.108	0.104	-0.043	0.299	0.059	0.024	0.222	0.098	-0.148	-0.082	0.062	-0.456	0.114	0.223	0.05	-0.332	0.344	-0.929	0.035	-0.018	-0.143	0.117
Rv0256c	PPE2	Predicted cobalt transporter in Mycobacteria	3	0.016	-0.005	0.082	-0.035	-0.025	-0.208	0.126	-0.034	0.155	-0.22	0.039	0.294	0.163	0.225	-0.184	0.086	0.1	-0.016	-0.146	-0.03	0.161	-0.705	-0.524	0.177	-0.09	-0.035	-0.09	0.252	-0.2	0.344	0.226	0.47	-0.044	0.366	-0.513	-0.169	0.484	0.238	0.216	0.14	0.136	-0.079	0.439	-0.105	-0.406	-0.086
Rv0257			1	0.385	-0.024	-0.009	0.228	0.162	0.271	0.033	0.077	-0.179	0.143	0.197	-0.193	-0.217	0.177	-0.062	0.448	-0.03	0.517	-0.107	-0.352	-0.599	0.422	0.828	-0.657	-0.349	-0.418	-0.469	-0.807	-0.061	-0.48	-0.287	-0.132	0.18	-0.041	0.372	-0.141	-0.084	-0.407	-0.437	-0.311	-0.565	0.406	-0.718	0.144	0.081	0.395
Rv0258c			2	0.332	0.049	-0.748	0.801	0.253	0.033	1.065	0.219	0.193	-0.194	-0.29	0.536	0.002	-0.006	-0.045	0.066	-0.111	0.057	-0.368	0.359	0.357	-0.688	-0.386	-0.021	-0.341	-0.319	-0.526	-0.079	-0.152	0.316	0.426	-0.069	-0.395	-0.005	-0.187	-0.673	0.392	-0.258	-0.078	-0.43	0.117	-0.222	0.471	0.269	-0.005	-0.103
Rv0259c		Sirohydrochlorin ferrochelatase (EC 4.99.1.4)	1	-0.028	-0.193	0.607	0.347	-0.213	0.014	0.289	0.004	-0.03	-0.029	-0.246	-0.171	-0.075	-0.295	-0.095	-0.129	-0.145	-0.064	-0.133	-0.041	0.056	-0.126	0.792	0.036	-0.129	0.02	-0.444	0.021	-0.098	0.186	0.01	-0.041	-0.18	0.292	-0.183	-0.26	0.032	0.424	0.045	0.265	0.295	-0.363	0.188	-0.102	-0.082	-0.073
Rv0260c		Bifunctional uroporphyrinogen-III synthetase/response regulator domain protein	2	-0.12	-0.132	-0.211	0.105	-0.339	-0.214	0.102	0.043	-0.091	-0.049	-0.187	-0.423	-0.183	-0.195	0.077	0.153	-0.252	-0.297	-0.008	0.283	0.505	-0.1	6.066	-0.06	-0.153	-0.05	-0.302	-0.144	-0.266	-0.119	-0.138	-0.096	-0.138	0.532	-0.275	-0.137	-0.085	-0.255	-0.112	0.195	0.308	-0.189	0.11	-0.332	-0.026	-0.071
Rv0261c	narK3	Nitrate/nitrite transporter	1	-0.148	-0.161	-0.198	0.032	-0.176	-0.168	0.178	0.064	0.056	-0.091	-0.272	-0.368	0.133	-0.32	-0.084	-0.156	-0.091	-0.17	0.109	-0.139	0.127	-0.078	0.748	-0.052	-0.083	-0.064	-0.174	-0.043	0.016	-0.087	0.005	-0.084	-0.114	-0.126	-0.005	-0.076	-0.058	-0.112	-0.13	0.2	0.182	-0.284	-0.018	-0.178	0.23	-0.084
Rv0262c	aac	Aminoglycoside 2'-N-acetyltransferase AAC (AAC(2')-IC)	8	0.088	0.103	-0.24	1.373	-0.088	0.061	0.032	0.358	-0.229	0.089	-0.277	0.032	0.536	-0.245	-0.246	-0.104	0.111	0.412	-0.015	-0.043	0.102	-0.55	0.156	-0.001	-0.178	0.296	-0.48	0.483	0.074	0.21	0.425	0.393	-0.114	-0.276	0.048	-0.063	-0.037	-0.007	-0.002	1.292	0.287	-1.122	-0.091	-0.001	-0.277	-0.161
Rv0263c		Allophanate hydrolase 2 subunit 2 (EC 3.5.1.54)	7	0.008	0.124	-1.224	2.73	0.105	0.091	0.435	0.588	-0.143	0.169	-0.215	-0.023	0.781	-0.444	-0.099	-0.337	0.187	0.469	-0.357	0.008	-0.072	-0.45	0.362	-0.097	0.147	0.409	-0.054	0.898	0.388	-0.398	0.73	-0.32	-0.507	-0.311	0.043	0.315	0.206	-0.45	-0.239	-0.467	0.468	-1.025	-0.202	0.043	-0.101	-0.113
Rv0264c		Allophanate hydrolase 2 subunit 1 (EC 3.5.1.54)	7	0.018	0.182	-0.878	3.394	0.26	0.106	0.927	0.55	-0.282	-0.064	-0.265	0.071	0.378	-0.595	-0.101	-0.536	0.207	0.268	-0.647	0.033	0.118	-0.811	0.179	0.153	0.339	0.474	-0.105	0.489	0.596	-0.185	1.009	-0.002	-0.34	-0.513	0.226	0.151	0.21	-0.382	-0.083	-0.354	0.221	-1.404	-0.231	0.471	-0.07	-0.362
Rv0265c		ABC transporter, periplasmic iron-transport lipoprotein	1	0.136	0.144	-0.461	-0.602	0.122	0.163	-0.112	0.206	-0.06	0.115	-0.052	-0.641	0.166	-0.361	0.152	0.06	0.342	-0.133	-0.088	-0.052	0.223	-0.146	0.002	0.167	0.018	0.176	-0.304	-0.012	0.114	-0.076	0.475	-0.007	-0.102	0.041	0.266	0.049	0.183	0.086	0.113	0.158	0.056	-0.498	0.036	0.117	-0.168	0.02
Rv0266c	oplA	5-oxoprolinase (EC 3.5.2.9)	0	-0.071	-0.008	0.048	0.622	0.193	-0.154	0.111	0.482	-0.15	-0.372	-0.399	0.453	-0.15	0.002	0.029	-0.11	-0.347	-0.593	-0.427	-0.124	0.371	-0.656	0.046	0.342	-0.021	0.224	-0.148	-0.444	0.051	0.676	0.224	0.197	-0.161	0.437	-0.22	-0.367	0.061	0.277	0.232	0.13	0.039	-0.324	0.276	0.082	-0.292	0.085
Rv0267	narU	Nitrate/nitrite transporter	2	0.112	-0.168	-0.482	-0.168	0.03	-0.111	-0.017	0.099	-0.016	-0.069	-0.176	-0.678	-0.082	-0.058	0.195	0.222	0.02	-0.098	0.049	-0.194	0.071	0.578	0.641	-0.037	-0.088	-0.031	-0.486	-0.198	0.051	-0.173	-0.095	0.077	-0.227	0.111	0.112	-0.086	1.006	0.099	-0.076	-0.178	0.256	-0.111	-0.198	0.009	-0.099	-0.128
Rv0268c			2	0.352	0.212	-0.649	0.842	0.405	0.306	0.246	0.336	0.12	0.225	0.631	-0.406	0.047	0.182	0.224	-0.333	0.116	0.156	0.109	0.236	0.005	-0.713	0.028	0.224	0.05	0.167	-1.144	-0.171	0.487	-0.031	0.351	-0.54	0.037	-0.141	0.104	0.038	0.108	-0.122	0.072	-0.221	0.118	-0.032	-0.059	0.313	0.343	-0.059
Rv0269c		ATP-dependent DNA ligase (EC 6.5.1.1)	2	0.206	0.184	-0.56	0.28	0.062	-0.021	0.211	0.203	-0.023	-0.063	0.066	-0.236	0.446	0.173	0.127	0.169	0.213	0.165	0.085	-0.097	0.203	-0.117	0.496	0.129	-0.103	0.046	-0.037	0.327	0.114	0.01	0.473	0.179	-0.086	0.064	0.077	0.122	0.128	0.216	0.217	0.077	0.198	-0.831	0.121	0.127	-0.429	-0.1
Rv0270	fadD2	Long-chain-fatty-acid--CoA ligase (EC 6.2.1.3)	2	0.323	0.299	-0.785	-0.061	0.005	0.191	-0.441	-0.025	0.116	0.147	-0.094	0.501	0.143	0.074	0.098	0.112	0.275	0.566	0.257	-0.098	0	0.008	0.214	-0.073	-0.033	-0.028	0.47	0.327	0.153	-0.208	0.067	0.158	0	-0.083	0.227	0.214	0.24	-0.239	-0.053	-0.121	0.1	-0.733	-0.278	-0.031	-0.144	-0.191
Rv0271c	fadE6	Acyl-CoA dehydrogenase, short-chain specific (EC 1.3.99.2)	1	0.359	0.466	-0.135	0.302	-0.249	0.376	-0.252	0.028	-0.148	0.181	0.444	-0.187	0.231	0.113	0.056	-1.276	0.257	0.612	-0.086	0.631	0.183	-0.079	0.197	-0.081	0.206	0.102	0.038	0.803	0.031	-0.102	0.48	0.107	0.104	-0.026	0.249	0.118	0.149	0.012	0.235	-0.106	0.269	-0.434	-0.034	0.036	-0.394	-0.299
Rv0272c			0	0.168	0.28	-0.377	-0.568	-0.05	0.243	-0.359	0.051	-0.033	0.172	0.142	0.337	0.129	-0.11	-0.033	-0.236	0.095	0.046	-0.133	0.451	0.152	-0.469	0.128	-0.133	-0.252	0.224	0.371	0.832	0.184	0.012	0.378	0.302	0.136	-0.128	0.152	-0.051	0.285	-0.125	0.298	-0.209	0.344	-0.18	-0.004	0.052	-0.224	-0.092
Rv0273c		Transcriptional regulator, TetR family	4	0.345	0.32	-0.485	0.355	0.155	0.239	-0.024	0.067	-0.086	0.214	-0.053	0.507	0.139	-0.344	0.018	-0.886	-0.035	0.239	-0.215	0.35	0.026	-0.961	-0.291	3.259	-0.773	0.224	0.706	0.757	0.271	0.044	0.204	-0.26	-0.1	-0.111	0.276	0.001	-0.003	0.043	0.126	-0.249	0.431	-0.391	0.133	0.033	0.223	-0.181
Rv0274		Glyoxalase family protein	3	0.323	0.255	0.28	1.61	0.138	0.673	-0.187	0.081	-0.423	0.268	-0.103	0.57	0.13	0.02	0.434	0.126	0.048	-0.155	0.252	0.591	-0.11	-0.029	0.34	-2.482	0.049	-0.091	0.287	0.82	0.177	-0.227	0.021	-0.36	-0.191	-0.312	0.012	-0.307	-0.11	-0.344	0.161	-0.431	-0.08	-0.824	-0.202	-0.067	0.164	-0.188
Rv0275c		Transcriptional regulator, TetR family	2	0.257	0.177	0.003	1.259	-0.095	0.339	0.19	-0.026	0.115	0.269	0.333	0.371	0.119	0.056	0.154	-0.203	-0.196	-0.241	-0.022	0.082	-0.063	-0.944	-0.15	0.017	2.334	-0.424	0.211	-0.126	0.138	0.191	0.011	0.436	-0.091	0.016	-0.119	-0.142	0.32	0.032	0.148	-0.142	0.053	-0.303	0.212	-0.136	0.143	-0.113
Rv0276			1	0.349	0.213	0.047	0.625	-0.064	0.383	-0.177	-0.207	-0.006	0.302	0.646	0.95	0.315	0.364	-0.089	-0.092	0.08	0.349	0.106	0.465	0.122	-0.255	-0.414	0.135	-3.173	0.347	0.458	0.628	0.069	0.053	0.041	0.129	0.165	-0.121	-0.502	-0.002	0.27	0.031	0.214	-0.209	-0.06	-0.122	0.441	-0.148	-0.1	-0.121
Rv0277c			0	0.004	-0.118	0.095	0.336	0.089	-0.032	0.111	0.052	0.022	-0.167	-0.355	0.123	-0.274	-0.361	-0.105	-0.224	-0.554	-0.189	0.109	-0.267	-0.092	-0.314	0.544	0.28	0.326	0.22	0.236	-0.283	0.202	0.092	-0.363	-0.438	0.112	-0.059	-0.142	0.029	-0.032	0.014	-0.03	-0.014	-0.199	0.313	-0.302	-0.017	0.456	-0.021
Rv0278c	PE_PGRS3	PE-PGRS FAMILY PROTEIN	12	0.115	-0.12	-0.351	-0.123	-0.355	0.045	-0.156	0.064	-1.635	-0.166	-0.446	-1.352	0.274	-0.141	0.261	0.355	0.296	-0.066	0.523	0.177	0.204	0.262	0.581	-0.075	-0.01	0.177	0.311	0.301	-0.432	0.138	-1.458	-1.563	0.217	0.524	0.243	0.743	-1.416	0.284	0.35	0.311	0.31	0.089	-0.061	-0.249	0.263	-0.168
Rv0279c	PE_PGRS4	PE-PGRS FAMILY PROTEIN	12	0.009	-0.233	-0.317	-0.041	-0.346	-0.099	-0.055	0.1	-1.424	0.004	-0.223	-1.006	0.249	-0.074	0.233	0.329	0.279	0.098	0.504	0.024	0.157	0.281	0.512	-0.14	-0.06	0.115	0.135	0.244	-0.296	0.084	-1.189	-1.088	0.126	0.384	0.24	0.485	-1.104	0.23	0.261	0.231	0.308	0.168	-0.114	-0.148	0.091	-0.133
Rv0280	PPE3	PPE family protein	30	-1.314	-2.449	-1.296	-2.355	0.519	-1.712	-0.493	1.818	0.545	-1.106	-2.632	-0.183	-1.562	-1.781	-0.395	0.105	-1.483	-1.685	-0.528	-1.816	1.587	-1.83	-0.242	-0.039	-1.11	-0.732	0.71	-1.62	2.072	1	-0.752	0.338	-0.264	2.202	0.161	0.817	0.455	-0.266	-0.893	1.341	-0.171	2.027	-1.275	1.581	0.74	0.992
Rv0281		O-Methyltransferase	0	-0.142	-0.182	-0.042	-0.116	-0.068	-0.099	-0.083	0.174	-0.138	0.082	-0.472	-0.17	-0.131	-0.606	-0.239	0.004	-0.203	0.07	-0.131	-0.157	0.478	-0.643	-0.243	0.033	-0.088	-0.032	-0.088	-0.153	0.337	0.313	-0.443	-0.355	0.058	0.488	-0.181	0.094	0.113	0.144	-0.024	0.232	-0.107	0.248	-0.123	0.089	0.11	0.215
Rv0282		AAA family ATPase, ESX-1 secretion system component Rv3868	0	-0.216	-0.306	-0.141	-0.782	0.097	-0.211	-0.141	0.362	0.12	-0.304	-0.762	0.058	-0.305	-0.428	-0.112	-0.136	-0.367	-0.327	-0.151	-0.365	0.288	-0.167	0.052	0.015	-0.146	-0.075	-0.056	-0.359	0.394	0.189	-0.226	-0.436	-0.024	0.573	0.181	0.065	0.066	-0.032	-0.119	0.242	-0.162	0.482	-0.176	0.24	0.24	0.303
Rv0283		Type VII secretion protein EccB	1	-0.136	-0.28	-0.008	-1.534	0.106	-0.289	-0.2	0.404	0.105	-0.257	-0.669	-0.085	-0.276	-0.347	0.019	-0.029	-0.328	-0.259	-0.045	-0.542	0.324	-0.098	0.138	-0.139	-0.088	-0.173	0	-0.466	0.433	0.155	-0.108	-0.027	-0.096	0.553	0.198	0.09	0.121	-0.102	-0.207	0.218	-0.128	0.318	-0.352	0.28	0.127	0.202
Rv0284		Type VII secretion protein EccCa	1	-0.178	-0.318	-0.01	-2.112	0.149	-0.221	-0.112	0.447	-0.002	-0.252	-0.606	0.137	-0.298	-0.419	-0.009	-0.125	-0.292	-0.365	-0.209	-0.554	0.307	-0.321	0.065	-0.01	-0.243	-0.135	0.085	-0.43	0.51	0.259	-0.239	-0.12	-0.063	0.644	0.115	0.023	0.065	-0.122	-0.207	0.214	-0.169	0.412	-0.234	0.364	0.159	0.317
Rv0285	PE5	PE family protein	1	-0.161	-0.286	-0.038	-2.111	0.044	-0.215	0.046	0.102	-0.051	0.036	-0.442	0.053	-0.111	-0.055	0.221	0.13	0.291	-0.327	-0.07	-0.412	0.334	-0.014	0.125	0.032	-0.107	-0.139	-0.001	-0.456	0.315	0.081	-0.183	-0.225	-0.05	0.624	0.038	0.029	0.056	-0.14	-0.167	0.183	-0.355	0.406	-0.072	0.042	-0.19	0.096
Rv0286	PPE4	PPE family protein	1	-0.164	-0.292	-0.133	-2.396	0.046	-0.281	-0.298	0.331	-0.07	-0.197	-0.48	-0.178	-0.213	-0.237	0.037	0.007	-0.162	-0.013	-0.044	-0.359	0.234	-0.116	-0.002	-0.078	-0.22	-0.207	0.084	-0.287	0.268	0.133	-0.253	-0.121	-0.138	0.721	0.04	0.112	0.089	-0.172	-0.176	0.244	-0.155	0.438	-0.19	0.212	-0.129	0.186
Rv0287	esxG	PE family protein	1	-0.208	-0.235	-0.165	-1.327	-0.092	-0.086	-0.079	0.313	0.036	0.016	-0.181	-0.093	-0.213	0.087	-0.038	0.008	0.155	-0.027	0.059	0.098	0.039	0.051	-0.259	-0.023	-0.294	0.081	-0.053	-0.101	0.039	0.019	-0.568	-0.14	0.006	0.319	-0.3	0.057	0.086	0.019	0.015	0.259	0.008	0.642	-0.111	0.074	-0.272	0.139
Rv0288	esxH	10 kDa antigen CFP7	1	-0.292	-0.203	-0.176	-1.152	0.099	-0.183	-0.093	0.237	0.197	-0.079	-0.408	-0.108	-0.173	0.056	0.132	-0.052	0.108	-0.56	-0.096	0.049	-0.077	-0.046	-0.022	-0.091	-0.13	-0.046	0.025	-0.142	0.281	0.088	-0.204	-0.41	0.106	0.232	-0.193	0.034	0.167	-0.055	-0.001	0.211	-0.329	0.369	0.076	0.049	-0.25	0.207
Rv0289			1	-0.039	-0.055	0.059	-1.851	-0.048	-0.093	-0.238	0.335	-0.197	-0.214	-0.425	-0.123	-0.054	0.005	-0.059	0.119	0.017	0.095	-0.113	-0.124	0.218	0.169	0.038	-0.066	-0.146	-0.033	-0.035	-0.14	0.155	0.119	-0.268	-0.295	0.055	0.595	-0.067	0.149	0.072	-0.098	-0.054	0.298	-0.069	0.382	-0.18	0.152	-0.112	0.167
Rv0290		ESX-3 secretion system protein EccD3	1	-0.193	-0.287	-0.098	-2.306	-0.009	-0.283	-0.423	0.344	0.013	-0.192	-0.538	-0.363	-0.011	-0.13	0.081	0.106	-0.162	-0.021	-0.034	-0.328	0.276	0.201	0.264	-0.014	-0.093	-0.09	0.15	-0.242	0.309	0.101	0.152	0.008	0.008	0.589	0.164	0.235	0.117	-0.2	-0.01	0.184	-0.037	0.395	-0.285	0.186	-0.149	0.242
Rv0291	mycP3	Type VII secretion-associated serine protease mycosin MycP3	1	-0.195	-0.268	-0.019	-2.508	-0.015	-0.344	-0.237	0.292	-0.05	-0.14	-0.335	-0.219	-0.088	-0.267	0.013	0.049	-0.192	-0.154	-0.124	-0.401	0.217	-0.109	0.35	-0.084	-0.18	-0.042	0.194	-0.352	0.286	0.178	0.203	0.03	0.03	0.637	-0.003	0.296	0.119	-0.151	0.026	0.209	-0.063	0.315	-0.181	0.149	-0.12	0.262
Rv0292		ESX-3 secretion system protein EccE3	1	-0.203	-0.291	-0.032	-2.562	0.045	-0.242	-0.345	0.328	0.003	-0.176	-0.469	-0.149	-0.192	-0.292	0.069	-0.001	-0.323	0.093	-0.009	-0.53	0.157	-0.271	0.162	-0.165	-0.271	-0.11	0.117	-0.208	0.367	0.142	0.085	0.143	0.044	0.548	-0.017	0.2	0.089	-0.163	-0.073	0.102	-0.097	0.317	-0.343	0.25	-0.04	0.185
Rv0293c			1	0.337	0.142	0.137	-0.806	0.115	0.186	0.1	0.08	-0.229	0.054	-0.099	0.704	-0.133	-0.255	-0.071	-0.124	0.169	0.302	-0.266	0.081	-0.142	-0.215	0.179	-0.224	0.059	-0.139	-0.447	0.153	0.044	0.056	0.227	-0.06	-0.149	-0.098	0.237	-0.206	-0.087	-0.397	-0.217	-0.029	-0.052	0.009	-0.272	0.111	0.154	0.119
Rv0294	tam	Trans-aconitate 2-methyltransferase (EC 2.1.1.144)	0	-0.02	-0.456	0.103	0.923	0.033	-0.537	0.491	0.385	0.061	-0.417	-0.1	0.014	-0.247	-0.055	-0.011	-0.181	-0.483	-0.324	-0.426	-0.058	0.201	-0.349	-0.352	-0.3	-0.135	-0.176	-0.009	-0.369	0.129	0.29	-0.02	0.195	-0.07	0.038	-0.342	-0.192	0.157	0.297	0.125	0.102	0.247	-0.258	0.376	0.293	0.003	0.114
Rv0295c		Sulfotransferase	0	0.022	-0.165	-0.28	-0.334	0.297	-0.101	0.098	0.114	-0.028	-0.209	-0.231	0.194	-0.021	-0.102	-0.026	0.027	-0.176	-0.043	-0.254	-0.135	0.072	-0.486	-0.043	0.247	-0.084	-0.021	-0.332	-0.02	0.052	0.304	0.124	0.137	0.169	0.024	0.027	-0.187	0.121	0.185	0.051	0.203	-0.066	-0.058	0.284	0.158	0.049	0.186
Rv0296c		Choline-sulfatase (EC 3.1.6.6)	3	-0.235	-0.319	-0.86	0.84	0.224	-0.263	0.548	0.184	-0.099	-0.497	-0.346	0.382	0.073	0.111	-0.595	-0.07	-0.704	-0.603	-0.544	0.1	-0.028	-1.888	-0.773	0.222	0.037	0.166	-0.168	0.235	-0.058	0.574	-0.117	-0.251	0.28	0.284	-0.647	-0.364	0.176	0.37	0.218	0.213	-0.024	-0.259	0.69	0.107	0.049	0.289
Rv0297	PE_PGRS5	PE-PGRS family protein	0	0.074	-0.063	-0.04	-0.094	-0.301	-0.009	-0.248	-0.177	-0.485	0.154	0.228	-0.487	0.173	0.059	0.218	0.224	0.077	0.157	0.216	0.094	0.007	0.17	0.246	-0.099	-0.027	0.075	0.261	0.19	-0.245	0	-0.269	0.26	0.084	0.249	0.049	0.478	-0.142	0.016	0.237	0.114	0.115	-0.024	-0.154	-0.164	-0.025	-0.259
Rv0298		Programmed cell death antitoxin YdcD	5	0.169	0.089	-0.15	-0.232	0.181	-0.005	-0.001	-1.4	0.107	0.194	0.077	0.285	0.031	0.157	-0.234	0.042	-0.27	0.023	0.21	0.066	-0.031	0.094	-0.678	-0.146	-0.037	-0.144	-1.775	-0.074	0.206	0.085	-0.379	-0.103	0.033	-0.145	-0.564	-0.023	0.313	-0.147	-0.049	0.253	0.316	-0.006	0.289	0.174	-0.1	-0.108
Rv0299		Programmed cell death toxin YdcE	1	-0.008	-0.317	-0.122	-0.019	0.073	0.038	0.037	-0.016	0.099	-0.095	-0.044	-0.068	-0.158	0.105	0.25	-0.033	-0.004	-0.359	-0.136	0.285	-0.286	0.02	0.313	0.027	0.142	0.131	-1.961	0.013	-0.165	0.169	0.385	-0.099	0.162	-0.039	-0.147	-0.019	0.142	-0.288	0.13	-0.018	-0.037	0.254	0.116	0.015	-0.267	0.116
Rv0300			4	0.127	-0.069	-0.076	0.108	0.321	0.087	-0.406	0.052	-0.03	-0.101	-0.193	0.201	-0.077	-0.138	-0.03	-0.088	-0.121	0.008	-0.127	0.066	0.08	-0.016	0.254	0.098	0.259	0.389	-1.554	0.071	0.114	0.274	0.04	-0.043	0.136	0.026	-1.228	-0.041	0.064	-0.098	0.146	0.114	0.04	-0.203	-0.095	0.165	0.042	0.099
Rv0301			1	-0.015	-0.069	-0.26	-0.105	0.167	0.023	-0.17	0.239	-0.071	-0.03	-0.544	-0.003	-0.103	-0.201	0.057	-0.18	-0.369	-0.273	-0.107	-0.336	-0.018	0.001	0.234	0.28	0.47	0.105	-1.412	-0.033	0.29	0.046	0.082	-0.056	0.118	0.03	0.344	0.073	-0.095	0.076	0.171	-0.095	0.153	-0.086	-0.136	0.256	0.072	-0.022
Rv0302		TetR/ACRR family transcriptional regulator	6	-0.109	-0.305	-1.594	-0.813	0.059	-0.35	-0.193	0.289	0.129	-0.099	-1.148	0.407	-0.29	-0.676	-0.168	-0.393	-0.49	0.17	-0.33	-0.519	0.181	-0.564	0.21	0.328	0.434	1.779	-0.17	0.358	0.429	0.129	-0.362	-0.003	0.32	-0.253	0.453	0.361	-0.017	-0.058	0.141	0.032	-0.147	-0.689	0.121	0.127	0.359	0.135
Rv0303		"Oxidoreductase, short-chain dehydrogenase/reductase family"	4	0.05	-0.26	-1.8	-1.327	0.064	-0.519	-0.43	0.27	0.186	-0.09	-0.96	0.095	0.07	-0.262	0.045	-0.102	-0.089	0.421	0.117	-0.163	0.174	-0.596	0.555	0.198	0.511	-2.9	-0.213	0.358	0.443	-0.047	-0.034	0.708	0.238	-0.012	0.582	0.374	0.333	-0.213	-0.099	0.038	-0.233	-0.935	-0.002	0.328	0.207	-0.053
Rv0304c	PPE5	PPE family protein	1	0.18	0.279	-0.238	-0.762	-0.606	0.213	0.15	0.059	-0.042	-0.011	-0.47	-0.512	0.091	-0.281	0.264	0.025	0.136	-0.081	0.619	0.467	0.206	-0.262	-0.017	0.104	0.044	-0.139	0.017	-0.358	-0.227	-0.184	-0.437	-0.597	-0.255	0.135	0.439	0.31	-0.429	0.189	-0.49	0.124	0.668	-0.182	0.158	-0.505	0.603	-0.326
Rv0305c	PPE6	PPE family protein	0	0.121	0.036	-0.148	0.017	-0.515	0.16	0.182	-0.022	-0.144	-0.041	-0.189	-0.155	0.171	-0.049	0.133	0.026	0.08	-0.066	0.641	0.607	0.16	-0.213	-0.566	0.041	-0.003	-0.197	0.211	-0.471	-0.208	0.086	-0.46	-0.884	-0.296	0.26	-0.218	0.317	-0.214	0.391	-0.113	0.208	0.561	0.027	0.32	-0.327	0.524	-0.306
Rv0306		Cobalamin biosynthesis protein BluB @ 5,6-dimethylbenzimidazole synthase, flavin destructase family	3	-0.078	-0.017	0.456	1.246	0.117	-0.36	0.178	0.324	-0.07	-0.42	-0.167	0.189	-0.317	-0.274	-0.305	-0.168	-0.183	-0.004	-0.167	0.32	0.456	-0.466	-0.767	0.149	-0.352	-0.237	-0.332	0.105	-0.23	0.478	-0.022	-0.042	-0.153	0.262	-0.555	-0.256	0.073	0.634	0.235	0.044	0.137	-0.671	0.514	-0.116	-0.156	-0.138
Rv0307c			6	0.262	0.05	0.811	0.299	-0.113	-0.145	0.315	-0.709	-0.053	-0.414	0.073	0.755	0.014	-0.146	-0.382	0.133	-0.391	-0.101	-0.316	0.412	0.207	-1.01	-0.969	-0.013	-0.23	-0.07	0.299	0.067	-0.133	0.332	0.178	0.411	-0.12	0.041	-0.75	-0.462	0.24	-0.119	-0.011	0.092	-0.21	-0.324	0.345	-0.091	-0.227	0.029
Rv0308		Possible membrane protein	1	-0.077	-0.013	0.065	0.593	0.085	0.088	0.288	0.1	-0.085	0.064	0.224	-0.471	0.176	0.124	-0.213	0.111	0.299	0.015	-0.05	0.248	0.249	-0.438	-0.455	0.068	-0.087	-0.119	-0.286	0.264	-0.117	0.23	0.105	-0.414	-0.008	0.195	-0.329	-0.267	0.054	0.476	-0.117	0.051	0.136	-0.842	0.456	-0.039	-0.082	0.083
Rv0309			1	-0.092	-0.246	0.805	0.176	0.087	-0.128	0.507	-0.013	0.079	0.115	0.119	-0.027	-0.212	-0.251	-0.343	-0.123	0.047	-0.088	-0.354	0.301	0.071	-0.298	-0.727	0.035	-0.218	0.101	-0.509	0.202	0.017	0.048	-0.13	-0.164	0.085	0.039	-0.467	-0.062	0.205	0.284	-0.019	0.038	-0.088	0.147	0.355	0.058	0.034	-0.021
Rv0310c		Bile acid 7-alpha dehydratase BaiE (EC 4.2.1.106)	0	0.064	0.032	0.584	0.327	0.383	0.068	0.634	0.218	-0.16	-0.21	-0.112	-0.205	-0.178	0.217	-0.224	-0.321	-0.525	-0.916	-0.75	0.337	0.124	-0.718	-0.703	0.295	0.015	0.05	-0.083	0.228	0.067	0.163	0.187	-0.818	-0.022	0.249	-0.246	0.115	0.012	0.726	0.075	0.337	0.178	0.292	0.323	0.214	0.126	0.046
Rv0311			4	0.378	0.292	1.161	0.331	0.208	0.411	0.145	0.102	-0.426	-0.073	0.145	0.096	0.125	-0.095	0.235	-0.083	-0.082	-0.408	-0.239	0.477	0.41	-0.613	-0.413	0.126	-0.134	-0.178	0.384	0.124	0.081	-0.076	0.119	-0.385	-0.614	-0.156	-0.253	-0.689	-0.243	0.144	-0.06	-0.341	0.015	-1.045	0.115	0.034	0.348	-0.093
Rv0312		Proline and threonine rich protein	8	-0.011	-0.051	-2.106	0.078	0.211	-0.565	0.47	0.109	0.09	0.045	-0.383	0.046	-0.425	-0.358	-0.174	-0.002	-0.457	-0.631	-0.494	0.546	0.14	-1.279	-0.845	0.238	0.464	0.445	-1.023	0.19	0.007	0.262	-0.082	-0.008	0.139	0.053	-0.278	-0.011	0.226	0.406	0.378	0.191	-0.02	0.58	0.32	0.084	0	0.233
Rv0313			0	0.183	0.078	0.021	0.244	0.011	0.212	0.041	-0.304	-0.012	0.168	0.069	0.025	-0.122	-0.081	0.009	-0.04	0.001	0.029	0.185	0.185	-0.195	-0.107	-0.017	0.002	0.143	0.146	-0.112	0.078	-0.096	-0.144	-0.586	-0.606	0.013	-0.144	-0.101	-0.147	0.068	0.24	0.045	0.181	0.006	0.31	-0.048	-0.054	-0.151	0.079
Rv0314c		Cell division protein DivIC (FtsB), stabilizes FtsL against RasP cleavage	0	0.025	-0.029	-0.014	0.355	-0.053	0.015	0.005	-0.117	0.321	0.182	0.231	0.482	0.031	0.114	0.011	0.099	0.002	0.305	0.162	-0.026	0.017	-0.068	-0.075	-0.117	-0.102	-0.209	0.201	0.035	-0.026	-0.007	0.098	0.159	0.059	-0.007	-0.091	0.118	0.432	-0.043	-0.074	0.052	-0.248	0.066	0.055	-0.085	-0.154	-0.037
Rv0315		"Possible beta-1,3-glucanase"	3	-0.303	-0.416	-0.793	0.349	0.136	-0.373	0.436	-0.025	0.151	-0.155	-0.257	0.192	-0.08	0.179	-0.281	0.038	-0.104	-0.477	-0.085	-0.363	-0.062	-0.708	-0.601	-0.019	-0.185	0.063	-0.405	-0.389	0.083	0.234	-0.459	-0.18	0.113	0.061	-0.483	-0.06	0.202	0.169	0.008	0.364	-0.06	0.154	0.643	0.062	0.129	0.269
Rv0316		Muconolactone isomerase (EC 5.3.3.4)	4	-0.15	-0.427	-0.524	0.33	0.23	-0.484	0.213	0.243	0.099	-0.285	-0.522	0.111	-0.15	0.108	-0.265	0.107	-0.355	0.033	-0.147	-0.595	-0.02	-1.03	-0.176	0.054	-0.132	-0.056	-0.355	-0.643	0.227	0.416	-0.317	0.428	0.162	0.078	-0.354	0.127	0.25	0.407	-0.085	0.512	-0.035	-0.027	0.026	0.22	0.125	0.31
Rv0317c	glpQ2	Glycerophosphoryl diester phosphodiesterase (EC 3.1.4.46)	0	0.197	0.325	0.228	0.265	0.23	0.312	0.006	0.269	-0.138	0.144	-0.055	-0.037	-0.032	0.105	0.201	-0.006	-0.147	0.107	0.016	0.051	0.062	0.126	0.067	0.07	-0.005	0.137	-0.134	-0.113	0.278	-0.002	0.107	-0.297	-0.085	-0.184	0.315	-0.087	-0.238	-0.226	-0.047	-0.172	0.006	0.078	-0.085	0.119	-0.009	0.104
Rv0318c		Possible membrane protein	5	0.062	-0.145	-0.878	0.113	0.148	-0.307	0.157	0.413	-0.037	-0.431	-0.334	0.291	0.123	0.057	0.035	-0.019	-0.116	-0.236	-0.262	-0.177	0.388	-0.505	-0.505	0.157	-0.464	-0.178	-0.552	0.187	0.075	0.32	0.255	0.168	-0.266	-0.039	-0.287	-0.414	0.056	0.332	0.08	-0.233	0.188	-0.065	0.274	-0.039	-0.058	0.184
Rv0319	pcp	Pyrrolidone-carboxylate peptidase (EC 3.4.19.3)	7	0.133	0.196	-0.484	0.498	0.486	0.018	-0.363	0.56	-0.094	-0.119	-0.666	-0.804	0.128	-0.119	0.232	-0.317	0.141	-0.632	-0.512	0.042	0.443	-0.661	0.639	0.32	0.146	0.116	-1.271	-0.237	0.496	0.263	0.719	0.107	-0.353	-0.092	0.651	0.062	0.19	0.021	0.119	-0.07	0.044	-0.84	-0.081	0.449	-0.109	0.002
Rv0320		Possible conserved exported protein	14	0.154	-0.067	-1.234	2.016	0.355	0.217	-0.548	0.578	-0.32	0.209	-0.615	-2.038	0.743	-0.416	-0.024	-0.528	0.417	0.049	-0.321	0.517	0.262	-0.379	0.845	0.208	0.071	0.259	-1.134	0.509	0.553	-0.437	0.894	-0.402	-0.429	-0.222	0.192	0.038	0.105	-0.119	0.114	-0.673	0.806	-1.024	-0.34	0.34	-0.278	0.203
Rv0321	dcd	Deoxycytidine triphosphate deaminase (EC 3.5.4.13)	1	-0.114	0.039	-0.873	0.889	0.205	-0.126	-0.055	0.224	0.005	-0.158	0.134	0.24	0.147	-0.014	-0.184	-0.123	-0.146	-0.619	-0.348	-0.134	0.062	-1.001	-0.469	0.231	0.129	0.154	-0.052	0.209	0.181	0.38	0.274	-0.363	0.266	0.16	-0.242	-0.062	0.07	0.359	0.3	-0.131	0.028	-0.372	0.328	0.102	-0.082	0.163
Rv0322	udgA	UDP-glucose dehydrogenase (EC 1.1.1.22)	0	-0.165	-0.111	-0.12	0.868	0.085	-0.262	0.297	0.45	0.054	-0.225	-0.222	0.277	0.03	-0.224	-0.071	-0.184	-0.105	-0.153	-0.069	-0.286	0.077	-0.2	-0.4	-0.106	-0.193	-0.101	0.147	-0.057	0.108	0.187	-0.25	-0.05	-0.149	-0.153	-0.175	-0.157	0.039	0.171	-0.054	-0.017	0.212	-0.265	0.126	0.058	0.32	-0.005
Rv0323c			3	0.331	0.539	-0.377	-0.099	0.093	0.272	0.01	0.218	-0.186	-0.049	-0.434	-1.388	0.297	-0.028	0.266	-0.327	0.058	-0.244	-0.295	0.35	0.333	-0.543	0.284	0.273	0.423	0.402	-1.88	0.241	0.308	0.063	0.396	0.367	-0.221	0.074	0.261	-0.274	0.067	0.025	0.461	-0.009	0.382	-0.948	0.302	0.078	-0.219	-0.18
Rv0324		Transcriptional regulator, ArsR family	4	0	-0.158	-0.429	-0.055	0.149	-0.514	0.243	0.463	0.162	-0.42	-1.071	-0.735	-0.083	-0.376	-0.13	-0.336	-0.17	-0.124	-0.243	-0.274	0.263	-0.562	0.268	0.001	-0.005	-0.2	4.696	-0.073	0.075	0.187	0.042	0.378	-0.142	0.135	0.221	-0.454	0.223	-0.082	0.354	0.115	-0.053	-0.511	0.178	0.111	0.153	-0.237
Rv0325			1	-0.425	-0.219	-0.342	-0.066	-0.244	-0.334	-0.211	0.586	0.084	-0.147	-0.228	-0.335	0.191	-0.288	-0.066	0.032	-0.568	0.188	0.47	-0.042	-0.02	-0.251	-0.674	-0.024	-0.194	-0.004	-1.086	0.166	0.031	-0.225	-0.292	0.164	-0.201	0.111	-0.017	0.058	-0.204	0.18	0.254	0.129	0.167	-0.542	0.279	-0.057	-0.105	-0.193
Rv0326		Methylated-DNA--protein-cysteine methyltransferase (EC 2.1.1.63)	0	-0.125	-0.061	0.045	-0.687	0.296	-0.401	-0.205	0.247	-0.226	-0.287	-0.224	-0.555	0.12	-0.273	0.139	-0.231	-0.2	-0.497	-0.313	0.151	0.225	-0.334	0.842	0.578	0.243	0.068	-0.997	-0.14	0.323	0.042	0.353	-0.036	-0.256	-0.322	0.409	-0.241	-0.202	0.254	-0.049	-0.148	0.353	-0.361	0.236	0.297	-0.038	-0.267
Rv0327c	cyp135A1	Cytochrome P450 135A1	1	-0.106	-0.152	-0.172	0.052	-0.118	-0.126	-0.039	0.035	-0.155	-0.138	-0.19	-0.079	-0.142	-0.14	-0.083	-0.276	-0.158	-0.126	-0.215	-0.158	0.205	-0.105	-0.118	0.577	0.026	0.028	-0.149	-0.341	-0.202	0.132	-0.123	-0.041	0.132	0.015	0.008	-0.172	-0.118	0.119	0.1	-0.06	0.23	-0.129	0.285	-0.111	0.108	-0.084
Rv0328		HTH-type transcriptional regulator BetI	6	0.34	-0.017	-0.263	0.064	0.09	0.169	-0.244	0.063	-0.169	-0.148	-0.772	0.812	0.056	-0.079	0.201	0.055	-0.259	-0.596	-0.225	0.217	-0.098	-0.534	0.466	-0.036	0.062	-0.893	0.003	3.194	-0.009	-0.595	0.233	0.364	-0.05	-0.137	0.305	-0.145	0.181	-0.137	-0.105	-0.207	-0.232	-0.43	0.037	0.061	0.063	-0.12
Rv0329c			0	-0.022	-0.225	-0.413	-0.374	-0.082	-0.329	-0.212	-0.063	-0.446	-0.26	-0.477	0.067	-0.096	-0.224	-0.007	-0.366	-0.222	-0.029	-0.377	0.244	0.451	-0.236	0.042	0.422	0.227	0.055	-0.096	0.305	-0.618	0.478	0.056	0.359	0.212	-0.166	-0.097	-0.306	0.031	0.343	0.144	-0.167	0.253	0.044	0.214	-0.097	-0.199	-0.223
Rv0330c		Transcriptional regulator, TetR family	5	-0.174	-0.45	-0.403	-0.207	2.241	0.83	0.329	2.912	-0.44	-0.438	-0.702	0.028	-0.297	-0.694	-0.109	-0.224	-0.732	-0.65	-0.781	-0.251	0.645	-0.789	0.442	0.402	0.322	0.159	-0.219	0.075	5.409	0.452	0.341	0.037	0.202	-0.111	-0.161	-0.389	0.006	0.552	0.358	-0.023	-0.061	-0.328	0.331	2.678	-0.515	-0.102
Rv0331		Oxidoreductase (flavoprotein)	4	-0.221	-0.465	-1.419	-0.164	-0.113	-0.612	0.327	0.099	-0.108	-0.548	-0.808	1.026	-0.255	-0.361	-0.318	-0.199	-0.467	-0.454	-0.443	0.221	0.53	-0.864	-0.267	0.541	0.069	-0.103	-1.211	0.056	-0.71	0.552	0.575	0.338	0.179	0.357	-0.08	-0.273	0.173	0.393	0.166	0.218	0.15	0.144	0.385	-0.001	-0.461	-0.279
Rv0332			2	-0.054	-0.111	-0.575	-0.042	0.27	-0.194	0.396	0.074	0.129	-0.342	-0.074	0.203	-0.023	0.075	-0.177	0.005	-0.258	-0.328	-0.281	0.125	0.21	-1.243	-0.634	0.015	-0.091	0.085	-0.103	-0.188	0.114	0.135	0.006	0.149	-0.237	0.118	-0.408	-0.329	0.294	0.228	0.049	0.053	0.082	-0.303	0.55	0.138	-0.215	0.07
Rv0333			1	-0.051	0.059	-0.345	0.763	0.312	-0.091	0.206	0.153	0.087	-0.077	0.609	0.149	0.182	0.079	-0.029	-0.21	-0.706	-0.435	-0.155	-0.186	-0.083	-0.956	-0.253	0.029	0.064	0.228	0.014	0.047	0.156	0.135	-0.055	0.056	0.019	0.085	-0.508	-0.165	0.281	0.248	0.079	-0.249	0.09	-0.444	0.509	0.276	-0.001	0.07
Rv0334	rmlA	Glucose-1-phosphate thymidylyltransferase (EC 2.7.7.24)	1	0.105	0.202	-0.808	0.865	0.202	-0.087	0.221	0.252	0.052	-0.238	-0.203	-0.101	0.057	0.04	-0.185	-0.336	-0.035	-0.047	-0.122	0.173	0.26	-0.893	-0.682	0.044	-0.221	-0.121	-0.006	-0.338	0.125	-0.031	0.046	-0.233	-0.438	0.289	-0.103	-0.132	0.039	0.208	-0.163	-0.163	0.165	-0.541	0.32	0.082	0.214	-0.109
Rv0335c	PE6	PE family protein	0	0.333	0.094	0.195	0.575	-0.309	0.207	0.179	0.017	-0.075	0.252	0.323	-0.187	0.175	0.105	-0.058	0.091	-0.026	0.429	0.405	-0.218	-0.155	-0.019	0.053	-0.014	-0.273	-0.187	-0.22	0.198	-0.112	0.098	-0.6	0.262	-0.166	0.273	0.06	-0.196	-0.264	-0.059	-0.102	-0.255	0.092	-0.385	0.122	-0.163	0.181	-0.065
Rv0336		13E12 repeat family protein	1	-0.041	-0.265	-0.381	0.108	0.016	-0.167	0.109	0.21	0.044	-0.072	-0.371	0.194	-0.106	-0.222	0.148	0.133	-0.186	0.016	0.059	-0.32	-0.092	0.247	0.561	0.05	0.017	0.137	0.329	-0.193	0.165	0.024	-0.252	-0.395	0.061	0.007	0.265	0.059	-0.168	-0.28	-0.072	-0.035	-0.128	0.291	-0.624	0.07	0.266	0.251
Rv0337c	aspC	Alanine transaminase (EC 2.6.1.2)	1	0.046	0.039	-0.356	0.818	0.097	0.052	0.165	0.161	-0.077	-0.011	-0.007	0.712	-0.032	-0.057	-0.146	-0.156	0.033	0.078	-0.279	0.16	-0.048	-0.61	-0.208	0.146	0.101	0.2	-0.221	0.206	0.037	0.16	0.116	-0.044	0.14	-0.018	-0.07	-0.134	0.125	0.058	0.102	0.095	0.192	-0.58	0.107	0.128	0.192	0.017
Rv0338c		Iron-sulphur-binding reductase	1	0.062	0.046	-0.299	-0.045	0.097	0.11	-0.015	0.061	-0.123	-0.013	0.048	-0.242	0.063	0.108	0.008	0.03	0.008	-0.143	-0.067	0.248	0.104	-0.177	-0.169	0.058	0.138	0.077	-0.353	0.039	0.081	0.005	0.261	-0.337	0.132	0.024	-0.031	-0.065	0.075	0.06	0.158	0.155	0.15	-1.214	0.244	0.005	0.157	0.02
Rv0339c		POSSIBLE TRANSCRIPTIONAL REGULATORY PROTEIN	3	-0.001	0.229	-0.505	-0.719	0.292	-0.06	-0.349	0.317	-0.468	-0.12	-0.499	-0.097	0.062	-0.096	0.077	-0.395	-0.218	-0.432	-0.503	0.244	0.083	-0.348	0.585	0.479	0.444	0.303	-0.056	-0.02	0.168	3.773	0.59	-0.097	-0.185	0.052	0.637	-0.386	-0.314	-0.026	0.371	0.015	0.073	-0.931	-0.018	0.201	-0.313	0.118
Rv0340			3	0.326	0.193	0.371	1.716	0.215	0.167	0.216	0.176	-0.018	-0.192	-0.15	1.012	-0.032	-0.154	-0.04	-0.356	-0.252	-0.523	-0.161	-0.055	-0.352	-0.672	0.349	0.332	0.125	0.049	0.004	0.085	0.115	0.606	0.053	0.615	-0.235	-0.296	-0.088	-0.445	-0.04	-0.295	0.052	-0.185	-0.19	-1.146	0.035	0.101	0.614	-0.045
Rv0341	iniB	Isoniazid inductible protein IniB	18	0.214	0.843	-0.443	0.8	0.018	0.184	0.808	-0.024	0.651	-0.198	-0.388	2.331	-0.743	0.091	-0.003	0.307	-1.099	-1.366	0.536	-0.057	-0.435	0.221	-1.294	-0.389	-0.225	-0.184	-0.094	-1.391	0.16	1.556	-1.277	0.771	-0.612	-0.29	0.874	-1.049	0.274	-0.342	-0.77	-0.778	-0.78	-0.546	-0.646	0.017	1.178	0.743
Rv0342	iniA	Isoniazid inductible protein IniA	5	0.054	0.66	-0.605	0.263	0.11	0.145	0.36	0.324	0.291	-0.277	-0.264	1.963	-0.307	-0.155	-0.105	-0.244	-0.272	-0.363	0.318	-0.16	-0.281	-0.213	-0.465	-0.241	-0.213	-0.188	0.016	-0.459	0.287	2.195	-0.517	-0.11	-0.57	-0.307	0.575	-0.748	-0.042	-0.439	-0.363	-0.438	-0.098	-0.611	-0.282	0.044	0.976	0.501
Rv0343	iniC	Isoniazid inductible protein IniC	1	0.309	0.439	-0.114	-0.787	0.051	0.172	0.048	-0.259	0.051	0.122	-0.035	0.89	-0.142	-0.129	-0.023	-0.048	0.055	0.05	-0.181	-0.114	-0.211	-0.244	0.524	0.063	0.122	0.098	-0.091	0.006	0.007	1.834	0.054	0.463	-0.128	-0.255	0.473	-0.479	0.043	-0.461	-0.205	-0.236	-0.182	-0.313	-0.411	-0.034	0.299	0.24
Rv0344c	lpqJ	Lipoprotein LpqJ	9	-0.201	-0.069	-1.749	0.079	0.064	-0.719	1.165	-0.003	0.102	-0.577	-0.75	-0.886	-0.243	-0.522	-0.457	-0.359	-0.689	-0.951	-0.904	0.303	0.191	-1.057	-0.447	0.433	0.037	0.134	-1.268	0.017	-0.107	1.028	0.358	-0.014	0.355	0.748	-0.112	-0.346	0.404	0.126	0.36	-0.237	0.274	0.113	1.018	-0.045	0.338	0.272
Rv0345		CTP:molybdopterin cytidylyltransferase	2	0.134	-0.063	0.932	0.801	0.031	0.117	0.384	-0.16	0.068	0.017	-0.17	0.425	0.088	0.167	-0.079	0.15	-0.195	0.214	0.024	-0.008	-0.057	-0.58	-0.658	0.062	0.099	0.04	-1.294	0.073	-0.032	0.11	-0.109	0.387	0.014	-0.252	-0.239	-0.324	-0.02	-0.072	0.249	-0.325	-0.412	0.06	0.016	-0.001	0.013	0.091
Rv0346c	ansP2	L-asparagine permease	2	0.098	0.095	-0.523	-1.015	-0.056	-0.102	-0.089	0.071	0.172	0.081	-0.363	-0.18	0.05	0.058	0.011	0.035	0.057	0.17	-0.14	-0.306	0.106	-0.07	0.142	0.024	0.028	-0.026	0.05	0.137	0.158	-0.065	0.298	-0.132	0.21	-0.003	0.172	0.069	0.176	0.096	0.089	0.056	0.114	-0.187	0.186	0.095	-0.157	-0.045
Rv0347			4	0.222	0.368	2.384	1.017	0.212	0.194	0.368	0.045	-0.165	-0.241	-0.318	0.534	0.091	-0.049	-0.24	-0.258	-0.067	-0.521	-0.417	0.14	0.345	-1.065	-0.487	0.135	-0.082	0.077	0.053	0.145	0.034	0.372	-0.863	-0.712	0.23	0.207	-0.272	-0.612	-0.067	0.395	0.349	0.078	0.286	-0.434	0.61	0.121	-0.364	-0.19
Rv0348			4	0.023	0.227	2.285	0.635	-0.1	-0.029	0.435	0.108	-0.116	-0.369	-0.467	0.498	0.171	-0.016	-0.29	-0.349	-0.294	-0.453	-0.277	-0.231	0.518	-0.726	-0.547	-0.05	-0.106	-0.239	-0.034	0.331	-0.057	0.105	3.853	-0.572	0.196	0.216	-0.462	-0.338	0.219	0.636	0.197	0.144	0.294	-0.348	0.264	-0.161	-0.328	-0.33
Rv0349			5	0.217	0.319	1.94	-0.473	0.187	0.175	-0.28	0.09	-0.167	-0.516	-0.622	0.439	0.054	-0.341	-0.341	-0.525	-0.577	-0.629	-0.862	0.268	0.129	-1.47	-0.395	0.451	0.287	-0.06	0.745	0.413	0.109	0.481	-0.122	0.066	-0.164	0.292	-0.3	-0.341	-0.326	0.466	0.551	0.246	0.476	-0.453	0.508	-0.012	0.027	-0.279
Rv0350	dnaK	Chaperone protein DnaK	2	-0.009	0.025	-0.111	-1.175	-0.063	-0.048	0.016	0.015	0.194	-0.145	0.073	-0.353	-0.404	0.034	-0.464	-0.178	-0.194	-0.031	-0.072	-0.039	0.13	-0.828	-1.245	0.179	0.202	0.078	-0.132	0.058	-0.012	0.138	-0.216	-0.724	0.261	0.306	-0.044	0.04	0.232	0.044	-0.096	0.221	-0.151	0.276	0.68	0.02	-0.106	-0.241
Rv0351	grpE	Heat shock protein GrpE	1	-0.075	-0.114	-0.269	-2.106	-0.023	-0.217	-0.198	-0.122	0.242	-0.222	-0.223	-0.738	-0.311	-0.091	-0.244	-0.139	-0.091	0.046	0.03	-0.106	0.1	-0.895	-0.982	0.22	0.233	0.029	-0.15	0.147	0.001	0.165	-0.032	-0.569	0.349	0.355	-0.129	0.19	0.249	0.084	0.032	0.221	0.068	0.347	0.546	-0.071	-0.064	-0.285
Rv0352	dnaJ1	Chaperone protein DnaJ	0	-0.033	-0.112	-0.223	-0.698	-0.161	-0.174	-0.168	-0.142	0.028	-0.134	-0.045	-0.862	-0.215	-0.114	-0.233	-0.104	-0.065	0.055	-0.029	-0.106	0.352	-0.559	-0.545	0.24	0.353	0.179	-0.14	-0.008	-0.002	0.211	-0.049	-0.634	0.415	0.199	0.144	0.214	0.215	0.275	-0.032	0.223	-0.098	0.358	0.525	-0.258	-0.032	-0.335
Rv0353	hspR	HspR, transcriptional repressor of DnaK operon	2	0.091	-0.127	-0.291	-1.091	-0.311	-0.168	-0.17	-0.378	0.11	0.064	-0.032	-0.585	-0.069	-0.188	-0.214	-0.136	-0.339	0.262	0.023	-0.012	0.332	-0.769	-0.922	0.199	0.388	0.062	-0.028	-0.288	-0.329	0.177	-0.162	1.006	0.408	0.264	-0.791	0.275	0.147	0.27	-0.093	0.19	0.043	0.39	0.66	-0.288	0.098	-0.424
Rv0354c	PPE7	PPE family protein	1	0.33	0.087	0.086	-1.061	-0.516	0.446	-0.225	0.125	0.406	0.318	0.716	-0.499	-0.109	0.033	0.26	0.021	0.117	0.61	0.629	0.007	-0.358	0.696	-0.15	-0.389	0.183	0.011	0.075	-0.495	-0.119	-0.49	-0.382	-0.625	0.282	0.009	0.523	0.649	0.367	-0.495	-0.321	0.058	-0.081	0.943	-0.036	-0.316	0.231	-0.189
Rv0355c	PPE8	PPE family protein	2	0.212	0.358	-0.174	-0.99	-0.315	0.255	-0.008	0.287	-0.003	0.141	-0.309	-0.486	0.195	-0.17	0.447	-0.154	0.128	0.031	0.228	0.336	0.175	-0.208	-0.06	0.101	0.053	-0.153	-0.119	-0.057	-0.024	-0.133	-0.224	-0.857	-0.281	0.076	0.518	0.134	-0.297	0.087	-0.141	-0.024	0.614	-0.424	0.225	-0.136	0.55	-0.247
Rv0356c			3	0.276	0.43	0.518	0.908	-0.067	0.257	-0.034	0.003	-0.167	0.161	0.272	-0.151	0.484	0.473	-0.004	0.031	0.345	0.038	-0.189	0.679	0.356	-0.531	-0.682	0.353	0.266	0.245	-0.31	0.799	-0.025	0.436	0.338	-0.113	0.131	0.37	-0.558	-0.464	0.171	0.776	0.725	0.254	-0.151	-0.192	0.622	-0.169	-0.45	-0.135
Rv0357c	purA	Adenylosuccinate synthetase (EC 6.3.4.4)	4	0.097	0.376	-0.286	1.581	0.246	0.101	0.243	0.466	-0.152	-0.342	0.062	-0.13	0.352	0.161	-0.079	-0.142	0.168	-0.281	-0.355	0.319	0.421	-0.832	-0.888	0.218	0.07	0.193	-0.205	0.424	0.049	0.31	0.325	-0.547	0.134	0.424	-0.227	-0.473	-0.086	0.584	0.395	0.11	-0.144	-0.425	0.616	0.175	-0.335	0.096
Rv0358			2	-0.005	-0.211	0.651	0.488	-0.005	-0.265	-0.09	0.265	0.029	-0.23	-0.488	0.655	0.27	0.232	0.144	0.13	-0.107	-0.018	0.469	-0.023	0.08	-0.524	-1.311	0.121	-0.335	-0.005	0.012	0.044	-0.014	0.031	0.14	0.674	-0.465	0.01	-0.247	-0.354	0.303	0.406	0.23	-0.009	-0.109	-0.728	0.336	0.045	-0.265	0.021
Rv0359		Possible membrane protein	1	0.097	-0.11	-0.651	-0.105	0.021	-0.184	0.354	0.237	-0.17	-0.203	0.366	0.204	0.364	0.381	0.113	0.36	0.216	-0.537	-0.29	0.09	0.228	-0.886	-0.298	0.135	0.061	0.155	0.117	0.235	-0.096	0.406	0.379	0.212	0.134	0.255	-0.252	-0.305	0.2	0.347	0.434	0.019	-0.236	-0.597	0.519	0.044	-0.577	0.232
Rv0360c			4	0.458	0.616	-1.29	1.149	-0.244	0.022	-0.044	-0.159	0.451	0.227	-0.627	-0.729	0.537	0.616	-0.044	0.299	0.359	0.859	0.114	-0.116	0.38	-0.478	0.547	0.116	-0.325	-0.013	-0.229	0.734	0.045	0.085	0.724	0.76	0.282	0.047	0.466	-0.115	0.945	-0.022	0.224	-0.112	0.197	-0.589	0.014	-0.197	-0.607	-0.683
Rv0361		PROBABLE CONSERVED MEMBRANE PROTEIN	0	0.131	-0.073	-0.341	0.349	0.017	0.168	0.022	0.094	-0.147	-0.172	-0.044	0.928	-0.135	0.032	0.05	-0.09	-0.204	-0.392	-0.329	0.303	-0.013	-0.12	-0.008	0.259	0.397	0.194	0.28	0.454	-0.089	0.181	0.069	-0.122	0.127	0.2	0.01	-0.371	-0.005	-0.044	0.337	-0.01	-0.015	-0.056	0.218	0.014	-0.092	0.091
Rv0362	mgtE	Mg/Co/Ni transporter MgtE / CBS domain	5	-0.067	-0.097	1.238	0.223	-0.143	0.087	-0.171	0.275	-0.261	-0.181	-0.608	0.855	-0.208	-0.287	0.183	-0.32	0.018	-0.558	-0.575	-0.172	-0.143	-0.201	0.547	0.448	0.229	0.097	0.608	0.268	-0.151	0.156	0.118	-0.312	-0.17	0.129	0.548	-0.245	-0.053	0.02	-0.062	0.043	0.095	-0.729	-0.147	-0.064	0.107	0.147
Rv0363c	fba	Fructose-bisphosphate aldolase class II (EC 4.1.2.13)	1	0.198	0.111	-0.036	0.606	0.257	0.238	0.179	0.13	-0.055	0.041	0.057	-0.163	-0.002	0.081	-0.145	-0.06	-0.148	0.154	-0.16	0.131	0.008	-0.087	-0.26	-0.022	0.047	-0.024	-0.33	0.013	0.105	0.187	0.006	0.104	0.04	0.123	-0.044	-0.104	0.057	0.028	0.1	0.017	-0.031	0.139	0.034	0.161	-0.115	-0.004
Rv0364		DedA protein	1	-0.019	-0.109	-0.399	-0.196	0.08	0.011	0.229	0.036	0.027	0.05	-0.054	-0.051	-0.002	-0.039	-0.157	-0.063	-0.028	0.193	-0.146	0.058	-0.021	-0.252	-0.337	0.255	-0.159	0.032	-0.144	0.019	0.116	0.148	-0.089	-0.3	0.083	0.072	-0.028	-0.071	0.049	0.021	0.103	0.259	-0.097	-0.095	0.191	0.046	0.069	0.124
Rv0365c		fructose-bisphosphate aldolase family protein	2	0.229	0.199	0.088	0.219	0.099	-0.053	-0.043	0.088	-0.057	0.047	-0.41	-0.229	0.119	-0.032	-0.055	-0.088	-0.039	0.236	-0.28	-0.138	0.165	-0.77	0.567	0.203	0.222	0.144	-0.222	-0.23	0.204	0.027	0.232	0.193	-0.273	-0.201	0.379	0.048	0.253	0.164	-0.112	-0.209	0.062	-0.666	-0.07	0.018	-0.169	-0.064
Rv0366c			4	-0.145	-0.054	-0.367	1.278	0.033	-0.427	0.558	0.147	0.177	-0.01	-0.826	-0.054	-0.154	-0.605	-0.233	-0.46	-0.199	-0.101	-0.521	-0.373	0.157	-0.48	-0.186	0.524	0.294	0.114	-0.289	-0.265	0.121	0.337	0.092	0.657	-0.143	-0.039	0.349	-0.217	0.547	-0.095	0.001	0.048	0.337	-0.515	-0.028	0.032	0.097	0.083
Rv0367c			4	0.184	0.014	-0.297	1.618	0.072	-0.284	0.406	0.099	0.454	-0.161	-0.408	-0.021	0.224	0.031	-0.167	-0.329	-0.492	0.14	0.161	-0.036	0.096	-1.072	-0.315	0.631	0.24	0.492	-0.197	-0.128	0.056	0.361	0.291	0.828	-0.038	0.026	-0.154	0.027	0.513	0.095	0.274	0.143	0.14	-0.082	0.217	-0.064	0.036	-0.128
Rv0368c		Carbon monoxide oxidation accessory protein CoxE	0	0.032	0.005	0.137	-0.014	-0.123	-0.143	-0.055	0.022	-0.038	-0.061	0.065	0.034	0.086	-0.096	-0.003	-0.07	-0.005	-0.083	-0.027	-0.088	0.234	-0.145	0.267	0.122	-0.083	0.011	-0.043	0.242	0.004	0.168	0.188	0.345	-0.102	-0.094	-0.049	-0.104	0.107	0.257	-0.038	-0.106	0.336	-0.345	0.019	-0.134	-0.106	-0.026
Rv0369c		Carbon monoxide oxidation accessory protein CoxG	0	0.085	0.187	0.188	0.265	-0.021	-0.031	0.154	0.305	-0.229	-0.187	-0.285	0.1	-0.002	-0.171	-0.014	-0.274	0.054	-0.38	-0.227	0.087	0.547	-0.49	-0.001	0.16	0.044	-0.108	-0.066	0.203	0.126	0.163	0.3	0.193	-0.353	-0.167	0.119	-0.354	0.03	0.164	-0.055	-0.006	0.326	-0.87	0.289	0.335	0.39	-0.21
Rv0370c		Carbon monoxide oxidation accessory protein CoxD	0	0.092	0.156	0.306	-0.105	-0.075	0.021	0.069	0.031	0.009	-0.076	-0.06	-0.145	0.016	-0.122	0.028	-0.141	0.057	0.07	0.033	0.057	0.164	-0.14	0.315	-0.031	-0.071	0.002	-0.003	0.051	-0.005	-0.047	-0.041	0.005	-0.106	-0.081	0.078	-0.113	-0.069	0.122	-0.033	-0.157	0.424	-0.282	-0.087	-0.095	0.061	-0.121
Rv0371c		Uncharacterized MobA-related protein	0	-0.019	0	-0.047	-0.239	-0.081	-0.116	-0.092	0.144	0.139	-0.053	-0.075	0.015	-0.035	-0.033	-0.025	-0.104	-0.064	-0.012	0.132	0.014	0.107	-0.014	-0.053	-0.129	-0.11	-0.16	0.016	0.25	0.03	-0.039	0.016	0.258	-0.135	0.189	-0.071	-0.071	0.084	0.201	-0.053	0.088	0.291	-0.117	-0.096	-0.091	-0.07	-0.182
Rv0372c		Carbon monoxide dehydrogenase F protein	0	0.043	-0.087	-0.198	-0.268	-0.203	-0.02	-0.172	0.088	0.788	-0.142	-0.031	-0.02	0.059	-0.159	-0.052	-0.063	-0.031	-0.094	0.648	0.116	0.111	-0.181	0.146	0.031	-0.178	-0.151	0.045	0.186	-0.021	0.039	-0.066	0.331	-0.146	0.081	0.015	0.062	0.116	0.162	-0.034	-0.156	0.482	-0.295	-0.2	-0.249	-0.155	-0.139
Rv0373c		Carbon monoxide dehydrogenase form I, large chain( EC:1.2.99.2 )	0	-0.021	-0.02	-0.054	-0.066	-0.057	-0.081	-0.146	0.059	0.059	-0.196	-0.096	0.069	-0.008	-0.149	-0.121	-0.173	-0.092	-0.148	-0.002	0.135	0.161	-0.196	-0.089	-0.019	-0.151	-0.047	-0.004	0.423	0.179	0.006	0.012	0.452	-0.215	-0.088	-0.162	-0.127	0.178	0.162	-0.032	-0.152	0.363	-0.299	0.091	-0.066	-0.149	-0.23
Rv0374c		Carbon monoxide dehydrogenase small chain (EC 1.2.99.2)	0	0.045	0.008	-0.034	0.428	-0.054	-0.099	-0.107	-0.045	-0.024	-0.05	0.063	0.322	-0.001	-0.149	-0.002	-0.135	-0.103	-0.122	-0.161	0.142	0.186	-0.155	-0.107	0.087	-0.103	-0.046	0.141	0.537	-0.067	0.108	0.044	0.168	-0.093	0.021	-0.053	-0.072	0.16	0.19	-0.034	-0.139	0.207	-0.198	0.17	-0.015	-0.152	-0.12
Rv0375c		Carbon monoxide dehydrogenase medium chain (EC 1.2.99.2)	0	0.008	-0.106	-0.128	0.668	0.025	-0.114	-0.237	0.306	0.071	-0.205	-0.135	0.134	0.05	-0.095	0.026	-0.103	-0.088	0.05	0.097	0.034	0.047	-0.263	-0.094	-0.03	-0.254	-0.021	-0.028	0.375	0.078	-0.043	0.033	0.077	-0.256	-0.054	-0.178	-0.196	-0.137	0.234	0.04	-0.127	0.376	-0.393	-0.077	0.059	-0.133	-0.27
Rv0376c		CO dehydrogenases maturation factor, CoxF family	2	0.062	0.162	0.101	-0.086	0.03	-0.231	0.02	0.151	-0.301	-0.277	-0.184	0.009	0.148	-0.21	0.027	-0.106	-0.188	-0.286	-0.245	0.082	0.243	-0.39	-0.193	0.056	0	-0.037	-0.101	0.166	0.183	0.208	0.176	0.15	-0.424	-0.058	-0.119	-0.373	0.018	0.003	-0.014	-0.177	0.307	-0.762	0.252	0.095	-0.42	-0.227
Rv0377		Transcription regulator in CO-DH cluster	4	0.523	0.418	0.334	0.064	-0.096	0.153	0.139	-0.246	0.044	0.252	-0.173	-0.009	0.413	0.056	0.335	0.357	0.127	0.234	0.248	0.138	0.165	-0.311	0.782	-0.035	-0.05	-0.149	-0.376	0.124	0.058	0.18	0.359	0.01	4.095	-0.301	0.497	-0.283	0.392	-0.061	-0.142	-0.316	-0.068	-1.304	-0.191	-0.265	-0.345	-0.717
Rv0378		PE_PGRS family protein	4	-0.035	-0.289	-0.348	-0.058	0.001	-0.266	-0.034	1.087	0.822	0.351	-0.458	-0.746	-0.178	0.19	0.497	0.572	0.423	-0.013	1.838	-0.146	-0.509	-0.575	0.404	-0.655	-0.952	-0.795	-0.091	0.125	-0.121	-0.257	-0.667	0.612	-0.672	0.219	0.3	0.474	-0.204	0.388	0.248	0.732	0.64	-0.717	-0.386	0.074	0.046	-0.422
Rv0379	secE2	Preprotein translocase subunit SecE2	3	0.042	-0.043	-0.063	-1.172	0.165	-0.042	0.212	-0.038	0.013	0.224	0.704	0.115	0.304	0.431	-0.128	0.042	0.181	0.024	0.265	0.116	0.283	-0.462	-0.427	0.211	0.146	0.077	-0.065	0.096	0.065	0.005	-0.249	-0.425	0.028	0.029	-0.203	-0.08	0.263	-0.308	-0.049	0.135	0.046	0.144	0.911	0.246	-0.013	-0.072
Rv0380c		probable RNA methyltransferase	0	0.312	0.601	-0.393	-0.562	0.051	0.142	-0.624	-0.045	-0.324	0.435	0.12	0.186	0.192	-0.06	0.238	-0.237	0.343	0.646	-0.045	0.462	-0.061	-0.21	0.284	0.053	0.257	0.256	-0.386	0.258	0.135	-0.061	0.176	-0.015	-0.07	-0.458	0.401	0.054	0.176	-0.36	0.063	-0.032	0.307	-0.328	-0.442	0.003	-0.853	-0.227
Rv0381c			1	-0.062	0.089	-1.101	-0.553	-0.098	0.02	-0.25	-0.112	-0.232	0.333	-0.282	0.177	0.149	-0.037	0.241	0.166	0.207	-0.05	0.038	0.058	-0.086	-0.106	0.671	0.125	0.357	0.334	-0.243	0.226	0.072	-0.239	0.235	0.093	-0.274	-0.247	0.653	0.105	0.05	-0.444	0.16	-0.158	0.025	-0.303	-0.299	-0.165	-0.569	-0.109
Rv0382c	pyrE	Orotate phosphoribosyltransferase (EC 2.4.2.10)	1	0.088	0.095	-1.111	-0.176	0.086	-0.103	-0.004	-0.241	-0.322	0.215	-0.106	0.228	0.008	-0.169	0.074	0.029	-0.123	0.214	-0.277	0.059	-0.25	-0.117	0.732	0.148	0.238	0.367	-0.211	0.178	0.122	0.071	0.383	0.106	0.103	-0.172	0.217	0.134	0.155	-0.2	0.074	-0.158	-0.11	0.169	-0.232	-0.037	-0.211	0.109
Rv0383c		Possible membrane protein	1	-0.016	-0.052	-1.018	0.095	-0.028	0.049	0.109	-0.228	-0.092	-0.046	-0.152	0.125	-0.141	0.028	0.007	-0.018	-0.203	0.156	-0.142	0.043	-0.03	-0.236	0.171	0.087	0.167	0.133	-0.256	0.176	-0.089	0.183	0.03	0.15	0.021	-0.004	0.056	0.035	0.197	-0.158	0.099	0.028	-0.02	0.125	-0.037	-0.145	-0.081	-0.032
Rv0384c	clpB	ClpB protein	3	0.085	-0.074	-0.587	0.466	-0.048	-0.231	0.235	-0.174	0.102	-0.417	0.177	0.657	-0.072	-0.192	-0.087	-0.223	-0.26	-0.361	-0.293	0.263	0.275	-1.205	-0.713	0.302	0.266	0.192	0.629	0.027	-0.027	0.269	0.22	0.31	0.13	0.343	-0.469	0.287	0.504	0.431	0.311	0.176	0.108	-0.194	0.701	-0.042	-0.259	-0.365
Rv0385		Flavohemoprotein (Hemoglobin-like protein) (Flavohemoglobin) (Nitric oxide dioxygenase) (EC 1.14.12.17)	0	0.046	0.071	-0.178	0.261	-0.075	-0.306	-0.127	0.086	-0.206	-0.078	-0.247	0.778	0.249	-0.094	-0.259	-0.363	-0.233	-0.093	-0.203	0.144	0.099	-0.695	-0.009	0.429	0.215	0.394	0.37	0.726	-0.057	0.69	0.571	-0.29	-0.039	-0.147	-0.071	-0.416	-0.041	0.177	0.491	0.006	0.343	-0.524	0.247	-0.043	-0.362	-0.034
Rv0386		Adenylyl cyclase class-3/4/guanylyl cyclase / Disease resistance domain-containing protein / Tetratricopeptide repeat-containing protein / Transcriptional regulator, LuxR family	2	0.128	0.271	0.206	0.655	0.147	0.201	-0.188	0.199	-0.354	-0.008	-0.288	-0.304	0.316	0.206	0.191	-0.317	0.065	-0.205	-0.275	0.794	0.427	-0.465	0.067	0.446	0.45	0.197	-0.408	0.024	0.034	0.249	0.364	-0.062	-0.086	0.12	-0.194	-0.403	-0.044	0.6	0.365	0.259	0.44	-0.725	0.52	-0.043	-0.368	-0.204
Rv0387c		PPE family protein	1	0.115	-0.049	0.759	-0.374	-0.119	-0.1	-0.144	-0.154	-0.432	0.004	-0.123	-0.486	0.22	0.254	0.192	0.062	0.073	0.108	-0.232	0.244	0.016	-0.505	0.05	0.381	0.042	0.062	-1.002	0.146	0.049	0.393	0.377	0.241	0.082	0.24	0.312	-0.237	0.202	0.369	0.409	0.173	0.356	-0.466	0.26	-0.15	-0.472	-0.097
Rv0388c	PPE9	PPE family protein	2	-0.213	-0.226	0.227	0.217	-0.125	-0.116	0.073	0.172	-0.642	-0.27	-0.67	-0.37	-0.297	-0.164	0.055	-0.214	-0.347	-0.566	-0.381	0.123	0.436	-0.497	0.36	0.49	0.584	0.429	-0.991	0.217	-0.091	0.616	-0.027	-0.447	0.013	0.064	0.138	-0.213	-0.26	0.143	0.357	0.164	0.375	-0.308	0.284	-0.234	-0.114	0.088
Rv0389	purT	Phosphoribosylglycinamide formyltransferase 2 (EC 2.1.2.-)	6	0.055	0.002	1.885	1.185	0.056	-0.294	0.205	0.289	-0.137	-0.219	-0.358	0.282	0.075	-0.072	0.009	-0.058	-0.08	-0.059	0.115	0.242	0.053	-0.428	-0.135	0.09	-0.104	0.04	-0.98	0.1	0.015	0.109	0.193	0.454	-0.161	0.107	0.153	-0.256	0.189	0.209	-0.045	-0.093	0.089	0.013	0.232	0.054	-0.236	-0.053
Rv0390		Rhodanese-related sulfurtransferase	2	-0.065	-0.072	1.204	0.397	0.253	-0.146	0.095	0.232	0.208	-0.014	0.203	-0.257	-0.004	-0.034	-0.282	-0.122	-0.038	0.198	-0.255	0.016	0.282	-0.311	-0.896	-0.273	-0.244	-0.302	-0.429	-0.23	0.22	-0.156	0.04	0.225	-0.255	0.028	-0.181	-0.11	0.305	0.186	-0.181	0.36	-0.006	-0.107	0.252	0.269	-0.117	-0.075
Rv0391	metZ	O-acetylhomoserine sulfhydrylase (EC 2.5.1.49)	2	-0.061	-0.088	1.305	-0.298	0.118	-0.079	0.04	0.242	0.051	-0.119	-0.065	-0.269	0.128	0.125	-0.001	0.103	0.063	0.218	-0.122	0.137	0.116	-0.132	-0.271	0.068	-0.134	-0.114	-0.511	0.006	0.121	-0.028	0.15	-0.047	0.046	0.155	-0.086	-0.177	0.058	0.117	0.145	0.291	0.141	-0.267	0.17	0.156	-0.098	0.005
Rv0392c	ndhA	NADH dehydrogenase (EC 1.6.99.3)	5	0.294	0.38	0.23	2.035	0.11	0.12	0.322	0.295	-0.068	-0.208	-0.118	1.177	0.19	-0.04	-0.115	-0.281	0.079	0.145	-0.432	0.131	0.181	-0.854	-0.063	-0.082	-0.315	0.081	0.524	0.433	0.099	0.1	0.094	-0.375	-0.433	0.121	0.044	-0.262	0.057	0.081	-0.079	-0.18	0.094	-0.642	0.297	0.103	-0.042	0.018
Rv0393		13E12 repeat family protein	2	-0.018	-0.139	-0.453	-0.392	-0.202	-0.199	-0.158	0.092	0.428	-0.082	-0.171	-0.654	-0.089	-0.137	0.224	0.16	-0.016	-0.105	0.668	-0.128	0.009	0.221	0.593	-0.025	-0.206	-0.056	0.062	-0.023	-0.238	-0.031	0.132	0.157	0.029	-0.098	0.273	0.478	-0.011	0.068	0.013	-0.059	0.228	-0.249	-0.039	-0.141	-0.024	-0.231
Rv0394c		Possible membrane protein	2	0.072	0.074	-0.745	0.982	0.157	0.032	0.432	0.137	0.161	0.174	-0.228	-0.468	0.218	0.001	-0.397	0.227	0.099	0.018	-0.301	0.037	0.503	-0.811	-1.014	-0.044	-0.087	-0.053	-0.366	0.233	0.05	0.261	0.462	0.133	-0.092	0.356	-0.178	-0.325	0.489	0.546	0.114	0.117	0.11	-0.958	0.348	0.062	-0.399	-0.048
Rv0395			0	-0.142	-0.137	-0.082	0.134	-0.05	-0.076	-0.001	0.267	-0.028	-0.19	-0.024	-0.131	-0.073	-0.135	0.019	-0.07	-0.19	-0.225	-0.107	-0.088	0.077	-0.022	0.089	0.021	-0.195	-0.127	0.035	-0.036	0.081	0.084	-0.058	0.097	-0.164	-0.118	0.169	-0.098	-0.06	0.03	0.044	-0.059	0.274	-0.018	-0.056	-0.011	0.187	-0.008
Rv0396			0	-0.001	0.065	-0.131	0.618	0.013	-0.044	-0.014	0.307	0.37	0.026	-0.063	-0.141	-0.196	-0.096	-0.284	-0.239	-0.006	-0.127	0.33	0.049	0.264	-0.242	0.284	0.078	-0.087	-0.227	0.079	-0.101	0.15	0.034	-0.094	-0.176	-0.24	-0.052	-0.051	-0.199	-0.172	-0.036	-0.055	-0.077	0.031	-0.136	0.152	0.138	-0.031	-0.179
Rv0397		13E12 repeat family protein	0	0.043	0.104	-0.382	-0.556	-0.294	-0.297	-0.411	-0.018	0.05	-0.054	0.153	-0.601	0.053	-0.011	-0.031	-0.023	-0.05	0.293	0.198	-0.12	0.255	0.974	0.881	0.221	0.544	0.431	0.171	0.335	-0.492	0.354	-0.59	-0.263	0.616	-0.174	0.264	0.346	0.107	-0.272	0.453	-0.197	0.026	-0.011	0.153	-0.204	-0.1	-0.059
Rv0398c		Possible membrane protein	0	0.435	0.394	0.089	0.705	0.038	0.188	-0.132	-0.121	-0.409	0.254	0.8	-0.544	0.295	0.222	0.169	-0.075	0.471	0.229	-0.247	0.528	0.271	-0.075	0.152	0.236	0.228	0.12	-0.511	0.313	0.102	0.103	0.323	-0.036	-0.198	0.129	0.284	-0.133	0.288	-0.038	0.022	0.045	-0.005	-0.472	0.137	0.039	-0.324	-0.243
Rv0399c	lpqK	D-alanyl-D-alanine carboxypeptidase (EC 3.4.16.4)	1	0.145	0.207	-0.659	-0.703	0.003	-0.005	-0.489	0.218	-0.177	-0.219	-0.434	-0.673	0.068	-0.197	0.241	-0.097	0.066	-0.434	-0.181	0.326	0.219	-0.456	0.417	0.37	0.309	0.09	-0.46	0.273	0.067	0.411	0.092	-0.414	-0.017	0.056	0.556	-0.063	-0.119	0.143	0.432	0.039	0.33	-0.563	0.181	0.009	0.026	0.001
Rv0400c	fadE7	Glutaryl-CoA dehydrogenase (EC 1.3.99.7)	0	0.249	0.241	-0.672	0.318	0.141	0.06	-0.213	0.182	-0.303	-0.094	-0.021	-0.388	0.214	0.026	0.144	0.19	0.176	0.154	-0.136	0.244	0.251	-0.272	0.083	0.025	0.199	0.027	-0.538	0.167	0.189	0.098	0.447	0.54	-0.029	0.231	0.327	0.095	0.315	0.185	-0.097	-0.004	-0.097	-0.5	0.09	0.035	-0.569	-0.211
Rv0401		Possible membrane protein	0	0.064	-0.196	-0.569	0.613	-0.186	-0.005	0.314	-0.049	0.195	0.041	0.197	-0.341	0.256	0.135	0.005	0.136	0.214	-0.014	0.132	-0.037	0.3	-0.631	-0.212	0.1	-0.002	0.136	-0.339	0.111	-0.404	0.201	0.364	-0.081	-0.073	-0.001	0.027	-0.24	0.146	0.478	0.366	0.038	-0.028	-0.741	0.413	-0.3	-0.165	0.044
Rv0402c	mmpL1	Transmembrane transport protein MmpL1	2	-0.09	-0.14	0.396	-2.033	0.315	-0.215	-0.517	0.654	0.178	-0.085	-0.762	-0.412	0.014	-0.325	-0.315	-0.387	-0.284	-0.384	-0.751	-0.296	0.464	-0.919	-0.024	0.428	-0.029	-0.77	-0.185	0.91	0.225	-0.073	0.318	-0.15	0.113	0.146	0.194	-0.365	0.2	0.409	0.192	0.227	0.277	-0.412	0.573	0.235	0.394	0.334
Rv0403c	mmpS1	membrane protein, MmpS family	6	-0.065	-0.26	0.298	-1.97	0.329	-0.42	-0.37	0.524	0.089	-0.281	-0.825	-0.1	-0.012	-0.31	-0.32	-0.122	-0.48	-0.632	-0.63	-0.271	-0.005	-1.159	0.247	0.169	-0.146	-0.815	-0.071	0.75	0.253	-0.104	0.294	-0.288	0.109	0.012	0.049	-0.16	0.325	0.004	0.038	0.265	0.175	-0.323	0.598	0.466	0.25	0.141
Rv0404	fadD30	Long-chain-fatty-acid--CoA ligase (EC 6.2.1.3)	8	-0.108	-0.148	-0.162	-2.264	0.376	-0.033	-0.104	0.764	0.215	-0.356	-0.629	-0.397	-0.216	-0.058	-0.571	-0.426	-0.121	-0.636	-0.432	-0.216	0.341	-1.267	-0.593	0.1	-0.379	-0.98	-0.264	0.075	0.24	-0.218	-0.144	-1.196	-0.116	0.22	-0.138	-0.264	0.096	0.503	-0.072	0.312	0.286	-0.109	0.658	0.312	0.669	0.205
Rv0405	pks6	Malonyl CoA-acyl carrier protein transacylase (EC 2.3.1.39)	4	-0.041	0.025	-0.269	-3.147	0.211	-0.069	-0.47	0.581	0.247	-0.009	-0.881	-0.844	-0.072	-0.149	-0.174	0.06	0.078	-0.136	0.059	-0.608	0.144	-0.109	0.252	-0.032	-0.194	-0.828	-0.482	-0.011	0.181	-0.53	-0.272	-0.627	-0.122	-0.036	0.372	-0.046	0.093	0.061	-0.35	0.112	0.31	-0.172	0.065	0.218	0.481	0.215
Rv0406c		Beta lactamase-like protein	0	0.084	-0.009	0.927	0.442	0.025	0.183	-0.142	0.059	-0.085	-0.194	-0.166	0.101	0.171	-0.124	0.113	-0.233	-0.102	-0.269	-0.37	-0.103	0.123	-0.31	0.187	-0.066	0.004	-0.055	-0.231	0.127	-0.112	0.094	0.217	0.226	-0.185	0.012	0.106	-0.289	0.085	0.133	-0.065	-0.05	0.109	-0.72	0.112	0.02	-0.122	-0.01
Rv0407	fgd1	F420-dependent glucose-6-phosphate dehydrogenase	2	0.232	0.364	-0.029	0.151	0.268	0.28	-0.034	0.355	-0.06	-0.084	0.078	-0.297	0.324	0.113	-0.114	0.048	0.124	0.182	-0.209	0.381	0.149	-0.517	0.017	-0.15	0.018	0.063	-0.605	0.169	0.101	0.096	0.262	-0.148	-0.066	0.199	0.123	-0.351	0.087	0.067	0.019	0.367	0.095	-0.529	0.22	0.059	0.129	0.152
Rv0408	pta	Phosphate acetyltransferase (EC 2.3.1.8)	2	0.128	0.301	0.102	-0.977	0.207	0.303	-0.486	0.234	-0.159	0.108	0.185	-0.527	0.292	0.088	0.02	-0.263	0.224	0.112	-0.142	0.336	0.157	-0.119	0.385	0.025	0.154	0.131	-0.453	0.204	0.208	-0.168	0.56	0.197	-0.17	0.01	0.348	-0.291	-0.055	0.101	0.051	0.202	0.238	-0.807	0.027	0.12	-0.086	0.033
Rv0409	ackA	Acetate kinase (EC 2.7.2.1)	2	0.239	0.43	0.049	-1.322	0.03	0.344	-0.359	-0.033	-0.013	0.281	0.236	-0.661	0.317	0.098	0.327	-0.107	0.43	0.645	0.257	0.143	0.122	0.146	0.47	-0.136	0.136	0.031	-0.368	0.176	0.148	-0.351	0.399	-0.567	-0.131	-0.071	0.289	-0.121	-0.009	0.017	-0.024	0.127	0.439	-0.687	-0.135	0.031	-0.079	0.034
Rv0410c	pknG	serine/threonine protein kinase	2	-0.034	0.085	-0.375	-1.508	0.036	-0.183	-0.403	-0.092	0.075	-0.153	-0.114	-0.487	-0.62	0.129	0.006	-0.101	-0.519	-0.533	0.054	0.373	0.199	-0.506	-0.385	0.495	0.375	0.205	0.374	-0.389	0.079	0.421	-0.441	0.005	0.348	0.175	0.009	-0.072	0.21	0.419	0.413	0.271	-0.2	-0.244	0.23	0.178	-0.186	-0.03
Rv0411c	glnH	"Glutamine ABC transporter, periplasmic glutamine-binding protein (TC 3.A.1.3.2)"	1	0.051	0.167	-0.416	-1.173	0.106	-0.227	-0.136	0.021	-0.104	-0.243	-0.122	-0.213	-0.576	0.107	0.089	0.094	-0.369	-0.214	-0.069	0.415	-0.022	-0.516	-0.131	0.687	0.282	0.156	0.385	-0.328	0.094	0.455	-0.424	-0.101	0.354	0.378	0.16	-0.135	0.016	0.239	0.415	0.332	-0.384	-0.141	0.285	0.239	-0.315	0.078
Rv0412c		Possible membrane protein	3	0.1	0.085	-0.391	-1.005	0.174	-0.178	-0.241	0.016	-0.042	-0.108	-0.166	0.045	-0.528	0.258	0.238	0.22	-0.376	-0.574	-0.015	0.281	0.07	-0.276	0.219	0.709	0.186	0.027	0.501	-0.525	0.058	0.514	-0.398	-0.093	0.278	0.446	0.44	-0.087	0.193	0.18	0.398	0.368	-0.485	-0.185	0.203	0.162	-0.321	0.255
Rv0413	mutT3	"Possible mutator protein MutT3 (7,8-dihydro-8-oxoguanine-triphosphatase) "	0	0.074	-0.08	0.148	0.245	0.021	-0.204	0.008	0.026	-0.15	-0.161	-0.161	-0.844	-0.036	0.122	0.207	0.071	-0.157	-0.09	-0.105	0.275	0.096	-0.539	0.279	0.202	0.201	0.146	0.072	0.145	0.006	0.282	0.014	-0.119	0.18	0.292	0.016	-0.117	0.163	0.287	0.344	0.081	0.117	-0.757	0.138	0.056	-0.395	0.071
Rv0414c	thiE	Thiamin-phosphate pyrophosphorylase (EC 2.5.1.3)	1	-0.124	-0.123	0.384	-0.493	0.06	-0.2	-0.022	0.191	-0.099	-0.202	0.154	-0.34	0.186	0.14	0.096	0.012	-0.217	-0.521	-0.454	0.426	0.269	-0.677	-0.072	0.601	0.368	0.264	-0.072	0.148	0.113	0.574	0.735	0.392	0.101	0.243	-0.135	0.098	0.307	0.414	0.579	0.412	-0.008	-1.155	0.47	0.041	-0.621	-0.054
Rv0415	thiO	Glycine oxidase ThiO (EC 1.4.3.19)	0	0.011	-0.039	-0.771	0.812	0.025	-0.515	-0.038	0.266	0.192	-0.372	-0.387	0.285	-0.064	-0.267	-0.175	-0.024	-0.312	-0.183	-0.236	0.431	-0.047	-0.863	-0.456	0.061	0.068	-0.092	0.286	0.263	0.001	0.555	-0.006	0.444	0.085	0.377	-0.313	-0.016	0.246	0.253	0.313	0.057	0.035	-0.794	0.382	0.037	-0.515	0.037
Rv0416	thiS	Sulfur carrier protein ThiS	3	-0.512	-0.282	-1.188	-0.21	-0.087	-0.695	0.629	0.382	0.264	-0.978	-0.012	0.395	-0.397	-0.086	-0.115	0.042	-0.387	-1.102	-0.017	0.37	0.241	-0.911	-1.364	0.196	0.053	-0.161	0.449	0.26	-0.046	0.731	-0.507	0.038	0.3	0.271	-0.306	-0.31	0.048	0.525	0.133	-0.104	0.1	-0.261	0.736	0.085	0.059	0.04
Rv0417	thiG	Thiazole biosynthesis protein ThiG	2	0.045	-0.119	-0.404	-0.672	-0.119	-0.465	-0.021	0.072	-0.083	-0.441	-0.312	0.36	-0.006	-0.111	-0.351	-0.205	-0.187	-0.233	-0.143	0.616	0.674	-1.124	-1.666	0.137	-0.289	-0.052	0.381	0.274	0.018	0.465	0.034	0.658	-0.035	0.371	-0.582	-0.235	0.325	0.707	0.082	0.156	0.037	-0.604	0.615	-0.045	-0.232	-0.072
Rv0418	lpqL	Aminopeptidase Y (Arg, Lys, Leu preference) (EC 3.4.11.15)	3	0.034	0.069	-0.432	-0.279	0.32	-0.059	0.359	0.39	-0.184	-0.14	-0.062	-0.93	0.037	0.062	-0.047	0.019	0.091	-0.021	-0.352	0.237	0.296	-0.394	-0.446	0.182	0.049	0.144	-1.128	0.068	0.104	0.311	0.295	-0.242	0.195	0.257	0.057	-0.288	-0.027	0.366	0.228	0.236	0.206	-0.218	0.441	0.243	-0.167	0.135
Rv0419	lpqM	Lipoprotein peptidase LpqM	1	0.055	0.018	-0.117	0.525	0.135	-0.048	0.329	0.162	-0.054	-0.179	-0.043	0.219	0.004	-0.01	-0.09	-0.108	-0.168	0.153	-0.325	0.084	-0.079	-0.31	0.013	0.054	0.004	0.035	-0.57	0.148	0.079	0.069	0.036	-0.147	-0.005	-0.016	0.077	-0.069	-0.043	-0.111	-0.01	0.067	0.055	0.2	0.022	0.133	-0.065	0.056
Rv0420c		Possible membrane protein	2	-0.243	-0.134	0.297	0.617	0.346	-0.138	0.409	0.389	0.281	-0.213	-0.125	-0.425	-0.274	0.02	-0.084	-0.084	-0.187	-0.453	-0.121	-0.482	-0.29	-0.052	0.427	0.011	-0.077	-0.066	-0.084	-0.341	0.273	0.131	-0.372	-0.517	-0.094	-0.127	0.007	-0.049	-0.107	-0.021	-0.174	-0.01	0.083	0.028	-0.271	0.183	0.475	0.187
Rv0421c			1	0.157	-0.057	0.353	-1.887	0.161	-0.174	-0.306	0.091	0.055	0.036	0.029	-0.211	0.163	-0.127	0.109	-0.047	0.233	0.54	-0.025	0.066	-0.097	-0.269	0.491	0.284	-0.086	0.115	0.312	0.168	0.297	-0.116	0.382	0.322	-0.179	-0.185	0.438	0.313	0.207	-0.188	-0.046	-0.112	-0.025	-0.646	-0.288	0.164	-0.088	0.109
Rv0422c	thiD	Hydroxymethylpyrimidine phosphate kinase ThiD (EC 2.7.4.7)	1	0.121	-0.005	0.162	-1.141	0.109	-0.13	-0.147	0.115	-0.025	-0.112	-0.036	-0.047	0.005	-0.254	-0.061	-0.269	-0.207	0.112	-0.357	-0.017	-0.03	-0.236	0.168	0.043	-0.046	0.187	0.321	0.326	0.268	-0.141	0.188	0.538	-0.032	0.007	0.158	0.193	0.138	-0.034	0.079	0.006	0.099	-0.455	-0.097	0.173	0.075	0.177
Rv0423c	thiC	Hydroxymethylpyrimidine phosphate synthase ThiC	0	-0.022	0.027	0.182	-0.257	0.122	0.039	-0.081	0.192	-0.025	0.097	-0.028	0.015	-0.029	-0.164	-0.138	-0.251	-0.124	-0.173	-0.113	0.009	-0.004	-0.095	-0.23	0.013	0.006	-0.046	0.059	0.224	0.209	0.046	-0.016	0.073	-0.02	0.132	0.063	0.033	0.164	-0.025	0.022	0.021	0.033	-0.267	0.104	0.106	-0.125	-0.017
Rv0424c			1	0.371	0.218	0.545	-1.184	0.091	0.303	-0.317	0.083	0.194	0.343	0.29	-0.194	0.082	0.12	-0.073	-0.326	-0.193	0.623	0.101	0.059	-0.057	-0.097	-0.628	0.169	-0.081	0.106	-0.235	0.388	0.051	-0.291	0.392	0.149	-0.273	-0.127	0.392	0.043	-0.023	0.023	-0.11	0.001	0.393	-0.487	-0.122	0.048	0.239	-0.028
Rv0425c	ctpH	Metal cation transporting P-type ATPase CtpH	2	0.192	0.099	0.519	-1.436	0.001	0.115	-0.29	-0.151	-0.179	0.153	0.265	-0.093	0.166	-0.064	0.129	-0.049	0.125	0.141	-0.184	-0.005	-0.097	-0.133	0.435	0.198	0.235	0.243	-0.058	0.464	0.057	-0.038	0.416	0.224	0.009	-0.2	0.193	0.086	-0.017	-0.077	0.036	-0.099	0.192	-0.515	-0.211	-0.04	-0.207	0.097
Rv0426c		Possible membrane protein	1	0.084	-0.039	0.329	0.433	-0.054	0.031	0.187	-0.078	0.094	-0.121	0.258	0.351	0.112	0.11	-0.027	-0.046	-0.006	0.34	-0.013	0.239	-0.132	-0.106	-0.079	-0.002	-0.136	-0.159	0.024	0.353	0.021	0.064	0.045	-0.065	0.043	-0.183	-0.016	0.015	0.073	-0.238	-0.115	-0.031	0.083	-0.243	0.129	-0.112	0.02	-0.159
Rv0427c	xthA	Exodeoxyribonuclease III (EC 3.1.11.2)	0	-0.061	0.086	-0.256	0.284	0.062	0.063	0.13	0.21	0.116	-0.153	-0.057	-0.272	0.071	0.132	0.007	-0.147	-0.132	-0.175	-0.146	0.245	0.191	-0.74	0.03	0.142	0.144	0.255	-0.188	0.235	-0.018	0.485	-0.038	-0.446	0.171	-0.149	-0.082	-0.209	0.163	0.258	0.204	0.239	0.158	-0.359	0.367	-0.056	-0.1	0.137
Rv0428c		Histone acetyltransferase HPA2 and related acetyltransferases	6	-0.14	0.006	-1.231	0.295	0.266	-0.392	0.096	0.431	-0.169	-0.453	-0.462	-0.892	0.143	0.135	-0.155	-0.102	0.018	-0.262	-0.518	-0.089	0.365	-0.842	-0.139	0.262	0.161	0.33	-0.55	0.248	0.047	0.585	0.402	0.126	0.141	0.35	0.341	-0.187	0.237	0.531	0.396	0.095	0.257	-0.721	0.42	0.202	-0.132	0.287
Rv0429c	def	Peptide deformylase (EC 3.5.1.88)	5	-0.113	0.063	-0.413	0.594	0.444	-0.17	0.237	0.302	-0.198	0.073	-0.108	-0.47	0.209	0.16	-0.061	0.104	0.01	0.254	-0.661	-0.045	0.123	-0.644	-0.401	0.025	-0.101	0.143	-0.529	-0.039	0.12	0.412	0.042	-0.014	0.075	0.217	-0.078	-0.246	0.168	0.093	0.124	0.284	-0.103	-0.315	0.323	0.299	-0.216	0.363
Rv0430			5	-0.406	-0.337	-0.863	0.033	0.064	-0.37	0.496	-0.328	0.385	0.075	0	-1.054	-0.044	0.048	-0.391	0.123	-0.088	0.024	-0.392	0.028	0.155	-0.4	-0.711	-0.154	0.266	0.322	-3.063	-0.101	-0.119	0.354	-0.057	0.335	0.082	-0.03	-0.409	-0.293	0.412	0.202	-0.006	0.351	0.279	0.28	0.418	-0.016	-0.098	0.18
Rv0431		Tuberculin related peptide	0	-0.011	-0.204	-0.712	-0.113	0.304	-0.017	0.502	-0.046	0.136	-0.043	-0.061	-0.628	-0.037	-0.032	0.081	0.067	0.091	-0.475	-0.395	0.055	0.052	-0.397	-0.179	0.109	0.172	0.11	-0.637	-0.085	0.178	0.353	-0.025	-0.325	0.148	-0.024	-0.054	-0.051	-0.021	0.219	0.146	0.157	-0.031	0.069	0.317	0.145	0.075	0.218
Rv0432	sodC	Superoxide dismutase [Cu-Zn] precursor (EC 1.15.1.1)	0	0.129	-0.019	0.316	0.51	0.095	0.145	0.016	0.094	-0.215	0.047	0.305	-0.029	0.172	0.307	-0.135	-0.015	0.077	-0.005	-0.251	0.182	0.045	-0.263	-0.069	-0.426	0.07	0.131	-0.052	0.076	0.062	0.253	0.15	-0.482	0.02	0.145	0.02	0.035	0.012	0.025	0.095	0.013	-0.151	-0.301	0.181	0.009	0.012	0.042
Rv0433		Carboxylate-amine ligase	0	0.09	0.066	0.408	-0.513	0.163	0.095	-0.03	0.053	-0.038	0.221	0.118	-0.139	0.069	0.09	0.073	-0.11	-0.003	-0.316	-0.233	0.296	0.057	-0.281	0.015	-0.83	0.214	0.21	0.177	0.08	0.113	0.081	0.227	-0.058	0.035	-0.006	0.12	-0.027	0.09	0.052	0.177	0.004	0.129	-0.422	0.151	0.035	0.021	-0.017
Rv0434		Uncharacterized protein, similar to the N-terminal domain of Lon protease	1	0.136	-0.004	0.489	-1.156	-0.003	0.11	-0.135	0.06	0.138	0.037	0.196	-0.24	0.155	0.083	0.191	-0.005	0.008	0.386	0.085	-0.022	-0.015	0.221	0.3	-0.923	0.024	0.095	0.066	0.111	0.069	-0.223	0.161	0.238	0.031	-0.162	0.173	0.225	0.126	-0.061	0.03	-0.064	0.069	-0.403	-0.326	0.036	0.035	0.04
Rv0435c		Cell division protein FtsH (EC 3.4.24.-)	1	0.072	-0.014	-0.358	-1.205	0.06	-0.164	-0.229	0.036	-0.074	0.068	-0.202	-0.223	0.099	-0.019	0.058	0.026	-0.028	-0.055	-0.212	-0.072	-0.033	-0.312	0.298	0.232	0.237	0.217	-0.024	0.135	0.072	0.1	0.471	0.369	0.058	-0.068	0.203	0.077	0.147	-0.028	0.065	0.014	0.043	0.089	-0.175	0.01	-0.16	0.102
Rv0436c	pssA	CDP-diacylglycerol--serine O-phosphatidyltransferase (EC 2.7.8.8)	0	0.016	0.026	-0.31	-0.335	0.086	-0.042	0.031	0.184	-0.154	0.015	-0.167	-0.065	0.059	0.066	-0.191	-0.149	0.247	0.289	-0.4	0.199	0.165	-0.6	0.025	0.158	-0.001	-0.156	-0.093	0.182	0.059	0.226	0.379	-0.2	0.023	0.111	0.055	0.058	0.022	0.151	0.014	0.096	0.132	0.15	-0.025	0.018	0.118	0.117
Rv0437c	psd	Phosphatidylserine decarboxylase (EC 4.1.1.65)	0	-0.019	-0.068	-0.509	0.468	0.136	-0.295	0.137	0.038	0.003	-0.204	-0.112	-0.046	-0.038	-0.019	-0.051	0.016	-0.204	-0.126	-0.328	-0.031	0.195	-0.641	0.079	0.263	0.241	0.126	-0.089	-0.067	0.035	0.298	0.379	0.601	-0.088	0.093	0.033	0.043	0.317	0.186	-0.043	0.078	0.017	0.092	0.019	0.1	-0.382	0.035
Rv0438c	moeA2	Molybdopterin biosynthesis protein MoeA	1	0.034	-0.088	-0.522	0.597	0.036	-0.243	-0.064	0.053	-0.08	-0.395	-0.376	-0.158	0.017	-0.207	-0.273	-0.099	-0.107	-0.371	-0.582	0.097	0.205	-0.898	0.151	0.254	0.177	0.265	-0.182	0.012	0.098	0.522	0.456	0.369	0.012	0.327	0.079	-0.016	0.384	0.177	0.151	0.153	0.057	-0.159	0.119	0.067	-0.225	-0.026
Rv0439c		probable oxidoreductase/Short-chain dehydrogenase	5	0.072	0.169	-0.986	1.554	-0.063	0.063	0.227	0.127	-0.1	-0.358	-0.217	-0.149	0.265	0.329	-0.19	-0.096	0.147	-0.155	-0.467	0.316	0.696	-1.307	-0.512	0.511	-0.011	0.142	-0.549	0.11	-0.073	0.546	0.547	0.326	0.311	0.77	-0.056	-0.316	0.414	0.621	0.252	0.419	0.022	-0.646	0.729	-0.12	-0.124	-0.146
Rv0440	groEL	Heat shock protein 60 family chaperone GroEL	0	-0.287	-0.304	-0.228	-0.836	-0.076	-0.119	0.043	0.014	0.399	0.224	0.371	0.111	-0.094	0.35	-0.254	0.002	0.132	-0.488	-0.045	0.166	0.131	-0.698	-0.773	-0.018	-0.049	-0.091	-0.061	0.013	0.153	0.125	-0.084	0.289	0.229	0.076	-0.305	0.116	0.358	0.142	-0.309	0.148	-0.238	0.104	0.234	-0.157	0.198	-0.528
Rv0441c			1	0.291	0.04	-0.162	0.466	-0.047	0.229	0.13	-0.016	-0.239	-0.037	0.251	0.086	0.023	0.079	0.119	0.272	0.368	0.565	-0.321	0.098	-0.241	0.222	0.055	-0.423	-0.319	-0.09	-0.107	-0.28	0.104	-0.424	-0.278	-0.226	0.063	0.071	0.327	-0.181	0.024	-0.185	-0.041	0.287	-0.114	-0.127	-0.302	-0.128	-0.353	0.11
Rv0442c	PPE10	PPE family protein	1	0.078	-0.01	-0.316	0.371	-0.108	-0.139	0.115	0.09	-0.151	0.053	-0.33	0.122	-0.094	-0.186	0.175	-0.191	-0.114	-0.329	0.009	0.11	0.128	-0.248	0.245	0.202	0.168	0.114	0.188	0.142	-0.029	0.057	-0.237	-0.148	-0.179	0.01	0.333	0.053	-0.109	-0.013	0.095	-0.018	-0.026	-0.642	0.081	-0.108	0.327	-0.043
Rv0443			1	0.207	0.134	-0.576	0.098	0.184	0.167	-0.052	0.074	-0.178	0.078	-0.213	0.02	0.181	0.269	0.226	-0.027	-0.093	-0.165	-0.363	-0.008	0.212	0.066	0.159	-0.008	-0.095	-0.288	-0.225	-0.148	0.106	-0.574	0.09	0.241	-0.104	0.017	0.352	-0.254	0.232	0.293	0.034	-0.128	-0.002	-0.63	-0.08	-0.001	-0.304	-0.018
Rv0444c			0	0.112	0.125	0.064	-0.396	0.21	0.146	-0.239	0.097	-0.159	0.311	0.271	-0.289	0.083	0.219	-0.044	-0.075	0.175	0.146	-0.141	0.115	0.05	-0.077	0.055	0.198	0.135	0.237	-0.299	0.174	0.096	0.267	-0.109	-0.155	0.138	0.09	0.02	-0.077	0.094	-0.141	0.232	0.012	0.047	-0.539	0.05	0.063	-0.304	0.167
Rv0445c	sigK	RNA polymerase sigma factor RpoE	2	-0.045	-0.014	-0.414	0.271	0.24	0.014	-0.021	0.249	-0.069	0.038	0.04	-0.404	-0.099	-0.136	-0.284	-0.432	-0.132	-0.194	-0.394	-0.065	-0.066	-0.809	-0.637	0.572	0.299	0.321	-0.185	0.458	0.174	0.335	0.253	-0.207	0.251	1.86	-0.393	-0.048	-0.022	0.05	0.408	0.091	0.049	-0.374	0.378	0.2	0.052	0.136
Rv0446c			0	-0.046	-0.019	0.066	-0.764	0.265	0.032	-0.289	0.295	-0.074	0.206	-0.201	-0.655	0.187	0.326	0.258	0.191	0.313	-0.186	-0.011	-0.04	-0.081	-0.136	0.308	0.021	0.002	0.059	-0.235	-0.02	0.111	-0.045	0.146	-0.794	0.049	0.361	0.25	0.03	0.01	-0.019	0.217	0.07	-0.037	-0.676	-0.063	0.234	-0.217	0.267
Rv0447c	ufaA1	Cyclopropane-fatty-acyl-phospholipid synthase (EC 2.1.1.79), plant type	1	0.078	0.043	0.059	-0.133	0.096	0.011	-0.262	0.164	-0.081	0.041	-0.208	-0.223	-0.006	-0.167	-0.053	-0.234	-0.106	-0.194	-0.123	-0.224	0.053	-0.164	0.236	0.104	-0.067	-0.036	-0.219	-0.04	0.209	-0.111	-0.019	0.118	-0.153	2.604	0.073	-0.15	-0.111	-0.113	-0.014	-0.08	0.165	-0.33	-0.027	-0.006	0.058	0.004
Rv0448c			1	0.022	-0.05	0.076	0.096	-0.183	-0.119	-0.134	0.237	0.145	-0.033	-0.16	-0.101	-0.133	-0.277	-0.076	-0.243	-0.196	-0.095	0.195	-0.133	0.099	0.056	0.377	-0.002	-0.13	-0.004	-0.069	-0.142	-0.081	0.049	-0.073	-0.119	-0.086	2.316	-0.005	0.002	-0.071	0.177	-0.064	-0.17	0.345	-0.341	-0.143	-0.071	0.183	-0.081
Rv0449c		COG2907: Amine oxidase, flavin-containing	1	0.07	-0.042	0.371	-0.242	-0.041	-0.114	-0.04	0.229	-0.068	0.012	-0.292	-0.017	-0.017	-0.321	-0.019	-0.183	-0.222	-0.245	-0.211	-0.189	0.156	-0.602	0.165	0.29	-0.038	0.142	-0.445	-0.033	0.237	0.148	0.212	0.032	-0.064	1.659	-0.53	-0.282	0.106	-0.006	0.209	-0.158	0.292	-0.334	0.039	0.066	-0.078	-0.077
Rv0450c	mmpL4	Transmembrane transport protein MmpL4	2	0.027	0.079	0.255	-1.053	0.064	0.125	-0.003	0.407	-0.117	-0.056	-0.359	0.118	-0.172	-0.198	0.05	-0.194	-0.012	-0.195	-0.184	-0.021	0.201	-0.394	-0.264	0.134	0.09	-0.131	-0.772	-0.163	0.109	-0.021	-0.033	-0.865	0.119	0.462	-0.617	-0.311	-0.034	0.204	0.107	0.263	0.206	0.456	0.215	0.137	0.076	-0.003
Rv0451c	mmpS4	membrane protein, MmpS family	2	-0.077	-0.02	0.43	-0.16	0.314	0.102	0.237	0.502	-0.145	-0.004	-0.224	0.008	-0.263	-0.298	-0.194	-0.193	-0.277	-0.389	-0.077	-0.144	0.244	-0.651	-0.422	0.133	0.012	-0.17	-0.309	-0.166	0.325	0.138	-0.317	-1.494	-0.1	0.528	-0.423	-0.332	-0.174	0.08	0.205	0.306	0.099	0.394	0.358	0.257	0.253	-0.04
Rv0452		Transcriptional regulator, TetR family	3	-0.161	-0.339	-0.729	0.8	0.096	-0.436	0.524	0.13	-0.239	-0.75	-0.447	0.801	-0.021	0.013	-0.135	0.052	-0.611	-0.603	-0.422	0.107	0.271	-1.362	-0.725	0.273	0.023	0.029	-0.291	-0.013	-0.28	0.68	0.216	0.057	0.24	0.533	3.778	-0.878	0.284	0.457	0.351	0.047	-0.026	0.401	0.813	0.067	-0.117	0.208
Rv0453	PPE11	PPE family protein	0	-0.295	-0.353	-0.494	0.003	-0.103	-0.293	0.112	0.15	-0.202	-0.297	-0.478	0.044	-0.106	-0.014	-0.211	-0.125	-0.119	-0.479	0.003	-0.098	0.367	-0.489	-0.355	0.356	0.02	0.087	0.122	-0.119	-0.06	0.346	-0.337	0.014	-0.166	0.242	-0.672	-0.319	-0.065	0.351	0.151	0.04	0.358	-0.212	0.229	-0.003	0.082	-0.177
Rv0454			0	0.213	0.011	-0.141	0.643	-0.064	-0.044	0.207	-0.053	-0.429	-0.146	0.37	0.552	-0.303	0.072	-0.383	-0.029	0.31	-0.412	-0.392	0.369	0.241	-0.088	-0.233	0.147	0.301	-0.004	0.336	-0.096	0.156	-0.021	-0.207	-0.599	0.196	-0.091	-0.215	0.041	0.093	0.129	-0.028	-0.045	-0.303	0.246	0.279	-0.221	0.377	-0.122
Rv0455c		Possible membrane protein	2	0.048	0.024	-0.373	0.439	0.318	-0.219	0.122	-0.138	0.189	0.11	0.36	0.587	0.017	0.157	0.145	-0.194	-0.255	-0.435	-0.049	0.078	0.355	-0.573	-0.585	0.021	0.181	0.021	0.526	0.137	-0.006	-0.099	-0.123	-0.7	-0.117	-0.047	-0.261	-0.032	0.202	-0.01	-0.006	0.159	0.071	-0.29	0.424	0.039	0.527	-0.137
Rv0456A		Programmed cell death toxin YdcE	4	-0.385	-0.116	-0.089	-1.413	0.287	-0.433	-0.037	0.057	-0.033	-0.127	-0.608	-0.324	-0.502	-0.474	0.119	-0.461	-0.544	-0.717	-0.638	-0.187	0.376	-0.532	0.571	0.722	0.246	0.185	-1.066	0.064	0.065	-0.111	0.245	0.194	-0.262	-0.59	0.046	-0.474	-0.783	0.213	0.252	0.039	0.398	-0.875	-0.101	0.164	0.221	-0.047
Rv0456c	echA2	Enoyl-CoA hydratase (EC 4.2.1.17)	1	-0.002	-0.244	-0.595	0.932	-0.15	-0.341	0.105	0.298	-0.026	-0.359	0.064	1.484	-0.013	-0.013	-0.338	-0.205	-0.163	-0.536	-0.303	0.319	0.284	-0.36	-0.272	0.335	0.138	-0.027	0.846	0.858	-0.215	0.348	0.249	-0.185	0.065	0.201	-0.43	-0.107	-0.006	0.132	0.218	-0.26	0	-0.455	0.614	-0.007	0.06	-0.187
Rv0457c		Prolyl endopeptidase (EC 3.4.21.26)	2	0.065	-0.021	-0.166	2.049	0.164	0.102	0.216	0.461	-0.233	-0.566	-0.31	0.249	0.042	0.169	-0.188	-0.452	-0.32	-0.439	-0.391	0.308	0.453	-1.108	-1.22	0.525	0.241	0.258	-0.134	0.31	-0.111	0.458	-0.002	-0.265	-0.061	0.591	-0.731	-0.862	-0.072	0.603	0.524	0.102	0.144	-0.179	0.752	0.081	-0.01	0.172
Rv0458		Aldehyde dehydrogenase (EC 1.2.1.3)	3	0.56	0.633	-0.965	-0.325	-0.064	-0.095	-0.347	0.195	0.129	0.326	-0.347	-0.035	0.568	0.152	0.002	-0.033	0.567	1.004	0.276	-0.301	0.126	-0.597	0.753	-0.017	-0.309	0.146	-2.727	0.46	0.424	-0.189	0.456	0.366	0.045	-0.188	0.786	0.602	0.507	-0.173	-0.067	-0.411	0.408	-1.331	-0.125	0.102	-0.167	-0.545
Rv0459			3	0.518	0.401	-0.668	-1.333	-0.595	-0.231	-0.283	-0.368	0.125	0.361	0.09	-0.218	0.904	0.419	0.331	0.523	0.802	1.03	0.622	-0.037	-0.073	0.358	0.641	-0.203	-0.386	-0.172	-2.417	-0.016	0.215	-0.501	-0.178	-0.05	-0.241	-0.435	0.599	0.652	0.138	-0.064	-0.189	-0.463	0.227	-0.922	-0.234	-0.287	-0.945	-0.419
Rv0460		Possible membrane protein	1	-0.416	0.143	-0.548	0.011	0.009	-0.124	0.24	0.092	0.18	-0.053	-0.267	-0.523	0.351	0.202	-0.142	0.133	-0.248	-0.196	-0.254	-0.068	-0.044	-0.056	-0.76	0.002	-0.015	0.057	-0.25	-0.031	0.018	0.086	0.011	0.239	0.203	0.018	-1.529	-0.276	0.316	0.096	-0.07	0.042	-0.197	-0.221	-0.003	-0.08	-0.264	0.035
Rv0461		Possible membrane protein	1	0.039	0.12	-0.618	0.045	0.056	-0.174	0.599	-0.14	0.082	0.036	0.021	-0.54	0.13	0.164	-0.001	0.196	0.158	-0.215	-0.245	0.133	0.196	-0.64	-0.183	-0.003	0.042	0.022	0.252	0.253	0.025	0.178	0.346	-0.177	0.255	-0.093	-0.513	-0.082	0.105	0.411	0.163	0.036	0.048	-0.305	0.345	0.085	-0.078	0.094
Rv0462	lpd	Dihydrolipoamide dehydrogenase (EC 1.8.1.4)	1	0.01	0.133	-0.211	0.509	0.229	0.042	0.082	0.244	0.073	-0.167	-0.005	-0.319	0.063	0.139	-0.097	-0.069	-0.024	0.067	-0.27	0.133	0.205	-0.236	-0.569	0.154	-0.097	0.018	-0.08	0.053	0.036	-0.103	0.074	-0.312	0.001	0.032	-0.259	-0.187	0.019	0.136	-0.015	0.21	0.121	-0.169	0.265	0.095	-0.047	0.026
Rv0463		Possible membrane protein	0	-0.046	-0.02	-0.124	0.058	-0.021	0.171	0.023	-0.075	0.127	-0.027	0.132	-0.438	0.014	0.142	-0.152	0.131	0.08	0.074	0.041	0.267	-0.062	0.018	-0.293	-0.295	-0.19	-0.188	-0.028	-0.246	-0.006	-0.6	0.136	-0.038	-0.029	-0.071	-0.35	0.166	-0.05	-0.015	-0.127	0.143	-0.229	-0.121	-0.104	0.051	0.136	-0.163
Rv0464c			1	0.077	0.066	0.023	-0.101	0.105	0.229	-0.144	-0.087	0.044	0.014	0.176	-0.611	0.126	0.054	0.155	-0.172	0.058	-0.281	-0.269	0.214	0.188	-0.334	-0.352	0.3	0.341	0.215	-0.235	0.272	0.203	0.532	0.36	-0.062	0.244	0.135	0.116	-0.597	0.139	0.057	0.348	0.015	0.074	-0.168	-0.16	0.111	0.095	0.078
Rv0465c		"Transcriptional regulator, XRE family"	11	-0.371	-0.354	-0.272	1.011	0.018	-0.436	0.34	0.33	-0.032	-0.682	-0.519	0.109	-0.113	-0.736	-0.742	-1.009	-0.823	-0.508	-0.659	0.066	0.54	-1.488	-0.797	0.305	0.069	-0.057	0	-0.327	0.452	1.454	-0.379	0.308	0.075	0.722	-0.664	3.632	0.166	0.582	0.152	-0.04	-0.062	-0.182	0.285	-0.051	0.634	-0.337
Rv0466		Acyl-ACP thioesterase	1	-0.071	-0.17	0.496	0.601	0.174	0.088	0.428	0.332	0.085	-0.047	-0.128	0.06	-0.009	0.059	-0.196	-0.033	-0.153	-0.208	-0.169	-0.05	0.161	-0.215	-0.39	0.107	-0.114	0.001	-0.273	0.081	0.061	0.106	-0.04	-0.075	0.031	0.044	-0.04	-1.673	-0.092	0.07	0.022	-0.005	-0.045	-0.153	0.259	0.157	0.027	0.214
Rv0467	icl	Isocitrate lyase (EC 4.1.3.1) / Methylisocitrate lyase (EC 4.1.3.30)	6	-0.618	-0.491	0.12	1.341	0.122	-0.273	0.651	0.566	0.141	-0.864	-0.534	1.891	-0.451	-0.387	-0.549	-0.636	-0.133	-0.67	-0.602	-0.208	0.229	-0.988	-0.689	-0.201	0.062	-0.661	0.313	0.022	0.073	0.514	-0.419	0.176	-0.465	0.593	-0.39	1.091	0.084	0.05	-0.43	-0.304	-0.988	-0.135	-0.292	-0.066	0.342	-0.027
Rv0468	fadB2	3-hydroxybutyryl-CoA dehydrogenase (EC 1.1.1.157); 3-hydroxyacyl-CoA dehydrogenase (EC 1.1.1.35)	1	-0.266	-0.279	-0.661	0.323	0.18	-0.226	0.199	0.304	-0.025	-0.546	-0.235	0.746	-0.008	-0.098	-0.206	-0.068	-0.117	-0.098	-0.558	-0.191	0.242	-0.905	-0.874	-0.153	-0.152	-0.381	-0.941	0.002	0.094	0.334	-0.258	0.133	0.062	0.311	-0.62	0.326	0.128	0.425	-0.031	0.096	-0.191	-0.364	0.135	0.18	0.045	0.008
Rv0469	umaA	POSSIBLE MYCOLIC ACID SYNTHASE UMAA1	0	-0.23	-0.093	-0.078	0.364	0.04	0.158	-0.018	0.243	0.21	-0.067	-0.055	0.426	-0.178	-0.06	-0.29	-0.413	-0.212	-0.053	-0.104	-0.181	0.142	-0.542	-0.683	-0.296	-0.171	-0.292	-0.212	-0.079	0.145	-0.158	-0.383	-0.432	-0.189	0.049	-0.383	-0.011	0.08	0.234	-0.22	0.149	0.144	-0.019	0.143	0.058	-0.166	-0.124
Rv0470A			3	0.022	0.156	-0.307	-0.371	-0.111	0.018	-0.347	0.167	-0.117	0.362	-0.663	-0.232	0.081	-0.362	0.26	-0.246	0.043	-0.347	-0.095	-0.291	-0.243	-0.229	1.093	0.13	0.237	0.351	0.143	0.095	0.142	-0.03	-0.205	-0.266	-0.092	-1.001	0.557	-0.07	-0.782	-0.608	0.173	-0.409	0.28	-1.037	-0.285	-0.054	0.223	0.359
Rv0470c	pcaA	Mycolic acid synthase (PcaA/UmaA2) (Cyclopropane Synthase)	1	0.161	0.036	0.071	0.079	0.13	0.177	0.078	-0.037	0.002	0.104	0.075	0.16	0.023	0.01	-0.07	-0.126	0.044	0.22	-0.261	0.056	0.004	-0.329	-0.289	-0.124	0.047	0.068	-0.161	0.176	0.024	-0.016	-0.209	-0.662	0.082	0.073	-0.179	-0.186	0.012	-0.027	0.071	0.099	0.165	-0.111	0.172	-0.016	-0.007	-0.046
Rv0471c			0	0.132	0.191	-0.021	0.729	-0.063	0.064	-0.154	0.112	-0.113	0.237	0.112	-0.004	-0.063	-0.196	0.135	-0.295	-0.112	-0.119	-0.18	-0.234	-0.01	-0.132	0.601	0.155	0.262	0.316	0.042	0.179	0.034	0.204	0.12	0.228	-0.005	-0.187	0.342	-0.137	-0.357	-0.106	0.111	-0.269	0.083	-0.579	-0.115	0.014	0.145	0.077
Rv0472c		"Transcriptional regulator, TetR family"	3	0.025	-0.006	0.036	0.599	0.123	0.147	0.129	0.091	0.119	0.162	-0.408	-0.179	0.007	0.03	-0.086	-0.092	0.078	-0.314	-0.192	-0.045	0	-0.263	0.054	-0.184	0.098	0.005	-0.338	-0.235	0.089	-0.034	0.249	0.085	-0.009	-0.021	0.169	-0.485	1.821	-0.166	-0.141	0.067	0.16	-0.087	0.005	0.109	0.014	0.035
Rv0473		Possible membrane protein	0	-0.019	0.033	-0.453	0.062	-0.033	-0.176	-0.096	0.223	-0.061	-0.016	-0.725	-0.216	-0.021	-0.326	-0.063	-0.148	-0.114	0.101	-0.208	-0.068	0.02	-0.143	0.33	-0.064	0.117	0.069	-0.143	-0.107	0.098	0.062	0.135	0.154	-0.262	-0.063	0.267	-0.218	-0.861	-0.088	-0.075	-0.022	0.165	0.229	-0.075	-0.024	-0.026	-0.036
Rv0474		"Transcriptional regulator, XRE family"	3	0.09	-0.012	0.09	1.362	0.158	0.229	-0.048	0.192	0.112	-0.007	-0.081	0.857	-0.255	-0.341	-0.046	-0.548	-0.367	-0.315	-0.39	-0.028	-0.282	-0.606	-0.294	0.064	-0.181	-0.08	0.591	-0.704	0.286	-0.074	0.11	-0.023	-0.024	-0.317	0.23	-0.12	0.082	2.164	0.119	-0.399	0.011	-0.264	0.017	0.216	0.324	0.052
Rv0475	hbhA	Iron-regulated heparin binding hemagglutinin HbhA (Adhesin)	1	0.089	-0.214	0.078	0.456	0.001	-0.038	-0.094	-0.061	0.163	-0.048	0.147	0.54	0.009	0.101	-0.038	-0.14	0.005	-0.014	0.017	0.217	0.21	-0.196	-0.146	-0.037	0.19	0.13	0.228	-0.664	0.198	-0.144	0.257	0.33	-0.159	-0.073	0.214	0.074	0.251	-0.494	-0.089	0.041	-0.059	-0.087	0.168	0.15	-0.379	-0.235
Rv0476			0	0.083	-0.131	0.256	0.161	0.016	0.051	-0.113	-0.25	0.092	0.248	0.186	0.35	0.079	-0.194	-0.014	0.21	0.031	-0.293	0.102	0.263	-0.001	0.047	-0.121	-0.341	0.17	-0.053	0.217	0	-0.023	-0.08	-0.032	-0.057	-0.04	0.096	0.127	0.098	0.13	0.151	-0.118	-0.006	-0.125	-0.121	-0.005	-0.103	0.111	-0.159
Rv0477		POSSIBLE CONSERVED SECRETED PROTEIN	2	0.069	-0.07	0.297	0.295	-0.151	0.046	-0.042	-0.229	-0.011	0.175	-0.154	0.839	-0.083	-0.457	0.079	-0.097	-0.109	-0.057	-0.085	-0.273	-0.156	-0.114	-1.001	0.083	0.216	0.119	0.466	-0.04	-0.029	-0.068	-0.164	0.272	-0.066	-0.181	0.227	0.129	0.042	-0.171	0.039	-0.025	-0.072	-0.753	-0.106	-0.025	-0.109	0.034
Rv0478	deoC	Deoxyribose-phosphate aldolase (EC 4.1.2.4)	0	0.064	-0.126	0.209	-0.587	-0.122	-0.125	-0.421	-0.109	-0.143	-0.006	-0.303	0.457	0.022	-0.549	0.313	0.091	-0.051	-0.052	-0.02	-0.173	0.03	0.144	0.432	-0.095	0.11	0.105	0.62	-0.137	0.105	-0.225	-0.083	0.021	-0.096	-0.272	0.417	0.237	-0.053	-0.217	-0.072	-0.346	0.016	-0.201	-0.351	-0.059	0.024	-0.024
Rv0479c		Possible membrane protein	0	-0.23	-0.116	-0.282	0.147	0.067	-0.01	0.162	0.066	0.03	-0.145	0.017	0.074	0.007	0.024	-0.039	-0.164	-0.063	-0.164	-0.312	0.126	0.142	-0.647	-0.598	0.093	0.216	0.055	-0.027	0.062	-0.01	0.309	0.051	-0.395	0.107	0.073	-0.296	-0.25	0.054	0.22	0.126	0.59	-0.022	-0.079	0.371	0.013	0.029	0.017
Rv0480c		Carbon-nitrogen hydrolase	1	-0.274	-0.063	-0.668	-0.079	0.259	-0.327	0.205	0.025	0.057	-0.115	-0.259	0.026	0.005	-0.023	0.02	-0.032	-0.107	-0.1	-0.335	-0.171	0.136	-0.893	-0.201	0.202	-0.069	0.128	-0.278	-0.186	0.069	0.401	-0.119	0.603	-0.036	0.265	-0.035	-0.225	0.21	0.24	0.185	0.342	0.003	-0.435	0.334	0.138	-0.359	0.148
Rv0481c			3	0.06	0.035	-1.254	-0.538	0.507	-0.207	0.18	0.49	-0.013	-0.126	-0.358	-0.285	0.117	-0.02	0.21	-0.143	-0.272	-0.154	-0.087	-0.355	-0.02	-0.853	0.143	0.058	-0.293	-0.102	0.114	-0.162	0.497	0.241	-0.055	-0.261	-0.178	0.666	0.452	0.173	0.204	0.238	-0.045	-0.001	-0.049	-0.741	0.196	0.511	-0.036	-0.196
Rv0482	murB	UDP-N-acetylenolpyruvoylglucosamine reductase (EC 1.1.1.158)	3	-0.196	-0.298	-0.688	0.012	0.118	-0.41	0.301	0.498	0.15	-0.141	-0.327	-0.263	-0.165	0.177	-0.051	-0.084	-0.206	-0.236	-0.327	-0.544	0.461	-0.786	-0.562	0.055	-0.444	-0.134	-0.296	-0.226	0.07	0.437	-0.046	0.254	-0.262	0.667	-0.372	-0.293	0.319	0.409	0.157	0.381	-0.059	-0.486	0.367	0.055	-0.104	0.124
Rv0483	lprQ	Possible lipoprotein LprQ	0	0.068	-0.002	-0.002	0.318	0.101	0.021	0.377	0.075	-0.204	-0.267	-0.129	0.343	-0.05	0.104	-0.095	-0.007	-0.107	-0.07	-0.222	0.082	0.032	-0.05	-0.223	0.143	0.062	0.061	-0.294	0.013	0.032	0.238	-0.141	-0.413	0.07	0.163	0.133	-0.322	-0.125	0.148	0.111	0.288	-0.226	0.233	0.236	0.112	-0.024	0.19
Rv0484c		Serine 3-dehydrogenase	0	0.17	-0.053	-0.093	0.826	0.081	-0.188	0.04	-0.126	0.055	-0.136	-0.246	0.252	0.004	0.043	0.203	0.009	-0.035	-0.228	-0.26	0.342	0.057	-0.791	-0.041	0.191	0.128	-0.017	0.179	-0.614	0.021	-0.031	0.252	0.369	-0.047	-0.165	-0.006	0.233	0.284	0.156	0.285	0.262	-0.059	-0.165	0.268	0.049	-0.474	0.052
Rv0485		Transcriptional regulatory protein	1	0.033	-0.114	0.123	0.808	0.018	-0.06	0.18	-0.003	-0.26	-0.253	0.027	0.493	-0.17	-0.548	-0.029	-0.006	-0.283	-0.383	-0.169	0.429	0.008	0.073	0.233	0.064	0.219	0.089	0.363	-0.268	-0.018	-0.054	-0.118	-0.097	-0.06	0.019	0.21	-0.122	0.074	-0.114	1.039	0.091	-0.201	-0.047	-0.058	-0.016	-0.049	0.207
Rv0486		Glycosyltransferase MshA involved in mycothiol biosynthesis (EC 2.4.1.-)	0	0.1	0.016	-0.235	-0.136	0.04	0.063	-0.297	0.097	-0.203	-0.116	0.032	0.14	0.045	-0.074	0.231	0.071	0.008	-0.112	-0.008	0.173	-0.074	0.172	0.483	0.05	0.24	0.138	0.18	-0.014	0.116	-0.252	0.113	-0.081	0.001	-0.138	0.308	0.032	-0.001	-0.287	0.033	-0.092	-0.005	-0.399	-0.398	0.088	-0.186	0.003
Rv0487		Uncharacterized protein Rv0487/MT0505 clustered with mycothiol biosynthesis gene	0	0.202	0.171	-0.1	-0.495	-0.059	0.224	-0.318	-0.203	-0.186	0.131	0.419	0.365	0.026	-0.123	0.125	-0.11	0.074	0.012	0.1	0.081	0.158	0.291	0.485	0.068	0.31	0.144	0.26	0.191	0.082	-0.192	-0.185	-0.332	-0.077	-0.338	0.449	0.022	-0.222	-0.054	0.141	-0.257	0.24	-0.399	-0.213	-0.005	0.197	-0.023
Rv0488		"Transporter, LysE family"	5	-0.476	-0.41	-1.236	0.347	0.095	-0.622	0.637	0.222	-0.183	-0.612	-0.78	-0.249	-0.188	-0.502	-0.218	-0.497	-0.299	-0.755	-0.679	-0.636	0.152	-0.464	0.081	0.029	-0.485	-0.342	-0.479	-0.338	-0.019	0.284	-0.157	-0.02	-0.023	-0.121	-0.446	-0.524	0.116	0.445	-0.132	-0.29	0.26	-0.904	0.57	0.017	1.115	0.256
Rv0489	gpm1	Phosphoglycerate mutase (EC 5.4.2.1)	1	0.078	0.054	-0.226	0.723	0.263	0.087	0.066	0.127	-0.251	0.116	-0.289	-0.022	-0.087	0.176	0.064	0.032	-0.073	0.117	-0.06	-0.084	0.194	-0.581	0.195	0.06	0.023	-0.013	-0.398	-0.229	0.087	0.289	0.107	-0.572	0.144	0.054	0.071	-0.256	-0.113	0.293	0.124	0.18	-0.032	-0.071	0.027	0.192	-0.144	0.162
Rv0490	senX3	Phosphate regulon sensor protein PhoR (SphS) (EC 2.7.13.3); Sensor-like histidine kinase senX3 (EC 2.7.13.3)	0	0.249	0.317	0.123	0.386	0.212	0.352	-0.147	0.202	-0.111	0.322	-0.022	-0.083	0.009	0.023	0.154	-0.158	0.052	0.072	-0.125	0.124	-0.035	0.006	0.395	0.034	0.216	0.154	-0.102	-0.173	0.152	-0.132	0.315	-0.005	-0.113	-0.062	0.409	-0.068	-0.083	-0.176	0.075	0.132	0.023	-0.196	-0.223	0.182	0.027	0.012
Rv0491	regX3	Phosphate regulon transcriptional regulatory protein PhoB (SphR); Sensory transduction protein regX3	0	0.215	0.228	0.206	-0.304	0.239	0.18	-0.194	0.017	-0.011	-0.06	0.173	-0.077	0.098	0.048	0.174	-0.053	0.218	-0.185	0.137	0.144	-0.064	0.238	0.259	0.096	0.172	0.072	-0.032	0.088	0.206	-0.147	0.311	-0.227	-0.008	-0.46	-0.033	-0.041	-0.117	0.008	0.074	0.882	0.179	0.053	-0.054	0.039	-0.089	-0.052
Rv0492A			6	-0.193	-0.36	-0.757	2.164	-0.406	-0.732	0.131	-0.095	-0.252	-0.602	-0.381	1.103	0.172	-0.245	-0.145	-0.045	-0.255	-0.227	-0.076	0.252	0.621	-0.728	-0.948	0.276	-0.025	0.118	-0.033	0.404	0.021	0.742	-0.022	0.267	0.36	0.543	-0.543	0.211	0.497	0.967	0.181	0.084	-1.456	-0.209	0.684	-0.239	-0.56	-0.411
Rv0492c		GMC-type oxidoreductase	3	0.089	-0.084	-0.517	0.269	-0.213	-0.387	-0.136	0.037	-0.077	-0.005	-0.226	0.669	0.212	0.129	-0.114	0.036	-0.049	0.073	-0.167	0.1	0.321	-0.603	-0.061	0.266	-0.017	0.147	0.143	0.222	-0.008	0.504	0.611	0.981	-0.056	0.15	-0.248	0.151	0.495	0.41	0.181	-0.034	-1.183	-0.513	0.473	-0.094	-0.464	-0.454
Rv0493c			7	-0.096	-0.159	-0.659	2.316	0.082	-0.577	0.1	0.253	-0.062	-0.415	-0.352	1.606	-0.039	0.088	-0.277	-0.287	-0.235	-0.274	-0.278	0.189	0.381	-0.969	-0.114	0.399	0.01	0.246	0.407	0.294	0.237	0.732	0.051	0.177	0.121	0.344	-0.286	-0.157	0.271	0.568	0.33	-0.019	-1.388	-0.818	0.497	0.172	-0.316	-0.297
Rv0494		Lactate-responsive regulator LldR in Enterobacteria, GntR family	2	-0.215	-0.398	-0.403	0.442	-0.029	-0.504	0.321	0.458	-0.026	-0.231	-0.415	0.498	-0.205	-0.238	-0.369	-0.093	-0.303	-0.252	-0.345	-0.221	0.277	-0.63	-0.423	0.199	-0.211	-0.243	0.159	-0.132	0.033	0.755	0.187	0.416	-0.191	0.02	-0.328	-0.303	-0.07	0.319	0.107	0.021	5.68	0.059	0.26	0.024	-0.251	-0.232
Rv0495c			1	0.075	0.081	0.523	0.487	0.114	0.154	0.382	0.095	-0.11	-0.01	-0.161	-0.216	0.199	0.033	0.032	-0.019	-0.005	-0.121	-0.041	0.266	0.131	-0.392	0.03	0.107	0.103	0.105	-0.464	-0.116	0.083	0.045	0.159	-0.141	-0.053	0.121	0.187	-0.162	0.063	0.111	0.138	0.114	0.188	-0.155	0.227	0.135	0.051	-0.11
Rv0496		Exopolyphosphatase (EC 3.6.1.11)	0	-0.041	0.085	-0.102	0.332	0.099	0.055	0.094	0.029	-0.111	0.031	0.016	-0.084	0.155	0.037	0.064	0.064	0.064	-0.141	-0.183	0.021	0.044	-0.25	-0.179	0.058	-0.122	0.073	-0.121	-0.096	-0.039	0.146	0.103	-0.134	-0.022	0.118	0.003	-0.235	0.048	-0.004	0.069	0.434	0.009	-0.168	0.212	0	0.016	-0.032
Rv0497		Possible membrane protein	0	0.009	0.006	-0.148	-0.354	0.02	-0.046	0.2	-0.05	-0.173	0.158	-0.063	-0.138	0.08	0.03	0.014	0.045	0.031	-0.159	-0.157	0.073	0.174	-0.354	-0.17	0.165	0.158	0.197	-0.095	0.16	-0.022	0.156	0.071	0.013	0.106	0.082	-0.142	-0.173	0.123	0.1	0.122	0.199	0.139	-0.112	0.105	-0.039	-0.268	0.088
Rv0498		"AP endonuclease, family protein 2"	1	-0.109	-0.022	-0.269	-1.286	0.107	-0.214	0.143	0.297	0.031	-0.084	-0.214	-0.281	0.045	-0.254	-0.036	-0.134	-0.041	-0.199	-0.176	-0.176	0.091	-0.59	0.015	0.15	0.051	0.053	-0.025	-0.023	0.322	0.114	0.44	0.222	0.006	-0.002	0.125	0.073	0.229	0.182	0	0.296	0.164	-0.242	0.024	0.222	-0.024	0.106
Rv0499		TesB-like acyl-CoA thioesterase 3	1	-0.028	-0.023	-0.406	-1.574	0.048	-0.347	-0.399	0.106	0.051	0.098	-0.453	-0.509	0.244	-0.09	-0.093	0.001	0.186	0.08	-0.042	-0.385	0.168	-0.333	0.248	0.139	0.174	0.159	-0.161	-0.061	0.143	0.096	0.277	0.483	-0.139	-0.226	-0.072	0.144	0.249	0.001	0.019	0.038	0.174	-0.35	-0.084	0.113	-0.356	0.1
Rv0500	proC	Pyrroline-5-carboxylate reductase (EC 1.5.1.2)	0	-0.142	-0.245	-0.697	0.83	0.211	-0.316	0.119	0.264	0.245	-0.137	-0.506	-0.537	-0.119	-0.088	-0.039	-0.068	-0.107	0.08	-0.217	-0.304	-0.061	-0.333	-0.335	0.031	-0.109	-0.116	-0.515	-0.127	0.16	0.045	0.166	0.397	0.02	-0.001	-0.017	0	0.236	-0.015	-0.027	-0.1	0.061	-0.24	-0.051	0.029	-0.045	-0.027
Rv0500A		"DNA binding domain protein, excisionase family"	2	-0.012	-0.075	-0.406	0.515	0.07	-0.091	0.314	-2.081	-0.033	0.2	0.19	-0.06	-0.088	-0.008	0.079	-0.038	0.262	-0.377	0.213	0.43	0.167	-0.02	-1.317	-0.235	-0.34	0.163	-0.241	-0.2	0.061	-0.036	0.09	-0.311	-0.128	-0.095	-0.225	-0.175	0.003	0.318	0.003	0.058	0.029	0.199	0.604	0.086	0.096	-0.054
Rv0500B			0	0.002	-0.036	0.04	0.508	-0.138	0.005	0.268	-0.18	0.098	0.197	0.189	0.257	0.115	0.416	-0.229	0.147	0.07	0.311	0.438	-0.026	-0.145	-0.306	-0.111	-0.062	-0.365	-0.327	0.032	0.135	-0.095	0.045	0.037	0.025	-0.059	-0.046	0.181	-0.061	0.187	-0.165	-0.131	0.244	-0.323	0.147	0.157	-0.106	-0.262	-0.164
Rv0501	galE2	UDP-glucose 4-epimerase (EC 5.1.3.2)	1	0.062	0.004	0.015	0.161	0.03	0.091	0.228	0.067	0.049	-0.133	-0.153	0.21	-0.116	-0.049	-0.066	-0.111	-0.136	-0.147	-0.129	-0.065	0.05	-0.345	-0.149	0.056	0.016	0.019	0.121	-0.152	0.016	0.043	-0.131	-0.326	0.013	0.021	-0.084	-0.022	-0.191	0.177	-0.058	-0.02	0.04	0.104	-0.044	0.04	0.183	0.006
Rv0502		Phospholipid/glycerol acyltransferase	0	0.16	0.199	0.327	0.264	-0.012	0.157	-0.053	-0.06	0.167	-0.017	0.14	0.32	0.018	-0.093	0.045	-0.11	0.062	0.244	-0.121	-0.037	-0.145	-0.039	-0.182	-0.02	0.014	0.052	0.372	0.226	0.112	-0.064	0.134	-0.093	-0.047	-0.175	-0.093	0.025	0.149	-0.204	0.001	-0.05	-0.116	0.123	-0.084	0.047	-0.029	-0.021
Rv0503c	cmaA2	Cyclopropane-fatty-acyl-phospholipid synthase 2, CmaA2 (EC 2.1.1.79)	3	0.036	-0.191	-1.077	0.303	0.256	-0.06	0.203	0.158	0.262	-0.174	0.024	0.709	-0.023	0.14	-0.147	-0.088	-0.004	-0.385	-0.134	0.008	0.264	-0.712	-0.935	0	-0.132	-0.03	0.342	-0.4	0.215	0.138	0.049	-0.07	-0.007	0.15	-0.445	0.016	0.291	0.459	0.066	0.108	0.135	-0.315	0.389	0.336	0.172	0.039
Rv0504c		(3R)-hydroxyacyl-ACP dehydratase subunit HadA	2	-0.116	-0.286	-1.085	0.566	0.177	-0.3	0.252	0.316	0.257	-0.341	-0.154	0.082	-0.147	-0.101	-0.268	-0.083	-0.44	0.01	-0.332	-0.383	0.248	-0.773	-0.618	0.084	0.194	0.049	-0.156	0.079	0.154	0.241	-0.203	0.372	0.125	0.193	-0.549	-0.101	0.24	0.236	0.169	0.173	0.123	-0.163	0.365	0.109	-0.202	0
Rv0505c	serB1	Phosphoserine phosphatase (EC 3.1.3.3)	0	0.234	0.217	-0.493	-0.319	-0.113	0.121	-0.234	-0.074	-0.101	0.115	-0.073	0.185	0.239	0.277	0.085	0.049	0.235	0.372	0.325	0.087	0.086	0.053	0.441	0.204	0.281	0.017	-0.197	0.22	0.04	0.087	0.247	0.024	0.014	0.133	0.452	0.141	0.151	0.021	0.132	0.156	0.11	-0.719	0.026	-0.107	-0.101	0.068
Rv0506	mmpS2	membrane protein, MmpS family	2	-0.014	-0.045	-0.788	-0.138	0.298	-0.057	0.185	-0.196	-0.075	-0.16	-0.041	-0.859	0.12	-0.01	-0.154	-0.119	-0.273	-0.047	-0.201	-0.101	0.085	-0.439	0.025	0.312	0.021	0.246	-0.423	-0.645	0.272	0.434	-0.069	-0.087	0.19	0.124	-0.091	-0.325	0.041	0.251	0.28	0.314	0.149	-0.716	0.329	0.143	0.14	0.349
Rv0507	mmpL2	Putative membrane protein	3	0.183	0.151	-0.655	-0.903	0.283	0.075	-0.041	0.161	0.074	-0.047	-0.226	-0.743	0.001	-0.155	0.012	-0.396	-0.133	-0.152	-0.265	0.083	0.273	-0.497	-0.07	0.083	0.029	-0.214	-0.081	-0.673	0.276	0.043	0.006	-0.53	-0.307	0.006	0.207	-0.283	-0.085	0.148	-0.001	0.207	0.317	-1.206	0.174	0.074	0.459	0.145
Rv0508			0	0.195	-0.025	-0.248	-0.856	0.087	-0.039	0.014	0.128	0.147	-0.191	-0.019	-0.615	0.119	-0.25	-0.026	-0.195	0.172	0.378	-0.166	-0.094	0.167	-0.967	0.092	-0.018	-0.272	0.073	0.226	-0.667	0.122	-0.249	0.42	0.567	-0.007	-0.097	0.15	0.008	0.044	0.024	-0.089	0.042	0.087	-0.312	-0.136	0.125	0.234	0.03
Rv0509	hemA	Glutamyl-tRNA reductase (EC 1.2.1.70)	3	0.023	0.138	-0.409	-0.324	0.102	0.054	-0.104	-0.004	0.042	-0.068	-0.022	-0.037	0.133	0.039	0.198	0.064	-0.103	-0.049	0.013	0.078	0.12	0.184	0.283	0.073	0.126	0.233	0.094	-1.737	0.124	0.111	0.289	0.157	0.076	-0.023	0.127	0.112	0.143	-0.031	0.152	0.006	0.039	0.111	-0.18	0.094	-0.028	0.064
Rv0510	hemC	Porphobilinogen deaminase (EC 2.5.1.61)	0	0.174	0.104	-0.76	-0.254	0.211	0.067	-0.208	-0.031	0.056	-0.078	-0.219	-0.387	0.003	-0.161	0.218	-0.033	-0.28	0.01	0.021	-0.05	0.031	0.164	0.492	0.112	0.163	0.132	-0.047	-1	0.235	0.014	0.228	0.176	0.125	-0.164	0.302	0.193	0.121	-0.155	0.101	0.058	0.05	0.051	-0.244	0.11	0.076	0.141
Rv0511	hemD	Uroporphyrinogen-III methyltransferase (EC 2.1.1.107) / Uroporphyrinogen-III synthase (EC 4.2.1.75)	0	0.087	0.035	-0.535	-0.073	0.064	-0.024	-0.09	0.05	-0.016	0.062	-0.108	-0.306	0.123	0.081	0.131	0.146	-0.137	0.239	-0.007	-0.129	-0.002	0.128	0.363	0.079	0.171	0.137	-0.218	-0.273	0.034	0.038	0.298	0.107	0.112	-0.017	0.465	0.211	0.167	-0.185	0.116	0.05	0.006	-0.033	-0.247	0.049	-0.041	0.084
Rv0512	hemB	Porphobilinogen synthase (EC 4.2.1.24)	0	0.182	0.044	-0.588	-0.854	0.26	0.004	-0.137	0.255	0.044	-0.178	-0.273	-0.244	0.015	0.052	0.222	0.116	-0.008	0.285	0.11	-0.179	-0.034	0.19	0.557	0.07	0.13	0.057	-0.171	-0.598	0.313	-0.161	0.187	0.026	-0.09	-0.147	0.537	0.069	0.099	-0.253	-0.033	0.028	0.029	0.104	-0.373	0.275	0.169	0.196
Rv0513		Transmembrane transport protein MmpL2	0	0.088	-0.095	-0.357	-0.601	0.128	0.003	-0.152	0.203	0.107	-0.123	-0.348	-0.413	0.27	-0.112	0.209	0.248	-0.22	-0.043	0.257	-0.105	0.126	0.289	0.415	-0.087	0.051	0.17	-0.005	-0.507	0.228	-0.207	0.165	-0.046	-0.122	-0.086	0.468	0.145	0.017	-0.101	-0.093	0.069	0.017	0.122	-0.432	0.15	0.106	0.23
Rv0514		Possible membrane protein	0	-0.061	-0.103	-0.502	-0.808	0.097	-0.204	-0.221	0.15	-0.03	-0.082	-0.531	-0.492	0.135	-0.146	0.288	0.266	-0.097	0.353	0.102	-0.253	-0.048	0.407	0.582	-0.069	0.231	0.124	-0.158	-0.353	0.296	-0.176	0	-0.012	0.089	-0.236	0.572	0.283	-0.022	0.025	0.05	-0.017	-0.07	0.044	-0.488	0.075	0.121	0.445
Rv0515		13E12 repeat family protein	1	-0.076	-0.207	-0.365	0.087	-0.001	-0.273	0.135	0.256	0.056	-0.121	-0.356	0.244	-0.109	-0.187	0.216	0.108	-0.132	-0.121	0.134	-0.339	-0.354	0.296	0.559	0.09	0.061	0.062	0.303	-0.15	0.129	0.051	-0.133	-0.346	0.061	-0.046	0.303	0.083	-0.136	-0.397	-0.022	-0.026	-0.166	0.336	-0.542	0.064	0.203	0.206
Rv0516c		Anti-sigma F factor antagonist (spoIIAA-2); Anti-sigma B factor antagonist RsbV	16	0.421	0.107	-0.311	2.067	0.289	0.771	0.918	0.504	0.366	0.716	1.21	-1.236	1.041	0.123	-0.294	-0.426	0.751	0.672	-0.08	0.647	0.4	-0.05	-0.17	-0.95	0.267	0.419	-0.924	1.348	0.481	-1.153	1.331	-0.294	-0.593	-1.12	-0.495	0.067	0.271	-1.086	-0.778	-1.258	0.579	-3.48	0.088	0.068	0.545	-0.138
Rv0517		Membrane acyltransferase	0	0.143	0.15	0.193	0.308	0.16	0.184	0.088	0.381	0.055	0.003	0.18	0.195	0.384	0.175	0.044	0.066	0.209	-0.217	-0.18	-0.025	0.218	-0.317	-0.415	0.061	-0.405	0.015	-0.192	0.328	0.08	-0.038	0.35	-0.056	-0.338	-0.006	-0.308	-0.229	-0.022	0.187	-0.068	-0.013	0.02	-0.448	0.044	0.084	-0.004	0.197
Rv0518		Possible membrane protein	1	0.038	0.361	0.336	0.479	0.168	0.004	0.251	0.149	0.219	0.092	-0.089	-0.247	0.395	0.228	0.122	0.022	0.144	-0.171	-0.077	-0.005	-0.07	-0.86	-0.197	0.093	0.065	0.044	-0.238	0.17	0.15	0.284	0.453	0.592	-0.04	-0.04	-0.393	-0.132	0.346	0.06	0.083	0.119	0.177	-0.511	0.477	0.016	-0.06	0.132
Rv0519c		Possible membrane protein	5	-0.078	-0.171	-1.947	-0.141	0.245	-0.244	0.715	0.151	0.036	-0.004	-0.464	-1.462	-0.211	0.033	-0.03	0.198	-0.017	-0.501	-0.379	0.096	0.257	-0.466	-0.029	0.013	0.152	0.171	-0.467	-0.267	-0.087	0.479	0.074	-0.29	-0.043	0.302	-0.193	-0.27	-0.076	0.229	0.106	0.11	0.074	0.323	0.415	0.035	0.008	0.254
Rv0520		Similar to methyltransferase domain of sarcosine-dimethylglycine methyltransferase	7	-0.282	-0.137	1.981	1.772	0.388	-0.406	0.974	0.57	-0.039	-0.868	-0.984	0.218	-0.147	-2.239	-0.375	-0.574	-0.29	-1.137	-0.618	-0.423	0.363	-1.241	-0.859	0.091	-1.798	0.173	0.375	0.001	0.209	0.837	-0.495	-0.262	-0.263	-0.246	-0.553	-0.92	-0.137	0.307	0.138	-0.038	0.105	-0.472	0.675	0.181	0.711	0.42
Rv0521		POSSIBLE METHYLTRANSFERASE/METHYLASE (FRAGMENT)	5	-0.024	0.021	2.092	1.317	0.185	-0.229	0.332	0.394	-0.171	-0.356	-0.439	0.025	0.06	-0.763	-0.028	-0.34	-0.352	-0.3	-0.386	0.332	0.121	-0.442	-0.007	0.054	-0.74	-0.268	0.395	0.499	0.237	0.213	0.017	-0.088	-0.246	-0.139	-0.426	-0.426	-0.303	0.184	-0.209	-0.2	0.808	-0.566	0.11	0.114	0.064	-0.068
Rv0522	gabP	Aromatic amino acid transport protein AroP	0	0.146	0.115	0.196	-0.612	-0.229	0.089	-0.227	0.161	-0.086	0.162	-0.159	-0.123	0.093	-0.229	0.313	-0.099	0.114	0.209	0.077	-0.025	0.148	0.364	0.409	0.046	0.264	0.007	0.04	0.218	0.134	-0.312	-0.046	-0.262	-0.095	-0.325	0.178	-0.15	-0.19	-0.155	0.019	-0.197	0.125	-0.39	-0.265	-0.143	-0.039	0.069
Rv0523c			0	0.297	0.267	-0.079	0.815	0.124	0.323	0.237	0.147	-0.159	0.117	0.185	0.577	0.414	0.259	-0.213	-0.291	0.066	0.53	-0.2	0.567	0.435	-0.951	-0.513	0.271	-0.039	0.033	-0.135	0.581	0.014	0.261	0.264	0.55	-0.205	0.217	-0.04	-0.216	0.011	0.597	0.124	0.241	0.29	-0.989	0.375	-0.031	-0.025	-0.154
Rv0524	hemL	Glutamate-1-semialdehyde aminotransferase (EC 5.4.3.8)	1	0.143	0.198	-0.232	0.059	0.012	0.129	0.135	-0.026	-0.16	0.128	0.035	-0.578	0.075	0.269	0.157	0.211	0.205	0.206	-0.034	0.112	0.171	-0.016	0.5	0.175	0.24	0.177	-0.565	-0.125	-0.041	0.064	0.371	0.042	0.08	0.088	0.322	0.112	0.158	-0.068	0.054	0.013	0.054	0.264	-0.03	0.036	-0.249	0.001
Rv0525		Hypothetical, related to broad specificity phosphatases COG0406	1	-0.175	0.132	-0.213	-0.581	0.085	0.162	-0.063	-0.079	-0.226	0.115	-0.05	-0.707	0.108	0.184	0.104	0.06	-0.155	0.087	-0.123	0.116	-0.163	-0.024	0.424	0.268	0.32	0.037	-0.562	0.076	0.091	0.23	0.385	-0.194	0.123	0.199	0.483	0.089	0.145	-0.051	0.223	0.099	0.114	0.114	-0.004	-0.08	-0.155	0.024
Rv0526		Thiol:disulfide oxidoreductase related to ResA	0	0.119	0.199	-0.246	-0.911	-0.01	0.002	-0.003	0.116	-0.04	0.116	-0.002	-0.854	0.067	0.183	0.109	0.068	-0.004	0.44	0.038	0.078	0.129	0.28	0.562	0.141	0.289	-0.003	-0.556	-0.005	0.147	-0.004	0.338	-0.004	0.043	0.043	0.269	0.28	0.196	0.021	0.109	-0.021	0.122	0.333	-0.257	0.048	-0.187	0.109
Rv0527	ccdA	Cytochrome c-type biogenesis protein CcdA (DsbD analog)	3	0.055	-0.034	-0.349	-1.296	-0.004	-0.019	-0.25	0.131	-0.27	0.004	0.017	-1.082	0.249	0.262	0.209	0.318	0.175	0.188	0.094	0.146	-0.124	0.517	0.526	0.058	0.128	0.069	-0.475	-0.036	0.078	-0.017	0.308	-0.143	0.184	0.076	0.561	0.151	-0.147	-0.097	0.135	-0.088	0.128	0.217	-0.336	0.157	-0.242	0.165
Rv0528		Ccs1/ResB-related putative cytochrome C-type biogenesis protein	1	0.135	0.078	-0.276	-1.219	-0.023	0.008	-0.275	-0.033	-0.268	0.087	-0.121	-0.893	0.112	0.125	0.257	0.165	0.181	0.142	-0.061	0.072	0.092	0.098	0.669	0.211	0.303	0.25	-0.426	0.086	0.004	0.084	0.503	-0.034	0.188	0.056	0.586	0.239	0.083	0.016	0.168	-0.032	0.207	0.125	-0.216	0.125	-0.259	0.124
Rv0529	ccsA	Cytochrome c-type biogenesis protein CcsA/ResC	0	0.019	0.06	-0.321	-0.488	0.013	-0.018	-0.227	-0.052	-0.163	0.045	-0.062	-0.845	0.169	0.072	0.217	0.127	0.139	-0.075	-0.037	0.099	0.025	0.27	0.424	0.192	0.189	0.251	-0.339	0.067	0.005	0.059	0.374	-0.164	0.128	0.058	0.29	0.317	-0.014	-0.075	0.198	-0.033	0.115	0.214	-0.077	-0.003	-0.199	0.102
Rv0530		RD1 region associated protein Rv3876	0	0.145	0.032	-0.188	-0.003	0.122	-0.043	-0.253	0.076	-0.131	-0.047	0.162	-0.127	0.017	0.154	0.243	0.018	0.006	-0.054	-0.206	0.215	0.098	-0.083	0.074	0.165	0.185	0.095	-0.135	0.138	0.092	0.231	0.449	0.105	0.112	0.196	0.098	0.045	0.146	-0.102	0.13	0.054	-0.162	0.419	0.078	0.124	-0.501	-0.094
Rv0531		Possible membrane protein	1	-0.04	0.037	-0.153	0.016	0.133	-0.092	-0.129	0.083	-0.024	0.14	0.109	0.049	-0.143	0.024	0.112	-0.029	0.164	-0.082	-0.032	-0.139	0.153	-0.132	0.121	0.023	-0.008	0.041	0.052	0.008	0.069	0.192	-0.077	-0.133	0.113	0.134	-0.185	-0.069	0.022	-0.005	-0.008	-0.058	-0.141	-0.02	-0.099	-0.04	-0.096	-0.04
Rv0532	PE_PGRS6	PE-PGRS family protein	0	-0.119	-0.277	-0.684	-0.6	-0.314	-0.197	-0.162	-0.019	-0.445	-0.1	-0.175	-0.672	0.175	-0.024	0.283	0.259	0.132	-0.026	0.332	-0.05	0.144	0.444	0.541	-0.155	-0.093	-0.01	0.091	0.062	-0.403	0.057	-0.467	-0.364	0.122	0.205	0.281	0.341	-0.422	0.105	0.089	-0.015	0.135	-0.048	-0.228	-0.112	-0.061	-0.179
Rv0533c	fabH	"3-oxoacyl-[acyl-carrier-protein] synthase, KASIII (EC 2.3.1.41)"	0	-0.126	-0.152	-0.073	-0.027	0.258	-0.22	0.186	0.199	-0.187	-0.153	-0.196	0.105	-0.075	0.089	-0.116	-0.014	-0.203	-0.403	-0.351	-0.031	0.322	-0.768	-0.121	0.158	-0.033	-0.014	-0.101	-0.262	0.008	-0.168	-0.04	-0.192	0.034	0.11	-0.175	-0.035	0.238	0.382	0.173	0.256	0.002	-0.158	0.314	0.078	-0.072	0.259
Rv0534c	menA	1,4-dihydroxy-2-naphthoate octaprenyltransferase (EC 2.5.1.74)	1	-0.21	-0.462	-0.59	-0.32	0.089	-0.672	0.179	0.406	0.161	-0.333	-0.47	0.286	0.069	0.052	-0.011	0.313	-0.267	-0.348	-0.049	-0.353	-0.054	-0.718	-0.317	0.066	-0.358	-0.216	0.086	-0.149	0.021	-0.486	-0.19	0.228	-0.054	0.17	-0.312	0.015	0.013	0.126	-0.057	0.015	-0.239	-0.365	0.186	-0.025	-0.284	0.172
Rv0535	pnp	5'-methylthioadenosine phosphorylase (EC 2.4.2.28)	1	-0.091	-0.378	-0.598	0.119	-0.114	-0.342	0.02	0.406	-0.01	-0.381	-0.823	0.103	-0.092	-0.302	0.016	-0.024	-0.138	-0.085	0.026	-0.147	0.223	-0.477	-0.015	0.138	-0.284	-0.046	-0.152	0.091	0.135	-0.481	0.003	0.113	-0.108	0.238	0.237	0.058	0.164	0.157	0.122	0.016	0.159	-0.824	0.27	0.087	0.073	0.044
Rv0536	galE3	UDP-glucose 4-epimerase (EC 5.1.3.2)	0	-0.075	-0.327	-0.569	-0.68	-0.102	-0.366	0.006	-0.145	-0.094	-0.163	-0.43	-0.265	0.12	-0.091	0.063	0.045	-0.06	-0.409	-0.018	0.313	0.166	-0.303	0.007	0.143	-0.076	0.041	-0.124	0.03	0.026	-0.745	0.177	0.133	-0.149	0.077	0	0.182	0.244	0.345	0.2	0.103	0.224	-0.61	0.176	0.012	-0.453	-0.15
Rv0537c		Possible membrane protein	2	0.136	0.055	0.129	-0.034	0.05	0.155	-0.092	0.037	-0.139	0.139	0.26	0.085	0.232	0.224	-0.091	0.054	0.169	-0.056	-0.129	0.185	0.248	-0.053	0.004	0.243	0.281	0.23	-0.025	0.178	0.008	-0.09	0.282	0.009	0.049	0.058	-0.001	-0.112	-0.016	0.177	0.212	0.011	0.004	-0.276	0.081	0.053	-0.292	0.159
Rv0538		Possible membrane protein	3	-0.096	-0.307	-0.879	0.681	-0.085	-0.328	0.044	0.228	-0.25	-0.079	-0.199	-0.106	0.001	-0.033	0.05	0.031	-0.011	-0.276	-0.168	0.055	0.161	-0.46	-0.019	0.104	0.12	0.104	-0.226	-0.166	-0.102	0.296	0.046	0.249	-0.014	0.381	-0.067	-0.361	-0.008	0.151	0.258	0.157	0.039	-0.215	0.214	-0.085	-0.374	-0.056
Rv0539		Glycosyltransferase (EC 2.4.1.-)	2	-0.101	-0.446	-0.041	-0.491	-0.017	-0.371	-0.198	-0.01	-0.234	0.057	-0.323	-0.296	0.154	0.203	0.398	0.402	0.235	0.035	-0.111	0.14	0.004	-0.15	0.454	0.098	-0.062	0.099	-0.055	-0.271	-0.174	-0.109	0.05	0.347	-0.026	-0.036	-0.151	0.155	-0.028	0.022	0.206	0.037	-0.163	-0.868	-0.275	0.028	-0.557	0.115
Rv0540			0	-0.234	-0.358	-0.593	-0.517	-0.08	-0.45	0.211	-0.028	-0.329	-0.295	-0.33	-0.135	0.12	-0.264	-0.179	-0.213	-0.319	-0.509	-0.445	-0.127	0.069	-0.512	0.317	0.439	0.14	0.364	0.064	0.064	0.063	0.287	0.358	0.429	-0.089	-0.011	0.048	0.07	0.151	-0.004	0.284	-0.264	0.331	-0.993	0.033	0.07	-0.255	0.19
Rv0541c		PROBABLE CONSERVED INTEGRAL MEMBRANE PROTEIN	3	-0.102	-0.064	-0.167	-1.063	0.035	-0.263	-0.422	0.033	-0.034	-0.035	-0.535	-0.698	0.038	-0.266	0.37	0.145	0.173	-0.004	0.059	-0.593	-0.044	0.333	1.202	0.066	-0.048	0.105	0.056	-0.1	0.219	-0.158	0.055	0.07	-0.055	-0.184	0.578	0.315	-0.033	-0.18	-0.111	-0.191	0.135	-0.67	-0.738	0.102	-0.054	0.248
Rv0542c	menE	O-succinylbenzoic acid--CoA ligase (EC 6.2.1.26)	2	-0.159	-0.109	0.018	-1.257	0.067	-0.159	-0.278	0.051	0.025	0.135	-0.452	-0.634	-0.025	-0.318	0.176	-0.067	-0.206	0.036	-0.095	-0.348	-0.294	0.117	0.729	0.103	0.172	0.201	0.007	-0.303	0.301	-0.268	0.291	0.352	-0.124	-0.35	0.515	0.277	-0.001	-0.4	-0.133	-0.189	0.102	-0.397	-0.651	0.018	0.254	0.221
Rv0543c			0	0.069	0.253	0.1	0.071	0.123	0.212	-0.043	0.434	-0.054	-0.063	0.042	-0.122	-0.135	-0.294	-0.118	-0.134	0.159	0.397	0.198	-0.214	0.017	0.178	0.096	-0.164	-0.209	-0.078	-0.574	0.012	0.238	-0.147	-0.359	-0.13	0.022	-0.096	0.067	0.062	0.149	-0.006	-0.102	0.127	0.162	-0.086	-0.252	0.26	-0.002	0.051
Rv0544c		Possible membrane protein	1	-0.087	-0.081	-0.063	-0.554	0.021	-0.117	-0.11	-0.021	-0.186	0.03	-0.09	-0.608	0.082	-0.076	0.123	-0.039	-0.07	0.032	-0.225	-0.121	-0.323	-0.007	0.424	0.167	0.269	0.241	-0.381	0.279	0.101	0.218	0.19	-0.363	0.254	0.043	0.061	0.06	-0.013	0.004	0.202	0.008	-0.098	-0.208	-0.195	0.114	-0.214	0.218
Rv0545c	pitA	Probable low-affinity inorganic phosphate transporter	1	0.144	0.127	0.003	-0.198	0.05	0.095	-0.095	-0.124	0.138	-0.126	0.001	-0.573	0.152	0.122	0.173	0.075	-0.161	-0.081	0.024	0.042	-0.161	0.168	0.133	-0.053	0.118	0.112	-0.289	0.096	0.082	-0.039	0.194	-0.118	0.085	0.077	-0.114	0.207	0.112	-0.162	0.076	0.108	0.085	0.036	-0.076	-0.003	-0.027	0.139
Rv0546c			2	0.188	-0.018	-0.434	0.197	0.331	-0.085	0.327	0.285	-0.128	0.131	-0.016	-0.549	0.034	0.014	-0.332	-0.083	-0.117	-0.426	-0.646	-0.026	0.042	-0.576	-0.283	-0.003	0.089	0.131	-0.285	-0.036	0.262	0.055	0.22	-0.454	0.223	0.264	0.01	0.002	0.3	0	0.13	0.261	-0.202	-0.493	0.299	0.23	0.015	-0.039
Rv0547c		"Oxidoreductase, short-chain dehydrogenase/reductase family"	1	0.091	0.18	-0.159	0.256	0.097	0.066	0.208	0.062	-0.012	-0.05	-0.246	-0.505	0.164	0.187	-0.081	-0.053	-0.128	0.213	-0.075	0.154	0.032	-0.904	-0.033	0.391	0.07	0.277	-0.562	0.14	-0.02	0.317	0.479	0.274	-0.019	0.216	0.192	-0.098	0.126	0.118	0.235	0.116	0.088	-0.352	0.173	0.067	-0.005	0.149
Rv0548c	menB	Naphthoate synthase (EC 4.1.3.36)	1	0.222	0.243	0.261	-0.132	0.245	0.284	0.106	0.098	-0.066	0.038	0.214	-0.451	0.264	0.259	0.043	-0.068	0.142	-0.137	-0.104	0.152	0.157	-0.266	-0.065	0.241	0.21	0.191	-0.637	0.213	0.037	-0.01	0.204	-0.238	-0.012	0.05	-0.061	-0.163	-0.024	0.145	0.125	-0.069	0.093	-0.608	0.312	0.077	0.027	0.003
Rv0549c		Toxin 1, PIN domain	4	0.163	0.081	0.041	1.58	-0.095	-0.088	0.287	0.078	-0.001	-0.503	-0.159	0.549	0.172	-0.007	-0.155	-0.266	-0.368	0.214	-0.371	0.269	-0.048	-1.332	-1.067	0.22	-0.218	0.013	-0.096	-0.18	0	0.079	0.148	0.715	0.187	0.114	-0.492	-0.21	-0.081	0.119	0.124	0.056	-0.089	-0.273	0.223	-0.097	0.121	-0.146
Rv0550c		Antitoxin 1a	4	0.446	-0.176	0.174	1.502	0.222	0.05	0.528	-0.051	0.127	-0.036	0.184	0.92	0.054	0.117	-0.05	-0.295	-0.538	-0.254	-0.222	0.485	0.25	-1.237	-1.194	0.132	-0.279	-0.383	-0.067	-0.508	-0.127	-0.173	0.306	0.858	-0.173	-0.099	-0.659	-0.364	0.089	0.622	-0.35	0.018	-0.287	-0.153	0.223	0.128	0.035	-0.383
Rv0551c	fadD8	Long-chain-fatty-acid--CoA ligase (EC 6.2.1.3)	8	0.064	0.071	-0.617	0.977	0.11	-0.238	-0.031	0.345	-0.447	-0.299	-0.493	-1.05	0.118	-0.136	0.164	0.06	0.063	-0.377	-0.273	0.406	0.762	-0.508	0.186	0.221	0.204	0.345	-1.191	0.224	0.202	0.256	0.631	0.002	0.219	0.287	0.468	-0.106	-0.031	0.602	0.398	0.17	0.524	-0.699	0.398	0.058	-0.445	-0.073
Rv0552		Amidohydrolase family protein	1	0.108	0.213	-0.256	0.947	-0.059	-0.107	-0.081	0.129	-0.335	-0.046	-0.337	-0.09	0.216	-0.211	0.149	-0.19	-0.069	-0.321	-0.188	0.135	0.295	-0.581	-0.114	0.392	0.304	-0.418	-0.361	0.504	0.127	0.23	0.552	0.162	-0.179	0.153	0.313	-0.321	0.05	0.152	0.197	0.004	0.432	-0.592	0.144	0.092	-0.312	-0.277
Rv0553	menC	O-succinylbenzoate synthase (EC 4.2.1.113)	1	-0.028	-0.261	-0.472	-0.377	-0.24	-0.218	-0.433	-0.018	-0.281	-0.122	-0.406	-0.229	0.179	-0.192	0.262	0.062	0.28	-0.116	0.074	0.407	0.249	-0.461	0.621	0.461	0.071	-0.379	-0.309	0.419	0.038	0.228	0.601	0.389	-0.264	-0.101	0.168	0.058	0.085	0.395	0.401	0.09	0.416	-0.434	0.107	-0.135	-0.291	-0.206
Rv0554	bpoC	2-succinyl-6-hydroxy-2,4-cyclohexadiene-1-carboxylate synthase (EC 4.2.99.20)	2	-0.051	0.172	-0.836	0.88	0.285	-0.1	0.344	0.409	-0.102	-0.253	-0.039	-0.29	0.209	0.356	-0.296	0.125	0.011	-0.337	-0.399	0.288	0.041	-1.397	-0.849	0.2	-0.204	-0.026	-0.404	-0.017	0.135	0.437	0.355	-0.191	0.08	0.437	-0.277	-0.225	0.123	0.384	0.136	0.678	0.079	-0.248	0.51	0.343	-0.03	0.173
Rv0555	menD	2-succinyl-5-enolpyruvyl-6-hydroxy-3-cyclohexene-1-carboxylic-acid synthase (EC 2.2.1.9)	0	0.099	0.089	-0.333	-0.134	0.176	-0.047	-0.063	0.098	-0.15	-0.08	-0.039	-0.254	0.076	0.084	0.062	0.067	0.034	-0.072	-0.181	-0.018	0.058	-0.135	0.164	0.196	0.143	0.152	-0.145	0.082	0.102	0.268	0.299	0.092	0.121	0.03	0.186	-0.024	0.12	-0.025	0.049	0.045	-0.003	-0.036	0.013	0.079	-0.109	0.119
Rv0556		Possible membrane protein	0	-0.009	0.17	-0.065	-0.721	0.228	0.255	-0.048	0.294	0.029	-0.036	-0.124	-0.309	0.02	0.067	-0.155	-0.142	-0.17	0.061	0.067	-0.137	0.181	-0.066	0.034	-0.038	-0.163	0.02	-0.046	0.046	0.219	0.048	-0.02	-0.649	-0.081	0.014	0.277	0.02	-0.047	0.02	-0.091	-0.062	0.123	0.081	0.025	0.246	0.334	0.002
Rv0557	pimB	Glycosyltransferase	2	0.009	0.164	-0.207	-1.191	0.185	0.083	-0.193	0.175	-0.137	0.051	-0.224	-0.05	0.162	-0.295	0.276	-0.066	0.085	0.034	0.189	-0.342	-0.131	0.244	0.801	-0.005	0.037	0.089	0.275	-0.136	0.302	-0.263	0.241	0.041	-0.2	-0.442	0.591	0.133	-0.163	-0.476	-0.103	0.049	0.065	-0.408	-0.383	0.221	0.067	0.174
Rv0558	ubiE	Ubiquinone/menaquinone biosynthesis methyltransferase UbiE (EC 2.1.1.-) @ 2-heptaprenyl-1,4-naphthoquinone methyltransferase (EC 2.1.1.163)	0	0.282	0.233	0.434	0.038	-0.1	0.396	-0.113	-0.079	0.002	0.222	0.24	-0.244	0.107	0.183	0.028	0.162	0.329	0.325	0.271	0.115	0.117	0.048	0.084	-0.016	-0.035	-0.155	-0.359	0.13	-0.023	-0.124	0.03	0.087	-0.054	-0.01	-0.068	-0.071	0.113	-0.053	-0.159	-0.093	-0.121	-0.326	-0.15	-0.183	-0.121	-0.072
Rv0559c		POSSIBLE CONSERVED SECRETED PROTEIN	0	0.031	0.018	0.194	0.675	0.182	0.017	0.248	0.147	0.161	0.177	0.288	0.036	-0.078	0.037	-0.145	0.1	-0.244	-0.475	-0.269	0.343	0.178	-0.644	-0.706	0.034	0.086	0.058	-0.068	-0.089	0.126	0.25	0.24	0.066	0.042	0.237	-0.154	-0.126	0.218	-0.015	-0.116	0.217	-0.053	0.212	0.337	0.252	0.012	-0.158
Rv0560c		Possible benzoquinone methyltransferase	3	0.085	0.261	-0.548	0.626	-0.126	-0.277	-0.064	0.038	-0.164	-0.175	-0.405	0.56	-0.045	-0.301	-0.268	-0.262	-0.279	-0.222	-0.247	0.074	0.116	-0.76	-0.844	0.282	0.136	0.024	0.206	-0.494	0.143	0.061	0.001	0.321	-0.178	0.234	-0.028	0.174	0.383	-0.043	0.056	-0.185	0.116	-0.039	0.216	0.069	-0.47	-0.377
Rv0561c		Possible oxidoreductase (EC 1.-.-.-)	0	0.025	-0.022	-0.709	-0.429	0.093	-0.114	0.06	0.382	-0.191	-0.289	-0.45	-0.512	0.105	-0.011	0.169	0.057	-0.224	-0.604	-0.249	0.186	0.028	-0.578	0.144	0.314	0.143	0.173	-0.396	-0.051	0.018	0.208	0.217	-0.121	-0.057	0.305	0.279	-0.223	0.013	0.216	0.266	-0.019	0.139	0.047	0.167	0.085	-0.187	0.089
Rv0562	grcC1	Octaprenyl-diphosphate synthase (EC 2.5.1.-) / Dimethylallyltransferase (EC 2.5.1.1) / Geranyltranstransferase (farnesyldiphosphate synthase) (EC 2.5.1.10) / Geranylgeranyl pyrophosphate synthetase (EC 2.5.1.29)	0	-0.024	-0.129	-0.502	0.204	0.275	-0.017	-0.031	0.25	0.023	-0.21	-0.058	-0.187	0.011	0.008	-0.072	-0.142	-0.007	-0.234	-0.257	0.11	0.11	-0.388	-0.301	0.306	0.09	-0.004	-0.221	-0.185	0.25	0.082	0.255	0.243	0.003	0.029	-0.086	-0.153	0.031	0.183	0.127	-0.006	0.014	-0.291	-0.004	0.241	-0.106	-0.002
Rv0563	htpX	Probable protease htpX homolog (EC 3.4.24.-)	0	0.086	-0.098	-0.584	0.147	0.097	-0.091	0.258	0.014	-0.08	-0.099	-0.094	-0.129	-0.291	-0.364	-0.219	-0.198	-0.37	-0.244	-0.745	0.043	-0.03	-0.748	-0.638	0.159	0.089	-0.079	-0.183	-0.286	0.145	0.167	0.273	0.369	0.096	0.027	0.031	-0.256	0.098	-0.045	-0.042	0.14	-0.071	-0.14	0.242	0.152	0.009	-0.109
Rv0564c	gpsA	Glycerol-3-phosphate dehydrogenase [NAD(P)+] (EC 1.1.1.94)	1	0.178	0.021	0.383	0.973	0.051	-0.039	0.172	0.167	0.123	-0.241	-0.237	0.938	-0.078	-0.199	0.017	-0.256	-0.268	-0.485	-0.251	0.278	0.222	-0.818	0.033	0.242	0.1	0.104	0.47	0.508	0.181	0.491	0.332	0.196	0.033	-0.049	-0.27	0.015	0.265	0.339	0.206	-0.075	0.118	-0.315	0.176	-0.026	-0.128	-0.197
Rv0565c		Cyclohexanone monooxygenase (EC 1.14.13.22)	5	0.058	0.392	-0.141	0.427	0.057	0.316	0.161	0.365	-0.145	-0.394	0.021	-0.021	0.44	0.079	-0.331	-0.274	-0.137	-0.409	-0.489	0.613	0.395	-1.111	-1.47	0.365	0.274	-0.023	-0.234	0.572	0.062	0.41	0.422	-0.001	0.134	0.504	-0.673	-0.449	0.225	0.428	0.447	0.305	0.308	-0.883	0.857	0.077	-0.257	-0.147
Rv0566c		UPF0234 protein YajQ	8	0.209	-0.068	-0.513	1.1	0.34	0.311	0.183	0.347	0.149	-0.134	0.134	-0.195	0.413	0.122	-0.543	-0.16	-0.171	-0.189	-0.066	0.464	0.206	-1.436	-1.557	0.026	-0.202	0.004	-0.477	0.198	0.073	0.247	0.165	0.49	-0.007	0.658	-0.693	-0.321	0.405	0.336	0.229	0.376	-0.015	-1.161	0.896	0.055	-0.08	-0.174
Rv0567		O-methyltransferase	0	-0.209	0.169	-0.098	0.789	0.414	-0.027	0.37	0.544	-0.023	-0.108	-0.021	0.197	0.129	0.096	-0.117	-0.024	-0.098	-0.376	-0.208	-0.136	0.163	-0.953	-0.561	0.022	0.02	-0.015	-0.19	0.134	0.187	0.299	0.033	-0.093	0.066	0.04	-0.52	-0.559	0.066	0.197	0.24	0.474	0.099	-0.163	0.54	0.35	0.019	0.207
Rv0568	cyp135B1	Cytochrome P450 135B1	2	0.06	0.08	0.004	-0.08	0.192	0.007	-0.125	0.056	-0.156	0.031	0.134	-0.062	0.053	0.013	0.019	-0.148	0.032	0.035	-0.15	0.135	0.108	-0.332	0.528	0.224	0.196	0.241	-0.088	0.092	0.232	0.061	0.327	0.152	-0.122	-0.137	0.314	0.05	0.021	-0.094	0.199	0.177	0.003	0.146	-0.033	0.107	-0.124	0.099
Rv0569			3	0.194	-0.006	0.025	-0.043	-0.037	0.106	-0.132	-0.044	0.346	0.291	0.556	-0.188	-0.043	-0.057	-0.033	-0.175	-0.236	0.185	0.246	-0.014	-0.162	-0.022	0.395	0.071	0.193	0.169	-0.123	0.155	-0.01	-0.152	0.232	0.43	-0.187	-0.177	0.185	0.06	0.249	-0.074	0.201	-0.15	0.137	0.292	-0.092	-0.117	0.088	-0.107
Rv0570	nrdZ	Ribonucleotide reductase of class II (coenzyme B12-dependent) (EC 1.17.4.1)	5	0.152	0.249	0.341	-0.449	0.001	0.001	-0.088	0.151	-0.06	0.029	-0.195	-0.351	0.146	-0.171	0.31	-0.127	0.208	0.273	0.049	-0.366	-0.103	-0.293	1.096	-0.01	-0.201	-0.099	-0.28	0.023	0.164	-0.199	0.358	0.405	-0.506	-0.337	0.659	-0.254	0.028	-0.197	-0.11	-0.16	0.32	-0.811	-0.262	0.074	-0.25	0.056
Rv0571c		Phosphoribosyl transferase domain protein	6	0.405	0.761	1.966	0.845	0.082	0.271	-0.127	0.223	-0.602	-0.069	-0.072	-0.381	0.348	-0.049	0.222	0.035	0.352	-0.11	-0.278	-0.148	0.052	-0.427	0.77	0.128	-0.117	0.158	-0.928	0.269	0.116	0.057	0.593	-0.065	-0.327	-0.176	0.409	-0.57	-0.379	-0.152	0.01	-0.136	0.296	-1.253	0.001	0.091	-0.01	-0.151
Rv0572c			9	0.306	0.335	-0.007	1.738	0.331	0.29	0.318	0.716	-0.192	-0.347	0.219	-0.911	0.47	0.258	-0.323	-0.186	-0.219	-0.258	-0.057	0.644	0.629	-1.463	-1.72	0.106	-0.313	-0.05	-1.85	0.622	0.058	0.254	0.097	-0.507	0.057	0.623	-0.668	-0.896	0.366	0.737	0.135	0.188	0.399	-1.039	0.94	0.211	-0.061	-0.069
Rv0573c		Nicotinate phosphoribosyltransferase (EC 2.4.2.11)	0	0.015	0.024	0.12	0.177	-0.124	-0.024	-0.139	0.035	-0.039	-0.058	-0.018	-0.061	0.064	-0.131	-0.052	-0.139	-0.067	-0.173	-0.118	0.028	0.192	-0.078	0.05	0.139	0.007	-0.038	-0.139	0.205	-0.05	-0.088	0.087	-0.07	-0.054	-0.194	-0.009	-0.174	-0.034	0.025	0.012	-0.142	0.271	-0.314	0.04	-0.105	-0.053	-0.049
Rv0574c		Capsule biosynthesis protein CapA	1	0.122	0.126	0.237	0.39	0.013	-0.169	-0.145	0.183	-0.055	0.084	0.049	-0.102	0.183	-0.18	0.127	-0.145	0.128	-0.056	-0.086	-0.019	0.211	-0.154	0.064	0.004	-0.143	-0.082	-0.26	0.145	-0.014	-0.142	-0.028	0.305	-0.234	-0.073	-0.233	-0.275	-0.124	0.146	0.097	-0.228	0.347	-0.608	0.049	-0.041	-0.15	-0.083
Rv0575c		Oxidoreductase	1	-0.013	0.036	0.502	0.475	-0.217	0.066	0.017	0.03	0.085	0.064	-0.222	0.053	-0.109	-0.089	-0.061	0.16	-0.115	-0.198	0.155	-0.104	0.005	-0.186	0.116	-0.144	-0.194	-0.183	-0.071	-0.117	-0.2	-0.182	-0.149	-0.015	-0.184	-0.011	0.328	-0.121	-0.066	0.155	-0.172	-0.194	0.14	-0.402	-0.119	-0.25	-0.148	-0.118
Rv0576		Transcriptional regulator, ArsR family	3	0.059	-0.016	-1.409	0.373	0.026	-0.088	-0.008	0.07	-0.106	0.145	-0.364	0.611	-0.013	-0.007	-0.119	0.037	0.089	-0.007	-0.448	-0.01	0.219	-0.516	0.438	0.253	0.103	0.123	0.507	0.319	0.149	0.058	0.38	0.73	-0.178	-0.106	0.206	0.169	0.363	-0.07	-0.172	-0.236	-0.115	2.954	-0.254	-0.004	-0.215	0.021
Rv0577	TB27.3	27 kDa antigen Cfp30B	2	0.127	0.143	-0.889	-0.051	0.083	0.014	-0.263	0.124	0.098	0.228	0.035	0.489	0.094	0.096	-0.087	0.035	0.233	0.364	0.168	0.071	0.234	-0.51	-0.115	-0.094	-0.06	-0.039	0.322	0.149	0.227	-0.293	0.029	0.084	-0.208	0.034	0.015	0.294	0.314	0.082	-0.081	0.086	0.234	-4.466	-0.191	0.013	-0.015	-0.274
Rv0578c	PE_PGRS7	PE-PGRS FAMILY PROTEIN	3	0.061	0.003	-0.496	-1.344	-0.122	0.012	-0.426	-0.008	-0.541	0.144	0.156	-1.348	0.287	0.156	0.18	0.304	0.41	0.257	0.223	0.049	0.015	0.32	0.661	-0.812	-0.093	0.082	-1.399	0.355	-0.177	-0.099	0.202	-0.221	0.022	0.187	0.545	0.499	-0.244	-0.055	0.303	0.07	0.278	-0.305	-0.277	-0.032	-0.216	-0.188
Rv0579			2	0.357	0.361	-0.141	-1.469	0.064	0.349	0.053	0.009	-0.095	0.239	0.186	0.9	-0.012	0.107	0.357	0.196	0.051	0.066	-0.258	-0.028	0.103	0.139	0.467	-0.113	-0.033	0.011	0.437	0.092	0.1	-0.185	0.091	0.011	-0.01	-0.288	0.133	0.102	0.227	0.042	0.06	-0.31	-0.113	-0.604	-0.238	0.042	0.09	0.033
Rv0580c			2	0.433	0.232	-0.14	0.367	-0.049	0.394	-0.123	-0.015	0.111	0.194	0.429	0.948	0.111	0.128	-0.047	0.07	0.11	0.348	-0.087	0.124	0.072	-0.27	-0.125	-0.191	0.018	-0.209	0.483	0.13	0.006	-0.088	0.128	0.363	-0.095	-0.017	-0.088	0.157	0.385	-0.08	-0.149	-0.101	-0.314	-0.701	0.126	-0.009	-0.25	-0.375
Rv0581			1	0.131	-0.038	-0.133	0.353	0.145	0.024	0.5	-2.188	-0.033	0.363	0.243	0.04	0.026	0.102	-0.167	0.215	-0.079	-0.251	0.058	0.166	0.017	-0.634	-0.181	-0.067	-0.006	0.001	-0.174	-0.559	-0.025	0.012	-0.116	-0.009	0.01	-0.205	-0.156	-0.086	0.287	-0.084	-0.307	-0.037	0.011	0.155	0.586	-0.148	0.191	-0.246
Rv0582			0	0.037	0.205	-0.092	0.468	-0.092	0.08	0.181	-0.285	-0.107	0.384	-0.164	-0.076	-0.016	0.008	-0.34	0.028	-0.054	0.13	-0.272	-0.002	0.206	-0.819	-0.116	0.246	0.145	0.205	-0.248	0.123	-0.057	0.216	0.149	0.625	0.272	0.032	-0.029	-0.082	0.208	0.303	-0.245	-0.262	-0.037	-0.132	0.056	-0.194	-0.103	-0.112
Rv0583c	lpqN	Lipoprotein LpqN	2	-0.037	-0.164	-0.434	0.849	-0.048	-0.265	0.319	0.221	0.223	-0.198	0.046	0.176	-0.03	0.287	-0.373	0.352	-0.003	0.027	-0.249	-0.05	0.153	-0.159	-0.832	-0.196	-0.366	-0.086	-0.184	0.249	-0.213	0.35	0.105	0.23	0.381	0.442	-0.443	-0.129	0.284	0.035	0.145	0.273	-0.091	0.21	0.289	0.084	-0.061	0.042
Rv0584		Alpha-1,2-mannosidase	0	-0.02	-0.058	0.041	-0.108	-0.012	-0.139	0.059	0.261	-0.019	-0.109	-0.207	0.086	-0.092	-0.171	-0.003	-0.13	-0.099	-0.094	-0.074	-0.188	0.079	-0.185	0.406	-0.054	-0.174	-0.062	0.169	-0.016	0.068	0.005	-0.073	0.03	-0.196	-0.107	0.122	-0.112	-0.087	0	-0.069	-0.105	0.269	-0.188	-0.123	-0.047	0.097	-0.005
Rv0585c		Possible membrane protein	1	0.012	-0.06	0.196	-0.616	0.184	-0.26	-0.121	0.332	-0.033	-0.264	-0.239	0.05	0.202	-0.178	-0.05	-0.048	-0.096	-0.455	-0.28	-0.026	0.092	-0.389	-0.139	0.02	-0.123	-0.203	-0.007	0.196	0.117	0.208	0.209	0.266	-0.335	0.039	0.015	-0.405	-0.074	0.135	0.108	-0.141	0.207	-0.854	0.22	0.222	-0.274	-0.039
Rv0586		Transcriptional regulator, GntR family	3	0.01	-0.141	-0.478	1.067	0.213	-0.17	0.323	0.236	0.193	-0.051	-0.035	0.542	-0.323	-0.115	-0.308	0.022	-0.346	-0.415	-0.271	-0.399	0.221	-0.582	-0.175	0.058	-0.172	-0.217	0.072	-0.705	0.19	0.225	-0.074	-0.239	-0.142	-0.032	-0.287	-0.079	0.086	0.155	-0.089	0.1	-0.032	0	1.998	0.078	0.257	0.266
Rv0587	yrbE2A		1	0.077	0.171	-0.273	0.137	0.093	-0.015	0.186	0.197	0.141	0.117	0.124	0.475	0.028	0.04	-0.033	0.093	-0.018	0.346	-0.021	-0.082	0.112	-0.173	0.172	0.017	-0.133	-0.141	0.052	-0.447	0.133	0.079	0.122	-0.118	-0.174	-0.075	0.306	0	0.086	-0.144	-0.17	-0.053	0.008	-0.045	-4.638	0.068	0.11	0.094
Rv0588	yrbE2B		1	-0.055	0.045	-0.685	-0.419	-0.069	-0.063	0.21	0.132	0.185	-0.195	-0.129	0.313	-0.222	-0.159	0.013	0.063	-0.046	-0.212	-0.06	-0.03	0.194	0.066	0.091	0.013	-0.043	-0.07	0.016	-0.406	0.054	0.108	0.169	-0.044	-0.096	0.017	0.143	0.076	-0.026	0.071	-0.062	-0.086	0.105	0.105	-3.051	-0.018	0.229	0.14
Rv0589	mce2A	MCE-family protein Mce1A	1	0.09	0.245	-0.581	-0.736	-0.084	0.052	0.048	0.213	0.159	-0.19	-0.3	0.191	-0.029	-0.113	0.166	-0.07	0.053	-0.145	0.127	-0.185	0.031	-0.179	0.344	0.033	0.056	-0.051	-0.068	-0.201	0.085	-0.051	-0.055	-0.216	-0.006	-0.029	0.338	-0.137	-0.076	0.006	-0.122	-0.068	0.252	0.065	-3.636	-0.019	0.366	0.042
Rv0590	mce2B	MCE-family protein Mce1B	1	0.141	0.345	-0.501	-0.828	0.081	0.166	0.139	0.153	0.276	0.036	-0.246	0.239	-0.043	-0.149	-0.033	0.056	-0.05	-0.308	0.166	-0.111	0.078	-0.259	0.208	0.117	0.129	-0.017	-0.088	-0.394	0.103	-0.158	0.19	0.018	-0.164	0.022	0.249	-0.009	0.134	-0.004	-0.021	-0.054	0.271	0.01	-3.77	0.07	0.329	0.068
Rv0590A		MCE-family protein Mce1B	3	0	0.404	-0.417	-0.749	-0.014	-0.275	0.172	0.167	0.144	-0.404	-0.593	0.185	-0.203	-0.672	-0.107	-0.723	-0.639	-0.349	-0.427	-0.395	0.241	-0.787	0.501	0.751	0.59	0.456	-0.067	0.071	0.203	0.293	0.243	-0.2	-0.1	-0.683	0.268	-0.132	-0.049	-0.025	0.22	-0.101	0.046	-0.566	-3.419	0.012	0.384	0.379
Rv0591	mce2C	MCE-family protein Mce1C	1	-0.176	-0.097	-0.425	-0.593	-0.139	-0.26	-0.22	0.256	-0.146	-0.16	-0.398	-0.225	-0.158	-0.418	-0.007	-0.182	-0.196	-0.095	-0.042	-0.307	0.147	-0.26	0.512	0.184	-0.053	-0.104	0.095	0.021	0.016	-0.013	-0.076	-0.083	-0.235	-0.06	0.426	-0.141	-0.115	-0.153	-0.131	-0.22	0.37	-0.44	-0.674	-0.095	0.445	0.046
Rv0592	mce2D	MCE-family protein Mce1D	1	-0.059	0.073	-0.244	-0.501	0.081	-0.132	-0.158	0.246	-0.208	-0.187	-0.411	-0.217	-0.112	-0.397	0.036	-0.2	-0.303	-0.3	-0.119	-0.259	0.285	-0.254	0.267	0.192	-0.124	-0.156	0.036	-0.124	0.165	-0.148	0.064	-0.08	-0.288	-0.162	0.328	-0.238	-0.245	-0.028	-0.133	-0.205	0.542	-0.372	-0.749	0.011	0.141	0.023
Rv0593	lprL	MCE-family lipoprotein LprK (MCE-family lipoprotein Mce1e)	0	0.012	0.005	0.1	-0.393	0.033	-0.03	-0.127	0.367	-0.194	-0.073	-0.262	-0.268	-0.004	-0.253	0.127	-0.188	-0.13	-0.239	-0.275	-0.166	0.051	-0.217	0.293	0.169	-0.065	-0.062	-0.166	0.064	0.156	-0.089	0.156	0.065	-0.241	-0.046	0.43	-0.182	-0.133	-0.128	-0.09	-0.169	0.255	-0.346	-0.524	-0.006	0.105	0.028
Rv0594	mce2F	MCE-family protein Mce1F	1	0.049	0.134	2.476	-0.383	0.293	0.027	0.046	0.398	-0.248	-0.121	-0.451	0.048	0.099	-0.407	0.183	-0.346	-0.145	-0.407	-0.032	-0.207	0.124	-0.286	0.31	0.195	-0.152	-0.074	-0.029	0.075	0.237	0	-0.131	-0.175	-0.414	-0.079	0.363	-0.408	-0.314	-0.166	-0.125	-0.175	0.326	-0.692	-0.433	0.098	0.368	0.172
Rv0595c			6	-0.212	-0.321	-0.471	0.774	0.229	-0.571	0.065	0.418	-0.135	-0.797	-1.789	0.174	-0.258	-0.797	-0.181	-0.334	-0.74	-1.013	-0.476	-0.326	-0.125	-1.115	-1.546	0.284	0.112	-0.011	-0.194	-0.038	0.115	0.706	-0.191	0.081	0.493	0.119	-0.17	-0.37	0.139	-0.048	0.075	0.251	0.07	0.065	0.281	0.359	-0.006	0.354
Rv0596c			4	-0.091	-0.649	-0.882	1.033	0.186	-0.614	0.375	0.55	0.649	-0.384	-0.889	0.274	-0.261	-0.76	-0.096	-0.139	-0.445	-0.797	-0.079	0.203	0.122	-1.397	-1.189	-0.021	-0.378	-0.478	-0.304	-0.654	0.034	0.118	0.157	0.754	-0.195	0	-0.004	-0.315	0.261	0.288	-0.852	0.346	-0.193	-0.041	0.495	0.34	0.111	-0.004
Rv0597c		ATPase	5	-0.146	-0.299	-1.242	-1.771	0.41	-0.689	-0.208	0.468	-0.371	-0.261	-1.252	-0.525	-0.059	-0.34	0.068	0.081	-0.24	0.1	-0.45	-0.095	-0.225	-0.419	0.928	0.226	0.103	0.337	-0.616	-0.142	0.361	-0.05	0.512	0.142	0.156	-0.066	0.557	0.042	-0.029	-0.249	0.128	0.196	0.037	0.15	-0.359	1.205	-0.411	0.377
Rv0598c		Toxin 1, PIN domain	4	-0.008	-0.354	-1.455	-0.006	0.21	-0.237	0.144	0.164	-0.094	-0.336	-1.099	-0.287	-0.22	-0.031	-0.183	-0.005	-0.248	-0.516	-0.284	0.067	0.087	-0.505	0.155	0.015	-0.04	0.212	-0.606	-0.206	-0.003	0.284	0.184	-0.491	0.338	0.342	0.125	0.045	0.067	0.499	0.032	0.241	0.169	0.325	0.072	0.92	-0.035	0.051
Rv0599c			5	-0.008	-0.161	-1.103	0.067	0.88	0.157	0.417	0.669	-0.889	0.102	-0.485	-0.015	-0.188	0.214	-0.177	-0.015	-0.458	-0.219	-0.27	0.35	-0.103	-0.662	-0.189	0.27	-0.052	0.12	-0.531	-0.391	0.342	0.224	-0.227	-1.822	-0.019	0.073	0.362	-0.257	-0.236	0.36	-0.145	0.343	0.128	0.369	0.075	1.592	0.259	-0.18
Rv0600c		PROBABLE TWO COMPONENT SENSOR KINASE [SECOND PART]	0	-0.086	-0.068	0.066	-0.526	-0.125	-0.271	0.06	0.165	-0.011	-0.058	-0.206	-0.057	-0.007	-0.106	-0.01	-0.024	-0.177	-0.08	-0.182	-0.156	0.195	0.072	0.118	0.456	0.053	0.291	-0.01	-0.008	-0.128	0.5	0.225	0.352	0.134	-0.003	0.129	-0.013	-0.146	0.175	-0.019	-0.2	0.15	-0.186	0.051	0.364	0.152	0.039
Rv0601c		Integral membrane sensor signal transduction histidine kinase	0	-0.166	-0.169	0.304	-0.363	-0.204	-0.388	0.044	0.223	-0.046	-0.258	-0.294	-0.104	0.091	-0.06	-0.158	-0.16	-0.261	-0.306	-0.03	-0.05	0.605	-0.21	0.165	0.396	-0.011	0.037	-0.03	0.479	-0.024	0.745	0.136	-0.035	0.199	0.544	-0.025	-0.118	-0.152	0.455	0.19	0.026	0.366	-0.281	0.578	0.092	0.616	-0.19
Rv0602c	tcrA	Two component DNA binding Transcriptional regulatory protein TcrA	2	-0.103	-0.302	0.104	-0.059	0.043	-0.19	-0.162	0.273	0.166	-0.278	-0.297	-0.1	-0.065	-0.081	-0.153	-0.104	-0.216	-0.347	0.083	-0.055	-0.115	-0.176	-0.047	0.05	-0.131	-0.101	0.089	0.054	-0.012	0.091	0.001	-0.235	-0.225	0.127	-0.032	-0.173	-0.221	0.06	0.038	-0.13	0.684	-0.368	0.047	0.194	6.986	-0.081
Rv0603		POSSIBLE EXPORTED PROTEIN	2	-0.094	-0.236	-0.32	-0.062	-0.103	-0.023	0.085	0.105	0.429	-0.192	-0.11	-0.018	0.229	-0.19	0.072	-0.154	-0.085	-0.339	0.219	-0.034	-0.228	-0.098	-0.268	-0.226	-0.289	-0.207	-0.067	-0.104	0.091	-0.03	0.261	0.162	-0.376	-0.031	-0.23	-0.132	0.309	0.142	-0.221	0.852	0.449	-0.305	-0.01	-0.052	5.609	-0.357
Rv0604	lpqO	PROBABLE CONSERVED LIPOPROTEIN LPQO	2	-0.213	-0.241	-0.751	1.056	0.004	-0.363	-0.099	0.246	0.316	-0.225	-0.157	-0.01	0.058	0.126	-0.186	-0.228	-0.04	-0.353	-0.417	-0.222	0.187	-0.546	-0.011	0.232	0.201	0.177	-0.033	0.378	-0.036	0.628	0.289	0.642	0.05	0.233	-0.141	-0.204	0.634	0.18	0.374	0.282	0.179	-0.895	0.452	0.006	2.694	-0.036
Rv0605		POSSIBLE RESOLVASE	0	-0.289	-0.372	-0.532	0.428	0.182	-0.235	0.441	0.443	0.641	-0.22	-0.416	0.476	-0.164	-0.372	0.115	0.138	-0.3	-0.396	-0.098	-0.383	-0.112	0.027	-0.124	-0.191	-0.268	-0.003	0.348	-0.489	0.345	0.011	-0.518	-0.561	-0.273	-0.345	-0.08	0	-0.106	-0.244	-0.4	-0.057	-0.202	0.681	-0.217	0.189	0.639	0.062
Rv0606		Transposase	0	-0.058	-0.165	-0.425	0.335	0.051	-0.022	0.322	0.345	0.475	-0.132	-0.58	0.568	-0.295	-0.398	-0.007	0.035	-0.343	-0.058	-0.244	-0.215	-0.233	-0.121	0.185	0.118	-0.038	0.248	0.35	-0.222	0.321	0.402	-0.163	-0.728	-0.095	-0.138	0.024	0.078	-0.292	-0.263	-0.082	0.043	-0.049	0.689	-0.178	0.16	0.358	-0.054
Rv0607			8	-0.338	-0.591	-0.276	1.58	0.36	-0.536	0.536	1.11	0.463	-0.358	-1.097	0.903	-0.623	-0.763	0.134	-0.064	-0.424	-0.675	-0.181	-0.344	-0.349	-0.787	0.569	0.366	-0.273	0.149	1.002	-0.268	0.738	0.706	-0.188	-0.767	-0.654	-0.396	0.317	-0.146	-0.796	-0.278	-0.222	0.004	0.351	0.947	-0.553	0.473	1.022	0.014
Rv0608			2	0.187	-0.026	0.185	0.71	0.444	0.101	0.262	-0.548	-0.526	-0.062	-0.11	0.811	-0.255	-0.026	-0.478	0.273	0.208	-0.047	-0.365	-0.042	0.201	-0.548	-1.161	0.038	-0.334	-0.074	-0.356	-0.291	0.27	-0.013	-0.317	0.167	-0.339	-0.031	-0.329	-0.197	0.374	-0.116	-0.633	-0.099	-0.162	-0.078	0.255	0.261	0.175	1.345
Rv0609			1	0.052	-0.04	-0.026	0.839	0.035	0.075	0.218	-0.012	-0.021	0.201	-0.372	0.65	-0.158	-0.265	-0.17	-0.152	0.032	-0.335	-0.117	-0.315	-0.154	-0.567	0.128	-0.002	-0.219	-0.002	0.022	-0.151	0.136	0.1	-0.408	-0.034	-0.078	-0.347	-0.065	-0.134	0.026	-0.168	-0.271	-0.258	-0.067	-0.019	-0.325	0.021	0.414	1.061
Rv0609A			1	-0.129	-0.135	0.072	0.88	0.047	-0.045	0.371	0.184	0.16	-0.082	-0.156	0.615	-0.278	-0.297	-0.09	-0.043	0.019	-0.286	0.184	-0.237	-0.446	-0.369	-0.386	-0.006	0.026	0.055	-0.074	-0.405	0.147	-0.207	-0.665	-0.354	-0.128	-0.34	0.125	-0.044	-0.027	-0.296	-0.225	-0.241	-0.043	0.054	-0.362	0.073	0.447	0.855
Rv0610c			0	0.049	-0.088	0.311	0.97	0.02	-0.297	-0.037	0.199	-0.022	0.068	-0.438	0.639	0.035	-0.553	0.03	-0.142	-0.064	0.218	-0.463	-0.361	-0.002	-0.621	0.371	0.335	0.188	0.095	-0.181	0.119	0.229	0.288	0.24	0.199	-0.232	-0.377	0.423	0.206	0.269	-0.166	0.06	0.148	0.15	-0.709	-0.082	0.194	-0.221	-0.071
Rv0611c			0	-0.287	0.076	0.457	0.772	0.251	0.011	-0.06	-0.007	-0.141	0.078	0.356	0.502	-0.085	-0.147	0.213	-0.072	-0.092	0.031	-0.074	-0.218	0.152	-0.287	0.233	-0.145	0.019	0.06	-0.013	-0.22	0.234	-0.143	-0.282	-0.67	-0.139	-0.379	-0.263	0.07	0.099	-0.002	-0.05	0.048	-0.208	-0.137	0.113	0.125	0.25	0.075
Rv0612			0	-0.173	-0.25	0.151	0.768	0.027	-0.352	-0.077	0.115	0.339	-0.172	-0.187	0.65	-0.035	-0.243	0.011	-0.147	-0.226	-0.219	0.122	-0.453	0.104	-0.49	0.383	0.011	-0.315	-0.079	0.218	-0.196	0.035	0.047	-0.43	0.723	-0.376	-0.276	-0.129	-0.244	-0.056	-0.059	-0.21	-0.122	0.119	-0.477	-0.136	-0.069	0.058	-0.108
Rv0613c			1	0.028	0.214	-0.355	-0.197	0.05	-0.053	-0.135	-0.063	-0.065	0.069	0.21	-0.694	0.264	0.187	0.04	0.121	0.129	-0.117	-0.178	-0.013	0.173	-0.199	-0.091	0.183	0.175	0.244	-0.37	0.07	-0.028	0.28	0.473	0.194	0.159	0.104	-0.096	0.069	0.208	0.102	0.312	-0.03	0.077	-0.458	0.234	0.005	-0.446	0.017
Rv0614		Possible membrane protein	0	-0.116	-0.089	-0.32	0.095	-0.01	-0.215	0.145	0.331	-0.026	-0.005	0.003	-0.082	0.019	0.034	-0.028	0.083	-0.147	-0.136	-0.027	0.078	0.115	-0.202	-0.253	0.023	-0.145	0.034	-0.2	0.117	0.012	0.256	0.147	0.078	-0.007	0.186	-0.174	-0.137	-0.022	0.06	0.191	0.158	0.178	-0.177	0.147	0.145	0.185	0.154
Rv0615		Possible membrane protein	1	0.151	-0.048	0.297	0.807	-0.035	0.057	0.138	-0.049	-0.01	0.178	0.106	0.243	-0.132	0.037	-0.002	-0.074	-0.139	-0.104	-0.025	-0.012	-0.061	-0.013	-1.369	0.044	0.135	0.092	-0.098	0.011	0.079	0.166	-0.319	-0.191	-0.051	-0.11	0.045	-0.315	0.025	0.292	-0.006	0.106	-0.083	0.216	0.032	-0.094	0.153	0.014
Rv0616c			1	0.012	0.075	0.513	1.629	-0.103	0.085	0.59	-0.098	0.043	-0.044	0.371	0.18	0.054	-0.054	-0.088	0.027	-0.102	-0.231	-0.091	0.248	0.146	0.219	-0.184	-0.082	0.416	0.147	-0.075	0.034	-0.011	0.275	0.164	0.142	0.071	0.044	-0.302	0.076	-0.069	0.267	-0.006	0.072	0.027	0.556	0.185	-0.211	-0.203	0.064
Rv0617			0	-0.154	-0.019	-0.509	0.727	0.027	-0.094	0.087	0.162	-0.02	-0.058	-0.678	-0.091	-0.194	-0.314	-0.13	-0.098	-0.237	0.134	-0.533	-0.372	-0.051	-0.219	0.533	0.048	0.065	-0.101	-0.269	-0.238	0.138	0.142	0.287	0.603	0.081	-0.081	0.297	0.031	0.117	-0.399	-0.136	-0.146	-0.212	-0.125	-0.225	0.045	-0.206	0.1
Rv0618	galTa	Galactose-1-phosphate uridylyltransferase (EC 2.7.7.10)	0	0.013	-0.156	-0.313	0.269	0.024	-0.378	0.039	-0.096	-0.232	-0.034	-0.279	-0.358	0.123	0.215	0.216	0.229	-0.017	-0.251	-0.293	0.036	-0.069	-0.573	0.731	0.307	0.076	0.207	-0.261	-0.127	-0.015	0.28	0.469	-0.054	0.093	-0.007	0.462	-0.024	0.184	-0.17	0.13	0.015	0.084	-0.574	-0.081	0.127	-0.114	-0.009
Rv0619	galTb	Galactose-1-phosphate uridylyltransferase (EC 2.7.7.10)	0	-0.079	-0.042	-0.244	0.272	-0.121	-0.232	-0.073	0.139	0.105	-0.282	-0.155	-0.079	-0.088	-0.258	-0.042	-0.208	-0.122	-0.31	0.055	-0.13	0.129	-0.135	0.454	0.071	0.092	0.016	-0.079	-0.071	-0.095	0.08	0.012	-0.112	-0.005	-0.076	0.13	0.044	-0.175	0.075	-0.012	-0.078	0.256	-0.405	0.101	-0.088	0.12	-0.065
Rv0620	galK	Galactokinase (EC 2.7.1.6)	0	-0.063	-0.113	-0.143	-0.069	0.086	-0.098	-0.021	0.258	0.172	-0.143	-0.178	-0.105	-0.037	-0.107	-0.012	-0.089	0.047	-0.037	0.252	-0.076	0.061	0.016	0.214	-0.012	-0.133	-0.109	-0.082	0.01	0.007	-0.139	-0.019	0.112	-0.034	0.054	0.125	-0.118	-0.037	-0.045	-0.067	-0.086	0.193	-0.269	-0.112	0.127	-0.019	-0.072
Rv0621		Possible membrane protein	3	0.262	0.318	-0.277	1.584	0.121	0.035	0.139	0.318	-0.028	0.137	-0.097	0.572	0.39	-0.069	0.267	0.063	0.21	0.295	-0.301	0.27	0.135	-0.174	-0.211	-0.076	-0.25	0.094	0.341	0.6	0.164	0.026	0.248	0.064	-0.411	-0.285	-0.109	-0.301	-0.172	-0.019	0.084	-0.468	1.018	-0.497	-0.12	0.028	-0.406	-0.123
Rv0622		Possible membrane protein	0	0.063	0.264	-0.084	0.137	-0.14	0.031	-0.101	0.136	0.007	0.011	-0.021	0.083	0.088	-0.231	0.211	-0.242	0.097	-0.141	-0.178	0.269	0.436	-0.174	-0.015	-0.215	-0.118	-0.186	0.348	0.589	0.104	-0.103	0.251	0.268	-0.332	-0.2	-0.151	-0.401	-0.062	0.093	0.099	-0.156	0.761	-0.348	0.003	-0.026	-0.127	-0.152
Rv0623			2	0.122	-0.306	-0.049	1.076	-0.01	0.023	0.489	-0.186	0.045	0.424	0.237	0.275	-0.084	0.374	-0.444	0.082	-0.19	-0.305	-0.356	0.232	-0.257	-0.562	-0.889	-0.161	-0.222	0.099	-0.096	-0.652	0.029	-0.323	-0.204	0.14	-0.241	-0.24	-0.412	-0.06	0.49	-0.33	-0.437	-0.239	-0.527	-0.065	-0.117	-0.094	0.432	-0.013
Rv0624			4	0.229	0.047	-0.294	1.297	0.166	0.046	0.473	0.122	0.39	-0.077	-0.701	0.153	-0.155	-0.241	-0.136	-0.171	-0.241	-0.247	-0.055	-0.042	0.151	-1.325	-0.202	0.171	-0.024	0.165	-0.359	-0.168	0.111	0.3	0.153	-0.524	0.238	-0.05	-0.273	0.103	-0.036	0.307	0.063	-0.109	-0.124	-0.419	-0.173	-0.11	0.508	0.112
Rv0625c		Possible membrane protein	1	-0.003	-0.105	1.553	0.364	0.103	-0.157	0.071	0.012	-0.247	0.006	-0.104	-0.02	0.321	0.197	-0.046	0.181	0.038	0.141	-0.473	-0.012	0.241	-0.696	-0.085	0.211	-0.247	-0.078	-0.346	0.119	0.026	0.353	0.053	0.197	0.125	0.01	-0.446	0.009	0.063	0.131	0.262	0.124	-0.237	-0.386	0.084	0.1	-0.453	0.166
Rv0626			0	0.048	-0.249	-0.101	0.341	0.099	-0.19	0.366	-0.214	-0.206	0.052	-0.163	0.019	-0.128	-0.028	-0.11	0.092	-0.043	-0.128	-0.282	0.2	0.02	-0.678	0.13	-0.123	-0.149	-0.015	-0.102	-0.347	-0.114	0.278	0.011	-0.004	0.179	-0.001	0.143	0.047	-0.014	0.123	-0.128	0.186	-0.168	0.174	0.045	-0.104	0.176	-0.041
Rv0627			0	-0.179	-0.223	-0.198	0.39	-0.006	-0.329	0.237	-0.154	-0.038	-0.139	-0.536	0.286	-0.129	-0.201	0.107	0.022	-0.227	-0.341	-0.172	-0.22	-0.188	-0.489	0.725	0.175	0.243	0.065	0.043	-0.091	0.005	0.268	0.19	0.004	0.259	-0.224	0.114	0.057	0.099	0.156	0.151	0.113	0.049	0.062	-0.171	-0.004	-0.019	0.023
Rv0628c			0	0.222	0.247	0.509	0.382	-0.084	-0.162	0.005	-0.046	-0.182	-0.066	-0.019	0.041	0.138	0.025	0.112	0.221	0.034	0.036	-0.111	-0.019	-0.085	-0.251	0.149	-0.163	-0.089	-0.002	-0.074	-0.089	-0.143	0.124	0.154	0.267	-0.205	-0.136	-0.061	-0.003	0.131	-0.201	-0.017	-0.184	-0.102	0.129	-0.241	-0.062	-0.288	0.094
Rv0629c	recD	Exodeoxyribonuclease V alpha chain (EC 3.1.11.5)	5	0.042	0.101	1.006	-1.933	0.102	-0.161	-0.212	0.235	-0.169	0.049	-0.541	-1.08	0.333	-0.098	0.375	0.142	0.293	-0.06	-0.014	-0.236	0.119	-0.177	1.049	0.256	0.084	0.356	-0.257	0.792	0.336	0.1	0.568	0.38	-0.272	-0.244	0.61	0.286	0.14	-0.257	0.254	-0.278	0.625	-1.471	-0.265	0.277	-0.489	0.119
Rv0630c	recB	Exodeoxyribonuclease V beta chain (EC 3.1.11.5)	2	0.106	0.12	1.115	-1.309	0.031	-0.062	-0.185	0.056	-0.085	0.123	-0.254	-0.772	0.256	-0.038	0.202	-0.069	0.197	-0.042	-0.014	-0.068	0.305	-0.406	0.534	0.284	0.085	0.218	-0.273	0.892	0.229	0.202	0.807	0.165	-0.175	-0.145	0.458	0.103	0.22	0.07	0.166	-0.263	0.705	-0.965	-0.045	0.093	-0.368	-0.163
Rv0631c	recC	Exodeoxyribonuclease V gamma chain (EC 3.1.11.5)	2	0.041	0.1	1.152	-0.825	-0.088	-0.137	0.057	0.04	-0.119	0.016	-0.262	-0.51	0.246	0.009	0	-0.04	0.11	-0.009	-0.097	0.042	0.255	-0.58	0.189	0.364	0.001	0.194	-0.327	1.119	0	0.448	0.855	0.645	-0.093	-0.043	-0.061	-0.17	0.167	0.071	0.243	-0.241	0.665	-0.97	0.229	0.051	-0.306	-0.102
Rv0632c	echA3	Enoyl-CoA hydratase	0	0.104	0.064	0.042	0.008	0.093	0.155	0.142	0.086	-0.021	-0.013	0.046	-0.275	0.011	0.136	-0.086	-0.036	0.038	-0.199	0.005	0.101	0.098	-0.014	-0.082	0.12	0.179	0.045	-0.901	-0.021	0.005	0.13	0.064	-0.209	0.153	0.077	-0.075	-0.165	0	-0.014	0.068	-0.031	0.096	-0.1	0.328	0.036	-0.009	-0.075
Rv0633c		Possible membrane protein	0	0.067	0.096	0.166	-0.462	0.188	0.033	0	0.122	-0.038	-0.04	-0.46	-0.056	-0.062	-0.157	0.023	-0.305	-0.212	-0.453	-0.378	-0.006	0.091	-0.463	0.294	0.247	0.271	0.223	-0.14	-0.117	0.139	0.244	0.34	0.295	0.254	0.244	0.031	-0.106	0.158	0.268	0.146	-0.023	0.291	-0.531	0.237	0.055	0.156	0.017
Rv0634A			0	0.172	-0.007	-0.088	0.214	0.3	0.16	0.096	0.039	-0.064	0.337	0.338	-0.105	0.127	0.07	0	-0.094	0.325	0.049	-0.028	0.292	0.187	-0.326	-0.528	-0.118	-0.252	-0.033	-0.342	-0.297	0.02	-0.16	0.106	-0.255	-0.269	0.011	-0.138	-0.265	-0.121	0.057	-0.195	0.287	0.021	-0.129	0.24	0.286	0.166	-0.266
Rv0634B	rpmG	LSU ribosomal protein L33p	5	-0.046	0.077	-0.027	0.036	0.327	0.236	0.453	-0.705	0.35	0.141	0.2	0.208	-0.048	0.241	-0.136	-0.131	-0.058	-0.376	-0.196	0.083	-0.41	-0.332	-0.677	-0.04	-0.005	-0.113	0.096	-0.127	0.076	0.06	0.001	-0.119	0.026	0.069	-2.211	-0.176	0.286	-0.152	-0.142	0.227	-0.245	0.035	0.561	0.317	0.091	0.069
Rv0634c			1	0.13	0.26	-0.101	0.39	0.329	0.337	0.226	0.221	-0.141	0.19	-0.047	-0.003	-0.005	0.073	0.071	-0.125	-0.189	-0.165	0.019	0.051	-0.008	-0.358	-0.334	-0.01	-0.072	-0.244	-0.088	-0.065	0.147	-0.193	-0.061	-0.326	-0.139	-0.017	-0.1	-0.209	-0.068	0.023	-0.206	-0.039	0.138	-1.018	0.052	0.185	0.248	-0.041
Rv0635			0	-0.074	-0.022	-0.171	0.423	0.16	-0.034	0.296	0.216	0.203	-0.096	-0.002	0.04	-0.019	0.115	-0.258	-0.17	0.014	0.003	-0.012	-0.109	0.038	-0.437	-0.904	-0.043	-0.054	-0.062	-0.111	-0.121	-0.031	0.043	-0.646	-0.681	-0.116	-0.042	-0.343	-0.255	0.055	0.176	0.037	0.205	-0.02	0	0.318	0.086	0.09	0.231
Rv0636		MaoC family protein	0	-0.189	-0.258	-0.098	0.253	0.118	-0.013	0.095	-0.213	0.003	-0.021	0.051	-0.022	0.022	0.3	-0.159	0.066	-0.083	-0.513	-0.075	0.271	0.004	-0.13	-0.648	-0.075	-0.175	0.136	-0.079	-0.154	-0.006	0.036	-0.395	-0.533	0.12	0.065	-0.27	-0.203	-0.007	0.079	0.02	0.115	0.004	0.133	0.333	-0.015	0.088	0.26
Rv0637			0	0.064	-0.028	-0.064	0.059	0.102	-0.004	0.106	0.141	0.097	-0.026	0.086	-0.034	-0.033	0.032	-0.304	-0.094	-0.17	0.011	-0.184	-0.006	-0.088	-0.336	-0.673	-0.153	-0.076	-0.087	-0.161	0.02	0.052	-0.07	0.056	-0.218	-0.033	0.087	-0.333	-0.194	0.156	0.112	-0.029	0.058	0.014	0.071	0.317	0.226	-0.043	0.186
Rv0638	secE	Preprotein translocase subunit SecE (TC 3.A.5.1.1)	0	0.04	-0.058	-0.013	0.529	0.098	0.12	0.212	0.053	0.134	0.079	-0.093	-0.029	-0.04	-0.09	-0.248	0.001	-0.15	-0.07	-0.076	0.003	-0.169	-0.14	-0.168	0.069	-0.041	-0.194	0.043	-0.152	0.152	0.08	0.014	-0.301	0.01	0.084	-0.213	-0.069	0.09	-0.128	-0.1	0.126	-0.101	0.151	-0.157	-0.01	-0.038	0.08
Rv0639	nusG	Transcription antitermination protein NusG	0	0.154	0.032	-0.089	0.41	0.208	0.163	0.065	0.09	0.054	-0.142	-0.093	0.003	0.011	0.101	0.03	-0.007	-0.25	0.045	-0.006	0.062	-0.433	-0.011	-0.027	0.161	-0.176	0.006	-0.108	0.014	0.106	0.012	-0.138	-0.332	0.07	0.134	-0.145	-0.033	0.003	-0.315	0.006	0.058	-0.113	0.091	-0.154	0.192	0.154	0.192
Rv0640	rplK	LSU ribosomal protein L11p (L12e)	0	0.055	-0.038	-0.001	0.154	0.204	0.148	0.173	0.184	0.159	-0.088	-0.107	-0.012	0.002	0.161	-0.056	0.062	-0.14	-0.27	0.063	-0.065	-0.25	-0.048	-0.011	0.015	0.137	-0.303	-0.05	-0.176	0.168	0.026	-0.101	-0.117	-0.014	0.114	0.063	0.103	0.169	-0.218	-0.142	0.05	-0.058	-0.034	0.092	0.126	-0.029	0.118
Rv0641	rplA	LSU ribosomal protein L1p (L10Ae)	0	0.103	0.062	0.123	0.124	0.192	0.171	0.037	0.005	0.144	-0.234	-0.101	0.086	0.035	0.068	0.024	0.092	-0.233	-0.058	-0.066	-0.067	-0.229	0.078	0.18	-0.103	-0.046	-0.009	-0.081	0.006	0.034	0.01	-0.095	0.077	0.053	0.083	-0.199	0.127	0.041	-0.05	-0.033	0.159	-0.08	0.102	-0.127	0.154	0.017	0.241
Rv0642c	mmaA4	Cyclopropane-fatty-acyl-phospholipid synthase (EC 2.1.1.79)	0	-0.076	-0.019	-0.045	0.263	0.205	0.043	0.064	0.124	-0.095	-0.014	0.04	0.089	0.037	-0.012	-0.257	-0.131	0.066	0.082	-0.438	-0.006	0.016	-0.569	-0.831	-0.172	-0.176	-0.023	-0.187	0.084	0.081	0.133	-0.372	-0.573	0.039	0.062	-0.182	-0.178	0.033	0.155	0.032	0.345	0.103	-0.016	0.382	0.179	0.008	0.116
Rv0643c	mmaA3	Cyclopropane-fatty-acyl-phospholipid synthase (EC 2.1.1.79)	2	-0.07	-0.005	-0.112	0.684	0.327	0.035	0.35	0.249	0.061	-0.067	0.023	0.111	0.049	0.09	-0.253	-0.111	-0.109	-0.397	-0.236	-0.035	0.081	-0.979	-1.126	-0.054	-0.257	-0.053	0.11	-0.08	0.247	0.194	-0.159	-0.602	0.046	0.089	-0.406	-0.296	0.037	0.122	0.068	0.306	0.128	0.008	0.58	0.349	0.075	0.108
Rv0644c	mmaA2	Cyclopropane-fatty-acyl-phospholipid synthase (EC 2.1.1.79)	1	-0.077	-0.072	-0.088	1.041	0.311	-0.02	0.278	0.278	0.033	-0.263	0.024	0.399	-0.07	0.115	-0.355	-0.132	-0.059	-0.348	-0.229	-0.135	0.185	-0.744	-0.869	0.107	-0.109	0.123	-0.029	0.199	0.068	0.347	-0.194	-0.174	0.167	0.121	-0.529	-0.315	0.082	0.175	0.109	0.132	0.093	-0.007	0.484	0.281	0.154	0.102
Rv0645c	mmaA1	Methoxy mycolic acid synthase 1 MmaA1 (EC 2.1.1.-)	0	0.169	0.072	-0.391	0.887	0.255	0.116	0.183	0.467	0	-0.214	-0.082	0.055	-0.014	-0.126	-0.216	-0.381	-0.218	0.092	-0.229	-0.047	-0.007	-0.935	-0.608	0.064	0.034	-0.103	-0.279	0.138	0.103	0.167	-0.286	-0.316	0.108	0.127	-0.143	-0.414	-0.078	0.221	0.081	0.192	0.05	-0.236	0.2	0.231	0.319	0.14
Rv0646c	lipG	Carboxyl esterase	1	-0.063	-0.263	-0.873	-0.549	0.25	-0.227	0.108	0.139	-0.086	-0.206	-0.363	0.185	-0.128	0.018	-0.217	0.054	-0.073	0.098	-0.328	-0.246	0.156	-0.656	0.099	0.202	0.143	0.076	-0.632	-0.191	0.025	0.273	0.157	0.285	0.041	0.132	0.108	-0.244	0.115	0.083	0.154	0.232	-0.069	-0.013	0.176	0.219	-0.015	0.377
Rv0647c		Ubiquinone biosynthesis monooxygenase UbiB	2	0	-0.289	-1.106	-0.034	0.359	-0.21	0.053	0.23	-0.154	-0.254	-0.436	0.101	-0.125	-0.105	-0.272	0.024	-0.026	-0.177	-0.409	-0.101	0.25	-0.394	0.019	0.099	0.067	-0.035	-0.474	-0.227	0.147	0.349	-0.11	0.21	0.077	0.146	-0.011	-0.245	0.097	0.28	0.045	0.251	-0.161	0.091	0.132	0.335	0.023	0.3
Rv0648		Alpha-mannosidase (EC 3.2.1.24)	1	-0.049	-0.132	-0.11	-0.135	-0.044	-0.118	-0.073	0.111	0.131	-0.097	-0.061	0.123	0.021	-0.08	0.016	-0.045	-0.056	-0.072	0.21	-0.058	0.039	-0.045	0.164	0.002	-0.1	-0.069	0.123	0.117	-0.039	0.003	-0.052	0.134	-0.121	-0.029	-0.039	-0.049	-0.063	0.065	-0.031	-0.132	0.278	-0.256	0.047	-0.029	-0.009	-0.052
Rv0649	fabD2	POSSIBLE MALONYL COA-ACYL CARRIER PROTEIN TRANSACYLASE FABD2 (MCT) (EC 2.3.1.39)	3	-0.158	-0.206	-0.24	-0.227	-0.159	-0.263	0.195	0.278	0.254	-0.189	-0.159	-0.04	0.048	-0.103	-0.135	-0.11	-0.043	-0.118	0.676	0.005	0.038	-0.14	0.123	-0.186	-0.208	-0.141	-0.083	-0.013	-0.072	-0.083	-0.048	0.245	-0.066	-0.109	-0.105	0.03	-0.048	-0.06	0.091	-0.187	0.382	-0.321	0.014	-0.17	-0.067	-0.06
Rv0650		Sugar kinase	5	-0.256	-0.373	-0.455	-0.417	0.013	-0.353	0.044	0.089	0.826	-0.289	-0.348	-0.021	-0.003	-0.203	0.046	0.01	-0.116	-0.22	1.265	-0.318	0.078	-0.137	0.242	-0.168	-0.352	-0.287	0.066	-0.025	-0.03	0.005	-0.253	0.327	-0.215	-0.154	-0.263	-0.102	-0.281	0.06	-0.058	-0.328	0.362	-0.471	-0.248	0.268	-0.108	-0.03
Rv0651	rplJ	LSU ribosomal protein L10p (P0)	3	-0.326	0.142	-0.554	1.483	0.433	-0.292	0.449	0.343	0.08	-0.28	-0.757	0.469	0.042	-0.042	-0.079	0.181	-0.127	-0.05	-0.285	-0.712	0.031	-0.566	-0.603	-0.095	-0.561	-0.088	-0.449	-0.502	0.179	0.646	-0.033	0.109	0.041	0.349	0.099	-0.252	0.231	-0.066	-0.185	0.264	-0.096	0.225	0.346	0.416	0.083	0.54
Rv0652	rplL	LSU ribosomal protein L7/L12 (P1/P2)	1	-0.033	0.096	-0.522	0.707	0.271	-0.19	0.335	0.052	0.055	0.055	-0.213	0.18	0.179	0.184	0.083	0.404	0.252	0.064	-0.191	-0.275	0.042	-0.239	-0.437	-0.385	-0.506	-0.284	-0.558	-0.382	0.042	0.134	0.004	-0.083	-0.006	0.25	-0.169	-0.067	0.281	-0.02	-0.222	0.115	-0.1	0.269	0.352	0.195	-0.061	0.081
Rv0653c		Transcriptional regulator, TetR family	1	0.088	0	-0.767	0.964	-0.044	-0.012	0.202	-0.336	0.349	-0.406	-0.172	0.266	-0.036	-0.547	-0.162	0.127	-0.165	0.126	-0.177	0.377	-0.051	-0.123	0.048	-0.44	-0.097	0.045	-0.216	-0.243	-0.29	-0.077	-0.259	0.755	0.098	0.284	-0.081	0.395	0.48	-0.088	-0.169	-0.005	0.078	0.774	-0.321	-0.465	-0.781	0.183
Rv0654		"Lignostilbene-alpha,beta-dioxygenase and related enzymes"	6	-0.357	-0.164	-1.468	2.328	0.34	-0.692	0.299	0.782	-0.31	-0.65	-0.931	2.485	-0.104	-1.356	-0.322	-0.16	-0.511	-0.327	-0.565	0.009	0.151	-1.178	0.061	-0.211	-0.628	-0.364	0.691	-0.031	0.219	0.425	-0.313	-0.384	-0.383	0.105	0.05	-0.663	-0.02	0.199	-0.139	0.034	-0.163	-0.394	0.075	0.435	0.018	0.616
Rv0655	mkl	Methionine ABC transporter ATP-binding protein	2	0.363	0.377	-0.231	-0.096	-0.031	0.302	-0.197	-0.032	0.205	0.078	-0.122	-0.438	0.124	0.249	0.276	0.078	-0.006	0.312	0.034	0.057	-0.165	0.176	0.285	-0.047	0.107	0.207	0.092	0.235	0.2	-0.129	0.41	0.001	0.345	-0.02	-0.014	0.256	0.215	-0.056	0.135	0.035	0.229	0.077	-0.201	0.011	-0.275	-0.248
Rv0656c			1	-0.335	-0.146	0.39	-0.786	-0.122	-0.039	-0.255	-0.325	-0.218	-0.134	-0.589	-0.385	-0.387	-0.739	-0.232	-0.393	0.12	-0.266	-0.566	-0.671	0.262	-0.101	0.937	0.166	-0.194	-0.065	0.284	-0.544	0.203	0.134	-0.102	0.306	-0.393	-0.77	0.337	-0.095	-0.396	-0.094	-0.215	-0.314	0.288	-0.93	-0.455	-0.099	0.669	0.218
Rv0657c			7	-0.079	0.161	0.107	-1.12	0.295	-0.087	0.054	-0.006	-0.208	-0.256	0.555	-0.362	0.145	-0.31	0.133	-0.544	-0.351	-0.186	-0.247	-0.075	0.493	-0.512	0.763	0.371	0.189	0.123	0.148	-0.757	0.368	-0.049	0.198	-0.295	-0.237	-1.166	0.151	0.051	0.074	-0.149	-0.083	0.17	0.247	-1.168	0.168	0.085	0.633	-0.383
Rv0658c		Possible membrane protein	0	0.009	-0.182	-0.73	-0.414	-0.041	-0.143	0.4	0.133	0.114	0.08	-0.417	-0.714	-0.036	-0.177	0.284	0.127	0.027	-0.298	0.433	-0.23	-0.352	0.328	0.558	0.023	-0.038	-0.175	-0.003	-0.747	0.136	-0.233	-0.318	0.221	-0.271	-0.272	0.37	0.192	-0.089	-0.235	-0.271	-0.045	0.041	0.153	-0.402	0.102	0.476	0.196
Rv0659c		Death on curing protein, Doc toxin	0	-0.013	0.047	-0.045	0.238	-0.006	0.212	-0.082	0.024	-0.155	0.25	-0.018	-0.637	-0.189	-0.061	0.01	0.24	-0.188	0.178	0.195	-0.05	-0.206	-0.011	-0.18	0.031	0.139	0.01	-0.486	-0.158	0.224	-0.042	-0.596	-0.276	0.16	-0.009	-0.075	-0.03	0.024	-0.004	-0.053	0.099	0.068	0.093	-0.097	-0.014	-0.155	0.168
Rv0660c		Prevent host death protein, Phd antitoxin	0	-0.016	-0.123	-0.039	0.309	0.263	0.005	0.347	0.007	-0.47	0.036	0.079	-0.394	-0.047	0.24	-0.101	0.135	0.03	-0.254	-0.368	0.203	-0.088	-0.404	0.023	-0.02	0.025	0.056	-0.295	-0.392	0.062	0.204	-0.03	-0.07	-0.106	0.051	0.432	-0.383	0.148	0.209	-0.67	0.018	-0.344	0.182	0.11	-0.045	0.012	0.168
Rv0661c			3	-0.095	0.033	-0.508	-0.373	0.141	-0.021	-0.013	0.16	-0.465	-0.008	-0.22	-0.476	0.412	-0.091	0.038	-0.047	0.126	-0.264	-0.166	0.56	0.729	-0.371	0.542	0.747	0.379	0.438	-0.454	0.084	0.047	0.638	0.35	-0.203	-0.194	-0.181	0.595	-0.421	0.11	0.247	0.374	0.29	0.379	-0.849	0.166	0.188	-0.074	-0.235
Rv0662c		DNA-binding protein, CopG family	3	0.235	0.096	0.082	0.656	-0.005	-0.071	0.568	-0.038	-0.31	-0.027	-0.246	0.039	0.133	-0.01	0.043	-0.037	-0.338	-0.241	-0.395	0.251	0.395	-0.884	0.124	0.437	0.252	0.138	-0.522	-0.176	-0.118	0.743	0.712	0.429	0.406	0.291	0.273	-0.662	0.317	0.062	0.372	0.445	0.137	-1.307	0.468	-0.01	-0.444	0.005
Rv0663	atsD	Arylsulfatase (EC 3.1.6.1)	0	0.011	0.075	0.434	0.081	0.291	0.002	0.353	0.404	-0.102	-0.436	-0.103	-0.56	-0.042	0.087	-0.018	-0.274	-0.137	-0.088	-0.346	0.127	0.059	-0.655	-0.349	0.158	-0.058	0.035	-0.786	-0.14	0.07	0.359	0.046	-0.122	-0.014	0.349	0.025	-0.413	-0.022	0.313	0.065	0.329	0.147	0.082	0.266	0.134	0.053	0.113
Rv0664			1	0.007	-0.044	0.344	-0.347	-0.084	-0.124	0.204	0.04	0.016	-0.378	-0.195	-0.605	-0.112	0.1	0.108	0.246	-0.027	0.027	0.159	0.009	0.374	-0.127	-0.028	0.027	0.067	0.104	-0.465	-0.255	-0.262	0.19	-0.124	-0.145	0.214	0.135	-0.179	-0.283	-0.081	0.617	0.128	0.234	0.121	0.278	0.094	-0.232	-0.147	0.019
Rv0665			0	-0.297	-0.39	0.271	-0.977	0.242	-0.274	0.16	0.244	-0.045	-0.39	-0.347	-0.673	-0.579	-0.235	0.137	-0.37	-0.477	-0.718	-0.715	0	-0.024	-0.976	-0.073	0.362	0.179	0.172	-0.786	-0.233	-0.053	0.691	0.064	0.5	0.024	0.21	-0.011	-0.246	0.025	0.278	0.313	0.459	0.187	0.2	0.478	-0.103	-0.152	0.037
Rv0666			3	-0.544	-0.48	0.062	-1.441	0.107	-0.392	0.064	-1.325	0.283	-0.439	-0.628	-0.934	-0.533	-0.483	0.402	-0.295	-0.441	-1.082	-0.616	0.472	0.144	-0.616	-0.744	0.487	0.387	0.219	-0.364	-0.552	-0.179	0.521	0.109	-0.152	-0.17	-0.222	-0.049	-0.355	-0.503	-0.372	0.094	0.495	0.373	-0.047	0.213	-0.098	0.361	0.166
Rv0667	rpoB	DNA-directed RNA polymerase beta subunit (EC 2.7.7.6)	0	0.03	0.046	-0.259	-0.684	0.106	0.044	0.155	0.099	0.24	-0.194	-0.263	-0.223	-0.071	0.006	0.012	0.007	-0.067	-0.18	0	-0.263	-0.348	0.02	0.01	-0.12	-0.085	-0.078	-0.243	-0.213	0.088	0.014	-0.193	0.136	-0.007	0.062	-0.006	0.139	0.215	-0.041	-0.106	0.141	0.117	0.178	-0.037	0.069	0.106	0.18
Rv0668	rpoC	DNA-directed RNA polymerase beta' subunit (EC 2.7.7.6)	0	0.069	0.14	-0.191	-0.889	0.205	0.003	0.237	0.177	0.131	-0.392	-0.456	-0.412	0.072	-0.045	-0.015	0.101	-0.247	-0.08	0.005	-0.36	-0.21	0.197	0.174	-0.042	-0.129	0.015	-0.287	-0.236	0.161	0.11	-0.171	0.041	0.01	0.173	-0.008	0.175	0.1	-0.183	-0.126	0.153	0.006	0.201	-0.151	0.118	0.169	0.272
Rv0669c		Alkaline ceramidase	2	-0.006	-0.006	-0.156	0.154	0.155	-0.048	0.029	0.121	0.098	-0.266	-0.121	-0.574	0.184	0.219	-0.325	0.015	-0.026	0.004	-0.31	0.222	0.256	-0.67	-0.852	0.25	0.124	0.18	-0.462	0.293	0.084	0.439	0.272	0.119	0.26	0.353	-0.486	-0.125	0.158	0.558	0.334	0.489	0.189	-0.443	0.574	0.024	-0.17	0.12
Rv0670	end	Endonuclease IV (EC 3.1.21.2)	0	0.217	0.223	0.02	0.323	0.08	0.305	-0.047	0.091	-0.116	0.064	0.171	0.11	0.113	0.258	-0.1	0.093	0.049	0.298	-0.049	0.152	0.189	-0.218	-0.215	-0.039	-0.121	-0.11	-0.207	0.015	0.043	-0.144	-0.072	0.251	-0.144	-0.004	0.163	-0.196	0.154	0.017	-0.237	-0.062	-0.098	-0.222	-0.003	0.045	-0.057	-0.106
Rv0671	lpqP	Lipoprotein LpqP	0	0.135	0.24	-0.116	0.321	-0.004	0.095	-0.375	-0.105	-0.16	0.077	-0.053	0.516	-0.158	-0.226	0.106	-0.056	-0.211	-0.235	-0.348	-0.114	0.1	-0.209	0.468	0.158	0.251	0.139	0.276	0.227	0.041	0.164	0.008	-0.001	0.03	-0.269	-0.017	-0.002	0.104	-0.019	0.075	-0.117	-0.016	-0.319	-0.159	-0.005	-0.036	0.028
Rv0672	fadE8	Acyl-CoA dehydrogenase (EC 1.3.99.3)	2	0.114	-0.151	-0.941	-1.015	0.036	-0.27	-0.806	-0.083	0.089	-0.156	-0.395	0.496	-0.286	-0.327	-0.372	-0.449	-0.479	-0.246	-0.46	0.104	0.186	-0.916	0.018	0.379	0.225	0.246	0.004	0.321	0.244	0.183	0.371	0.669	0.098	0.098	-0.003	0.553	0.556	0.093	-0.014	0.08	-0.044	0.292	0.034	0.123	-0.279	-0.136
Rv0673	echA4	Enoyl-CoA hydratase	2	0.023	-0.102	-0.715	-1.405	-0.031	-0.328	-0.744	0.002	0.184	-0.031	-0.142	0.288	-0.222	-0.31	-0.149	-0.25	-0.208	-0.192	-0.095	-0.045	0.203	-0.403	0.213	0.244	0.293	0.129	-0.164	0.413	0.217	-0.051	0.152	0.732	0.058	-0.077	-0.054	0.587	0.538	0.054	-0.102	-0.046	-0.031	0.191	-0.073	0.14	-0.058	-0.056
Rv0674		Phenylacetic acid degradation operon negative regulatory protein PaaX	2	0.041	-0.07	-0.801	-1.861	-0.254	-0.164	-0.811	-0.03	-0.026	0.184	-0.452	0.142	-0.191	-0.465	-0.357	-0.363	-0.005	0.008	-0.083	-0.155	0.231	-0.524	0.104	0.192	0.21	0.301	-0.116	0.432	0.203	0.007	0.149	0.198	-0.155	-0.037	0.01	0.676	0.409	0.017	0.031	0.083	0.18	-0.202	0.101	-0.153	0.013	-0.084
Rv0675	echA5	Enoyl-CoA hydratase (EC 4.2.1.17)	2	0.142	-0.083	-0.843	-1.436	-0.074	-0.239	-0.428	-0.259	0.254	-0.169	-0.259	-0.158	-0.023	-0.009	0.039	0.094	-0.193	-0.378	0.416	0.398	-0.127	-0.519	0.28	0.12	0.195	0.055	-0.172	0.402	0.136	-0.023	0.1	0.38	-0.085	0.012	-0.313	0.289	0.514	-0.046	0.054	0.011	0.263	-0.096	-0.011	-0.047	-0.201	-0.239
Rv0676c	mmpL5	Transmembrane transport protein MmpL5	5	0.113	0.259	-0.505	-1.056	-0.132	0.111	-0.096	-0.091	0.106	-0.011	-0.374	0.247	-0.272	-0.251	0.223	-0.369	-0.277	-0.494	-0.103	-0.033	0.194	-0.154	-0.007	0.175	0.499	0.203	0.348	-0.316	0.16	-0.09	0.244	0.59	0.459	0.285	0.472	0.227	0.185	0.016	0.335	0.351	-0.096	0.254	0.076	-0.116	-0.16	-0.703
Rv0677c	mmpS5	membrane protein, MmpS family	4	-0.001	0.02	-0.744	0.554	-0.195	0.274	-0.058	-0.27	-0.263	0.126	-0.3	0.315	-0.55	-0.331	-0.215	-0.422	-0.43	-0.73	-0.418	-0.208	0.027	-0.072	0.108	0.605	0.335	0.357	0.347	-0.199	0.02	0.131	0.133	0.205	0.431	0.284	0.524	0.218	0.02	-0.18	0.426	0.206	-0.412	0.057	-0.055	-0.328	-0.196	-0.287
Rv0678			7	0.047	0.011	-0.386	-0.223	-0.054	0.064	0.073	0.001	0.254	0.005	-0.328	0.754	-0.214	-0.352	0.273	-0.125	-0.291	-0.068	0.209	0.065	0.159	-0.241	-0.506	-0.363	0.086	-0.564	-0.174	-0.67	0.109	-0.424	-0.466	1.204	0.168	0.043	-0.1	-0.264	0.512	-0.208	0.03	0.183	-0.476	-0.099	0.113	-0.079	-0.335	-1.118
Rv0679c		Cell division protein DivIC (FtsB), stabilizes FtsL against RasP cleavage	4	0.157	0.18	-1.139	0.881	-0.021	0.036	0.005	0.129	0.053	0.053	0.011	0.718	-0.052	-0.246	0.004	-0.559	-0.387	0.047	-0.304	0.283	0.016	-0.777	-0.202	0.361	0.282	0.276	0.562	0.62	0.266	0.444	0.367	0.078	0.364	0.136	0.011	0.256	0.128	0.129	0.318	0.123	0.288	0.039	0.276	0.103	0.137	-0.091
Rv0680c		Possible membrane protein	3	0.098	0.035	-1.131	0.885	-0.04	-0.146	-0.124	0.143	0.356	0	-0.014	0.794	-0.036	0.059	0.038	-0.091	-0.36	-0.263	0.038	0.168	0.233	-0.433	-0.219	0.061	0.014	0.057	0.628	0.277	0.216	0.205	0.011	0.452	-0.002	-0.086	-0.072	0.101	0.451	0.356	0.164	0.137	0.199	0.092	0.122	0.004	-0.088	-0.076
Rv0681		Transcriptional regulator, TetR family	1	-0.113	0.05	0.064	0.262	0.152	-0.041	-0.229	0.101	0.11	-0.114	-0.07	0.039	-0.033	0.005	-0.12	-0.175	-0.121	0.141	-0.067	-0.133	-0.133	-0.181	-0.268	0.044	0.175	0.097	-0.112	0.304	0.113	0.108	-0.098	0.107	0.054	-0.003	-0.084	-0.086	0.21	-0.057	-0.012	-0.053	0.108	-0.633	-0.047	0.023	-0.416	0.091
Rv0682	rpsL	SSU ribosomal protein S12p (S23e)	0	-0.112	0.034	0.034	0.128	-0.018	0.023	-0.17	0.023	0.394	0.076	-0.175	-0.126	-0.095	-0.093	-0.069	0.012	0.093	-0.326	0.14	0.06	-0.26	0.007	-0.291	0.096	-0.063	0.082	-0.103	0.092	-0.021	0.044	0.027	-0.024	0.221	-0.027	-0.373	-0.082	0.201	0.024	0.171	0.124	0.079	0.088	0.061	-0.019	-0.086	0.177
Rv0683	rpsG	SSU ribosomal protein S7p (S5e)	0	-0.058	-0.104	-0.211	0.46	0.086	-0.027	0.15	-0.028	0.115	0.007	-0.128	-0.106	-0.138	0.028	-0.175	-0.056	-0.137	-0.336	0.046	0.037	-0.099	-0.374	-0.492	0.175	0.015	-0.099	-0.013	0.037	-0.043	0.101	0.043	0.024	0.136	0.118	-0.36	-0.18	0.084	0.13	0.123	-0.005	0.086	0.054	0.276	0.121	0.092	0.121
Rv0684	fusA1	Translation elongation factor G	0	0.018	0.034	-0.137	0.086	0.119	0.075	0.023	0.117	0.211	-0.165	-0.112	-0.065	-0.019	-0.027	-0.058	-0.021	-0.101	-0.116	-0.058	-0.118	-0.112	-0.081	-0.268	-0.165	-0.019	0.019	-0.024	-0.04	0.092	-0.087	-0.109	-0.028	-0.004	0.053	-0.281	-0.001	0.162	-0.033	-0.005	0.22	0.033	0.133	0.083	0.183	0.103	0.085
Rv0685	tuf	Translation elongation factor Tu	0	0.113	0.003	0.031	-0.053	0.064	0.087	-0.229	0.054	0.366	-0.103	0.004	-0.274	-0.005	0.077	0.027	-0.02	-0.027	-0.21	-0.133	-0.03	-0.365	0.161	-0.077	-0.147	-0.071	-0.166	-0.231	0.114	-0.002	-0.115	-0.157	0.07	0.056	0.248	-0.662	0.14	0.292	-0.014	0.108	0.081	-0.045	0.277	-0.181	-0.045	-0.251	0.218
Rv0686		FIG025093: Probable membrane protein	0	-0.223	-0.248	-0.269	0.619	0.157	-0.217	0.319	0.231	0.14	-0.25	-0.42	0.574	-0.236	-0.131	-0.301	-0.229	-0.351	-0.323	-0.251	-0.238	-0.202	-0.639	-0.04	-0.008	-0.441	-0.212	0.216	-0.251	0.139	0.175	-0.37	-0.053	-0.203	-0.136	0.04	-0.064	0.046	-0.092	-0.239	-0.216	-0.165	-0.044	-0.168	0.159	0.333	0.202
Rv0687	fabG	3-oxoacyl-[acyl-carrier protein] reductase (EC 1.1.1.100)	1	-0.243	-0.145	0.069	0.934	0.218	-0.261	0.428	0.514	0.131	-0.457	-0.222	0.393	-0.168	-0.126	0.02	-0.026	-0.395	-0.024	-0.154	-0.145	0.101	-0.243	0.023	0.069	-0.322	-0.138	-0.143	-0.197	0.068	0.185	-0.192	0.022	-0.085	0.125	0.131	-0.288	-0.073	-0.23	-0.035	0.194	-0.126	0.061	0.107	0.195	0.307	0.214
Rv0688		Ferredoxin reductase	2	-0.038	0.03	1.127	0.182	0.116	-0.086	-0.284	0.252	0.185	-0.198	0.201	0.439	0.103	0.016	-0.147	-0.014	0.035	0.212	0.32	-0.136	0.195	-0.338	-0.12	0.02	-0.138	-0.04	0.218	0.339	0.131	-0.037	-0.019	0.443	-0.041	0.148	-0.197	-0.195	0.224	0.246	-0.101	0.048	0.03	-0.465	0.167	0.135	-0.087	0.083
Rv0689c			3	0.03	-0.079	1.322	-0.324	-0.051	-0.123	0.044	0.087	0.514	-0.347	-0.158	0.025	-0.044	-0.038	0.089	0.237	0.588	0.029	0.675	-0.102	-0.069	-0.071	0.207	-0.039	-0.322	-0.1	0.344	0.171	-0.091	-0.166	0.127	0.146	-0.299	0.241	-0.218	-0.022	-0.244	-0.153	-0.282	-0.237	0.164	-0.246	-0.121	-0.31	-0.15	-0.297
Rv0690c			2	0.146	0.485	1.299	-0.908	0.014	0.339	-0.691	0.083	-0.126	0.321	-0.009	-0.108	0.124	-0.176	0.395	-0.329	0.021	-0.017	-0.132	-0.064	-0.098	0.293	0.639	0.493	0.384	0.328	0.455	0.126	0.221	-0.194	0.521	-0.122	-0.199	-0.218	0.551	-0.04	-0.175	-0.326	0.167	0.039	0.015	-0.426	-0.521	-0.079	0.109	0.088
Rv0691c		Mycofactocin system transcriptional regulator	3	0.242	0.317	0.187	0.845	0.034	0.213	-0.364	-0.056	-0.123	0.128	-0.213	0.391	-0.241	-0.372	0.081	-0.457	-0.415	-0.204	-0.31	0.238	0.249	-0.357	-0.461	0.522	0.555	0.203	0.449	0.41	0.254	-0.329	-0.021	-0.112	-0.352	0.091	-0.165	-0.276	-0.09	-0.257	0.021	-0.033	0.271	-0.303	-0.139	-0.079	0.24	-0.463
Rv0692		Mycofactocin system small protein	2	0.056	0.083	-0.094	0.489	-0.059	0.376	-0.23	-0.059	0.188	0.555	-0.009	0.658	-0.119	0.159	-0.053	0.267	-0.082	0.239	0.084	0.289	0.058	-0.449	-0.992	0.4	0.302	0.444	0.037	0.569	0.105	-0.233	0.202	-0.309	0.117	-0.025	-0.586	0.022	0.095	-0.193	0.215	0.054	-0.092	-0.066	-0.266	0.05	0.048	-0.344
Rv0693	pqqE	Mycofactocin radical SAM maturase	3	0.165	0.275	-0.094	-0.365	-0.135	0.442	-0.36	-0.129	0.118	0.347	-0.031	0.384	0.094	-0.06	0.191	-0.216	-0.053	0.008	0.048	0.13	-0.01	0.124	-0.094	0.556	0.581	0.283	0.573	0.366	0.194	-0.358	0.295	-0.328	-0.039	-0.048	0	0.159	-0.038	-0.1	0.196	0.01	-0.085	-0.163	-0.371	-0.248	0.235	-0.366
Rv0694	lldD1	Mycofactocin system heme/flavin dehydrogenase	4	0.274	0.182	0.001	-1.307	-0.022	0.436	-0.511	-0.058	0.07	0.225	-0.185	0.175	0.137	-0.165	0.369	-0.101	-0.124	-0.103	0.154	0.107	0.007	0.233	0.162	0.437	0.485	0.401	0.597	0.315	0.249	-0.35	0.331	-0.428	0.059	-0.098	-0.039	0.291	-0.121	-0.174	0.176	-0.023	-0.054	-0.121	-0.421	-0.15	0.243	-0.205
Rv0695		Creatinine amidohydrolase (EC 3.5.2.10)	4	0.25	0.377	-0.275	-1.374	0.008	0.253	-0.749	-0.001	0.059	0.386	-0.123	0.836	0.048	-0.288	0.195	-0.093	0.053	0.319	0.074	-0.334	-0.123	0.421	0.394	0.269	0.266	0.251	1.337	0.422	0.303	-0.165	-0.117	-0.051	0.021	-0.009	0.389	0.497	0.165	-0.418	-0.06	-0.173	-0.338	-0.177	-0.57	-0.079	-0.047	-0.05
Rv0696		Mycofactocin system glycosyltransferase	5	0.419	0.433	-0.288	-1.822	-0.072	0.36	-0.794	-0.006	0.238	0.346	0.136	1.078	0.322	-0.236	0.173	-0.125	0.25	0.712	0.13	-0.154	-0.038	0.447	0.578	0.064	-0.217	0.12	1.512	0.569	0.207	-0.344	0.346	0.782	-0.11	-0.148	0.506	0.45	0.277	-0.251	-0.232	-0.406	-0.237	-0.039	-0.367	-0.06	0.118	-0.058
Rv0697		Dehydrogenase in mycofactocin cluster	8	0.481	0.68	-0.088	-1.608	-0.235	0.478	-0.796	-0.018	0.041	0.476	-0.131	1.124	0.376	-0.29	0.545	0.019	0.308	0.454	0.428	-0.157	-0.033	0.612	1.157	-0.095	-0.119	0.046	2.161	0.632	0.309	-0.586	0.143	0.367	-0.464	-0.239	0.981	0.243	0.06	-0.542	-0.387	-0.608	0.284	-0.676	-0.675	-0.035	0.116	-0.172
Rv0698			2	-0.182	-0.335	-0.129	0.03	0.147	-0.403	0.4	0.703	0.033	-0.229	-1.015	-0.32	-0.218	-0.235	0.332	0.142	-0.203	-0.415	0.645	-0.486	-0.192	-0.372	0.384	0.033	-0.088	-0.023	0.073	-0.224	-0.019	0.224	-0.293	-0.556	0.066	-0.247	0.57	0.02	-0.098	-0.089	0.126	0.094	0.018	0.142	-0.177	0.283	0.266	0.527
Rv0699			2	-0.135	-0.79	-0.327	-0.895	0.504	-0.648	-0.102	1.498	-0.365	-0.386	-0.967	-0.59	-0.219	-0.624	0.383	0.2	-0.031	-0.646	-0.174	-0.319	-0.229	-0.404	1.157	0.494	-0.194	-0.149	-0.373	-0.348	0.442	0.545	-0.072	0.002	-0.223	-0.116	0.641	-0.311	-0.368	0.048	-0.402	-0.14	-0.018	0.238	-0.669	0.656	-0.258	0.462
Rv0700	nusE	SSU ribosomal protein S10p (S20e)	0	0.018	0.057	0.136	0.229	-0.115	0.284	-0.145	-0.1	0.327	0.014	-0.073	0.006	0.163	0.16	-0.024	0.184	-0.099	0.015	0.164	-0.024	-0.557	0.045	-0.112	0.085	-0.198	-0.09	-0.254	0.205	-0.091	-0.093	-0.09	0.165	0.333	0.333	-0.508	0.072	0.091	-0.25	0.172	-0.203	-0.041	0.235	0.161	-0.007	-0.115	0.502
Rv0701	rplC	LSU ribosomal protein L3p (L3e)	0	-0.242	0.163	-0.006	0.266	0.044	0.094	0.045	0.087	0.166	-0.19	-0.18	0.014	0.008	0.11	0.102	0.064	0.133	-0.181	-0.009	-0.084	-0.3	0.112	-0.015	-0.067	0.048	-0.011	0.081	0.124	0.003	-0.062	-0.221	0.109	0.14	0.099	-0.237	0.153	0.227	0.058	0.161	0.075	-0.06	0.273	0.152	0.054	0.023	0.27
Rv0702	rplD	LSU ribosomal protein L4p (L1e)	0	0.064	0.171	-0.05	0.149	0.1	0.142	-0.026	0.077	0.229	-0.137	-0.281	-0.102	0.115	0.268	0.008	0.065	0.148	0.143	-0.189	-0.022	-0.354	0.11	-0.052	0.176	-0.009	0.003	-0.151	0.05	0.095	0.078	-0.077	0.139	0.177	0.219	-0.267	0.158	0.196	0.031	0.16	0.143	0.097	0.174	-0.141	0.038	0.052	0.213
Rv0703	rplW	LSU ribosomal protein L23p (L23Ae)	0	0.029	-0.033	0.113	0.126	0.093	0.251	0.087	0.042	0.298	-0.169	0.013	-0.116	-0.047	0.093	0.158	0.012	-0.224	0.193	-0.161	0.044	-0.525	0.035	-0.131	-0.001	-0.032	0.132	-0.055	0.294	0.013	-0.111	-0.288	-0.273	0.104	0.253	-0.238	0.14	0.231	-0.087	0.19	0.336	0.032	0.12	-0.257	0.141	-0.193	0.172
Rv0704	rplB	LSU ribosomal protein L2p (L8e)	0	0.119	0.127	0.076	-0.152	0.074	0.145	0.043	0.043	0.268	-0.07	-0.278	0.039	0.001	0.151	-0.039	0.059	0.046	0.101	0.096	-0.09	-0.352	0.021	-0.286	-0.132	0.035	0.117	-0.03	-0.003	0.093	0.018	-0.158	-0.116	0.106	0.134	0.082	0.127	0.179	-0.152	0.041	0.181	-0.031	0.22	-0.176	0.013	0.116	0.177
Rv0705	rpsS	SSU ribosomal protein S19p (S15e)	0	0.12	0.254	0.151	-0.251	0.18	0.216	-0.037	0.047	0.285	-0.137	-0.241	-0.126	0.142	0.274	0.327	0.197	0.01	-0.207	-0.117	0.077	-0.482	0.23	0.038	-0.089	0.008	-0.001	-0.069	-0.128	0.185	-0.009	-0.381	0.013	0.127	0.253	-0.535	0.32	0.211	0.087	0.119	0.311	0.132	0.197	-0.134	0.32	0.118	0.302
Rv0706	rplV	LSU ribosomal protein L22p (L17e)	0	0.041	0.104	-0.001	-0.536	0.16	0.048	0.019	0.101	0.165	-0.272	-0.607	-0.162	-0.02	-0.087	0.097	0.185	-0.077	0.068	0.016	-0.459	-0.269	0.111	0.033	-0.135	-0.15	-0.19	-0.111	-0.313	0.082	0.137	-0.14	0.319	0.047	0.158	-0.005	0.298	0.251	-0.311	-0.125	0.204	0.025	0.095	-0.221	0.016	0.206	0.079
Rv0707	rpsC	SSU ribosomal protein S3p (S3e)	0	0.038	0.119	-0.036	-0.871	0.127	-0.005	0.03	0.147	0.206	-0.157	-0.493	-0.13	-0.006	0.168	0.095	0.126	0.099	-0.323	0.116	-0.469	-0.235	-0.044	-0.03	0.065	-0.144	0.076	0.021	-0.254	0.066	0.178	-0.131	0.141	0.11	0.128	0.12	0.255	0.219	-0.283	-0.097	0.117	-0.076	0.197	-0.13	0.037	0.205	0.16
Rv0708	rplP	LSU ribosomal protein L16p (L10e)	0	0.216	0.075	0.055	-0.68	0.043	0.199	0.056	-0.003	0.082	-0.148	-0.325	-0.164	0.095	0.01	0.07	0.16	0.046	0.009	0.25	-0.308	-0.225	0.21	-0.075	0.023	-0.031	0.157	-0.327	0.095	0.027	0.154	-0.4	-0.021	0.042	0.124	-0.157	0.215	0.177	-0.2	0.033	0.279	-0.029	0.309	-0.153	-0.088	0.037	0.229
Rv0709	rpmC	LSU ribosomal protein L29p (L35e)	0	0.079	0.003	0.016	-0.784	0.261	0.187	0.14	-0.007	-0.138	-0.152	-0.387	0.132	0.144	-0.088	0.196	0.006	0.005	-0.01	-0.249	-0.145	-0.285	0.202	0.114	-0.067	-0.075	-0.137	-0.117	-0.191	-0.127	0.106	-0.038	-0.341	0.002	0.028	0.045	0.014	0.006	-0.177	-0.033	0.128	-0.05	0.328	0.066	-0.016	-0.281	0.305
Rv0710	rpsQ	SSU ribosomal protein S17p (S11e)	0	0.201	0.092	0.013	-0.978	0.13	0.129	0.126	-0.147	0.163	-0.201	-0.389	0.135	0.142	-0.063	0.056	0.176	-0.311	-0.261	0.076	-0.303	-0.217	0.073	0.101	-0.2	-0.096	0.065	0.03	-0.11	0.098	0.083	-0.132	0.02	0.095	0.102	-0.203	0.036	0.327	-0.259	-0.042	0.265	0.067	0.132	-0.047	0.056	0.167	0.191
Rv0711	atsA	Arylsulfatase (EC 3.1.6.1)	5	0.34	0.406	-0.218	0.487	0.201	0.125	0.2	0.386	-0.006	-0.044	-0.095	1.025	-0.058	-0.195	0.221	-0.047	-0.084	0.205	-0.027	-0.374	0.017	-0.27	0.693	-0.141	-0.296	-0.172	0.594	0.322	0.179	0.032	-0.399	-0.146	-0.409	-0.228	0.736	-0.179	-0.063	-0.477	-0.31	-0.216	-0.057	-0.538	-0.163	0.124	0.258	0.179
Rv0712		Sulfatase modifying factor 1 precursor (C-alpha-formyglycine- generating enzyme 1)	1	0.317	0.301	0.333	0.065	0.285	0.069	0.021	0.231	-0.092	-0.221	0.022	0.543	0.224	0.041	0.186	0.082	-0.101	-0.326	-0.01	-0.124	-0.08	-0.251	0.195	-0.041	-0.135	0.42	0.159	0.105	0.234	0.018	0.13	-0.111	-0.564	-0.139	0.431	-0.397	-0.011	-0.063	-0.126	-0.099	0.062	-0.616	0.152	0.134	-0.047	0.056
Rv0713		Possible membrane protein	1	0.001	0.121	0.406	-0.096	0.213	0.086	-0.018	0.127	0.181	0.032	0.315	0.513	0.065	0.097	-0.166	0.224	-0.06	-0.638	0.242	0.153	0.066	-0.896	-1.26	0.024	-0.155	0.153	0.27	0.338	0.139	0.062	0.123	-0.221	-0.099	-0.081	-0.81	-0.111	0.211	0.223	0.024	0.006	0.223	-0.089	0.408	0.145	0.078	0.224
Rv0714	rplN	LSU ribosomal protein L14p (L23e)	0	-0.075	-0.127	-0.14	0.465	0.205	0.124	0.267	0.039	0.153	-0.072	-0.086	0.195	-0.134	0.066	0.06	-0.126	-0.081	-0.058	-0.2	-0.301	-0.051	-0.179	-0.06	-0.035	-0.055	-0.056	0.165	0.268	0.157	0.263	-0.26	0.004	0.206	0.018	-0.287	-0.157	0.193	0.208	0.141	0.141	0.107	0.1	0.308	0.235	0.185	0.232
Rv0715	rplX	LSU ribosomal protein L24p (L26e)	0	0.104	0.056	-0.238	0.539	0.15	0.158	0.241	0.331	0.237	-0.014	-0.063	0.234	-0.031	0.186	0.17	-0.167	-0.36	0.187	-0.064	-0.276	-0.03	-0.199	-0.218	0.076	-0.088	-0.172	0.02	0.096	0.098	-0.057	-0.291	0.102	-0.003	0.051	-0.023	-0.097	0.218	0.057	-0.074	-0.006	0.038	0.051	0.07	0.198	0.066	0.082
Rv0716	rplE	LSU ribosomal protein L5p (L11e)	0	0.011	0.012	-0.123	0.514	0.088	0.063	0.13	0.181	0.129	-0.136	-0.037	0.143	0.004	0.079	-0.191	-0.086	-0.207	0.105	0.043	-0.222	-0.336	-0.125	-0.873	-0.139	-0.111	-0.049	-0.042	0.168	0.111	-0.032	-0.282	-0.017	0.014	-0.007	0.028	-0.078	0.211	-0.025	-0.022	0.085	0	0.086	0.225	0.063	-0.057	0.12
Rv0717	rpsN	SSU ribosomal protein S14p (S29e) @ SSU ribosomal protein S14p (S29e), zinc-dependent	0	-0.174	0.005	-0.458	0.632	0.142	-0.059	0.218	0.225	0.14	0.208	-0.289	0.043	0.094	0.129	-0.22	-0.002	0.078	0.068	0.366	-0.094	-0.398	-0.653	-0.821	0.018	-0.216	-0.057	-0.141	-0.066	0.082	0.134	-0.139	0.096	0.004	0.174	-0.335	-0.123	0.078	-0.091	-0.576	0.191	-0.03	0.202	-0.078	0.084	0.264	0.097
Rv0718	rpsH	SSU ribosomal protein S8p (S15Ae)	0	0.003	0.173	-0.212	0.463	0.28	0.081	0.047	0.161	0.135	-0.125	-0.034	-0.034	-0.091	0.087	0.167	0.095	0.01	-0.171	0.208	-0.188	-0.17	-0.136	-0.335	-0.049	-0.088	-0.081	-0.028	-0.13	0.058	0.022	0.05	-0.198	0.061	0.03	-0.092	0.159	0.142	-0.021	-0.168	0.196	0.027	0.128	0.255	0.05	0.083	-0.016
Rv0719	rplF	LSU ribosomal protein L6p (L9e)	0	-0.035	-0.009	-0.141	0.287	0.151	0.163	0.3	0.284	0.039	-0.287	-0.028	-0.066	-0.028	0.097	-0.025	0.035	-0.114	0.166	0.072	-0.277	-0.135	0.024	-0.087	-0.09	-0.144	0.043	-0.03	-0.084	0.002	-0.052	-0.425	-0.174	0.034	0.134	-0.083	0.093	0.057	0.106	0.056	0.201	-0.039	0.17	0.028	0.159	0.143	0.132
Rv0720	rplR	LSU ribosomal protein L18p (L5e)	0	-0.062	0.031	-0.263	0.253	-0.04	0.058	0.173	-0.102	0.007	-0.171	-0.327	-0.18	-0.058	0	-0.311	-0.023	0.068	-0.225	0.042	-0.277	-0.023	-0.036	0.16	-0.02	0.018	0.111	-0.09	-0.34	-0.023	0.289	-0.057	-0.136	0.069	0.066	0.204	0.279	-0.019	0.03	-0.04	0.207	-0.255	0.066	-0.151	-0.118	0.112	0.098
Rv0721	rpsE	SSU ribosomal protein S5p (S2e)	0	0.025	0.008	-0.153	0.023	0.005	0.032	0.094	0.17	0.24	-0.285	-0.338	-0.227	0.021	0.028	0.106	0.11	-0.055	0.104	0.182	-0.117	-0.064	0.177	-0.165	-0.172	-0.257	-0.066	-0.163	-0.078	0.032	0.079	-0.25	0.202	0.012	0.147	0.066	0.112	0.202	-0.21	-0.065	0.13	0.035	0.09	-0.173	0.108	-0.027	0.078
Rv0722	rpmD	LSU ribosomal protein L30p (L7e)	1	0.136	0.262	-0.412	-0.223	0.097	0.058	0.31	-2.283	0.278	-0.34	-0.568	-0.015	0.036	0.001	0.055	0.262	0.201	-0.113	-0.232	-0.587	-0.003	-0.081	-0.834	0.001	-0.186	-0.013	0.005	-0.135	0.135	0.259	0.187	0.411	0.057	0.134	0.316	0.165	0.207	-0.236	0.036	0.185	0.06	-0.002	0.079	0.126	0.126	0.103
Rv0723	rplO	LSU ribosomal protein L15p (L27Ae)	0	0.143	0.105	0.125	-0.168	0.093	0.216	0.033	0.089	0.068	-0.204	-0.294	-0.14	0.061	0.016	0.133	0.037	-0.126	0.174	0.048	-0.279	-0.339	0.158	0.029	-0.235	-0.023	-0.067	-0.135	-0.051	0.098	-0.007	-0.123	0.013	0.074	0.15	-0.015	0.081	0.14	0.002	-0.082	0.127	0.097	0.203	-0.079	-0.015	-0.18	0.156
Rv0724	sppA	Possible protease IV SppA (endopeptidase IV) (signal peptide peptidase)	0	0.207	0.116	0.024	-0.253	-0.016	0.127	-0.132	0.05	-0.096	0.096	0.01	-0.284	0.095	-0.189	0.076	-0.014	-0.062	0.127	0	0.144	-0.122	0.163	0.197	0.069	0.262	0.176	-0.095	0.011	0.062	-0.137	0.042	-0.245	-0.024	-0.088	0.19	0.029	0.001	-0.264	0.021	-0.005	0.051	-0.029	-0.106	-0.015	-0.135	-0.018
Rv0724A			6	0.147	-0.018	0.292	-0.54	0.122	0.239	-0.033	0.203	-0.006	-0.147	0.101	0.388	-0.243	-0.288	0.184	-0.296	-0.008	-0.571	0.267	0.04	0.039	0.237	0.453	0.13	0.317	0.184	0.513	-0.379	0.29	-0.618	-0.033	-0.698	-0.28	-0.394	0.55	0.256	-0.049	-1.208	-0.061	0.111	0.267	0.46	-0.063	0.118	0.679	0.098
Rv0725c			3	0.011	0.045	-0.057	-0.283	0.125	0.093	-0.13	0.271	-0.076	-0.211	-0.488	0.712	-0.439	-0.465	-0.243	-0.669	-0.462	-0.621	-0.362	-0.049	0.231	-0.687	-0.222	0.377	0.127	-0.053	0.362	0.039	0.362	-0.285	-0.117	-0.119	-0.25	-0.305	0.072	-0.36	0.026	0.057	-0.072	-0.081	0.103	-0.037	0.012	0.205	0.469	0.194
Rv0726c			8	-0.019	-0.217	-1.079	0.701	0.188	-0.069	0.323	0.383	0.078	-0.464	-0.28	1.233	-0.452	-0.121	-0.475	-0.219	-0.542	-0.907	-0.23	0.073	0.362	-1.293	-1.167	0.279	-0.1	-0.335	0.389	-0.14	0.101	-0.116	-0.069	0.087	-0.128	0.117	-0.579	-0.204	0.226	0.45	-0.118	0.061	0.006	0.216	0.413	0.154	0.35	-0.023
Rv0727c	fucA	L-fuculose phosphate aldolase (EC 4.1.2.17)	2	0.077	-0.292	-0.542	-0.231	-0.117	-0.079	-0.005	-0.07	-0.169	-0.003	-0.149	0.88	-0.05	-0.189	-0.116	-0.182	0.045	-0.436	-0.532	0.274	0.402	-0.212	-0.234	0.234	0.122	-0.047	0.436	0.497	-0.131	0.391	0.307	0.102	-0.102	0.171	-0.029	-0.2	-0.064	0.251	0.331	0.053	0.376	-0.314	0.409	-0.216	-0.156	-0.031
Rv0728c	serA2	D-3-phosphoglycerate dehydrogenase (EC 1.1.1.95)	1	0.003	-0.311	-0.709	-0.227	0.006	-0.214	-0.086	0.195	-0.242	-0.193	-0.113	0.895	0.036	0.093	-0.038	-0.082	-0.136	-0.263	-0.362	0.323	0.144	-0.3	0.264	0.269	-0.038	-0.035	0.335	0.488	0.044	0.567	0.336	0.291	-0.095	0.023	-0.258	-0.253	0.226	0.299	0.302	-0.143	0.247	-0.567	0.234	0.076	-0.109	-0.051
Rv0729	xylB	Putative xylulose kinase (EC 2.7.1.17)	2	-0.14	-0.098	0.086	-1.11	0.15	-0.46	0.326	0.088	-0.001	-0.425	-0.646	-0.427	0.288	0.052	-0.291	0.077	-0.265	-0.418	-0.21	-0.064	0.364	-0.716	-0.726	0.211	-0.222	-0.069	-0.493	0.051	-0.056	0.478	0.206	0.272	-0.15	0.55	-0.476	-0.582	0.122	0.404	0.149	0.437	0.26	-1.09	0.566	0.064	-0.547	0.053
Rv0730			1	0.09	-0.031	-0.38	0.799	0.124	-0.105	0.181	-0.107	0.165	-0.071	-0.15	0.83	0.038	0.116	-0.056	0.109	-0.273	-0.247	0.175	0.071	0.146	-0.633	-0.271	-0.349	-0.165	-0.237	0.235	-0.016	0.021	0.048	-0.056	0.184	-0.115	0.013	-0.369	-0.181	0.31	0.231	-0.091	-0.049	0.016	-0.814	0.2	0.021	-0.075	0.077
Rv0731c			0	0.014	-0.234	-0.662	0.939	0.017	-0.26	0.065	0.011	0.133	-0.315	-0.237	0.053	0.097	-0.017	-0.201	-0.108	-0.306	-0.196	-0.209	0.219	0.472	-0.674	-0.625	0.259	-0.099	-0.124	-0.205	0.322	-0.157	0.518	0.623	0.197	-0.145	0.416	-0.431	-0.092	0.33	0.718	0.18	0.213	0.132	-0.847	0.193	0.031	-0.507	-0.147
Rv0732	secY	Preprotein translocase secY subunit (TC 3.A.5.1.1)	0	-0.023	0.004	-0.133	0.207	0.144	0.007	0.16	0.203	0.074	0.024	0.092	-0.108	0.038	0.186	-0.226	-0.092	0.051	-0.476	-0.182	0.188	0.041	-0.364	-0.845	0.036	0.034	-0.068	-0.117	-0.089	0.099	0.13	0.196	-0.363	-0.049	0.117	-0.154	-0.275	0.03	0.125	-0.001	0.041	0.023	-0.515	0.36	0.254	-0.105	0.142
Rv0733	adk	Adenylate kinase (EC 2.7.4.3)	0	-0.052	-0.014	-0.027	-0.266	0.105	0.04	0.286	0.004	-0.011	-0.111	0.107	-0.197	0.115	0.183	-0.061	0.051	0.167	-0.148	0.028	0.176	0.168	-0.257	-0.478	-0.006	0.01	-0.116	-0.159	-0.051	-0.001	0.031	-0.106	-0.488	-0.018	0.007	-0.328	-0.14	-0.03	0.307	0.085	0.039	0.134	-0.409	0.312	0.247	-0.052	0.094
Rv0734	mapA	Methionine aminopeptidase (EC 3.4.11.18)	0	0.163	0.067	0.141	-0.4	0.043	0.009	0.034	0.071	-0.011	0.136	0.186	-0.245	0.162	0.071	-0.138	0.008	0.222	-0.207	-0.063	-0.012	0.029	-0.122	-0.256	0.182	0.066	-0.005	-0.098	0.12	0.048	0.101	0.435	0.072	0.018	-0.065	0.042	0.041	0.142	0.01	0.035	-0.067	-0.052	-0.461	0.018	0.13	-0.168	-0.003
Rv0735	sigL	RNA polymerase sigma-70 factor	2	0.081	0.113	0.221	0.105	0.109	-0.205	-0.083	0.546	0.003	-0.241	-0.29	0.368	-0.068	-0.205	0.001	-0.536	-0.273	-0.471	-0.338	-0.473	-0.035	-0.683	0.259	0.258	0.094	0.133	0.024	0.103	0.381	0.395	0.292	0.287	-0.351	-0.259	0.051	-0.104	-0.126	0.126	0.256	-0.418	0.087	-1.259	-0.232	0.122	0.252	0.104
Rv0736		Possible membrane protein	2	-0.142	0.072	0.172	0.208	-0.26	-0.21	-0.109	0.145	0.026	0.064	-0.516	0.204	0.31	-0.133	0.287	0.076	0.189	-0.384	0.122	-0.066	0.165	-0.554	0.107	0.169	0.04	0.018	0.054	0.437	-0.079	0.008	0.498	0.28	-0.455	-0.292	0.076	-0.084	0.169	-0.063	0.178	-0.163	0.255	-1.434	0.026	-0.084	-0.325	-0.033
Rv0737		Transcriptional regulator, MarR family	5	-0.106	-0.142	0.135	0.923	0.068	-0.353	-0.007	0.633	-0.239	-0.627	-0.705	1.013	-0.016	-0.249	-0.221	-0.327	-0.43	-0.363	-0.526	-0.159	-0.053	-0.785	-0.251	0.203	-0.289	0.077	0.294	0.316	0.298	0.397	0.004	0.149	-0.275	-0.018	-0.125	-0.523	0.104	0.353	0.178	0.132	0.229	-1.407	0.386	0.223	0.022	0.255
Rv0738			2	0.297	0.041	-0.294	1.426	-0.289	0.029	0.121	-0.434	0.106	0.234	0.294	0.831	0.134	0.032	0.123	0.041	0.385	0.32	0.043	0.535	0.314	-0.735	-0.035	0.074	0.13	-0.009	0.116	0.404	-0.001	-0.009	0.406	0.856	-0.369	-0.276	0.127	0.476	0.338	0.159	-0.212	-0.035	-0.014	-0.391	0.204	-0.162	-0.364	-0.579
Rv0739			2	-0.259	-0.254	4.681	1.038	0.128	-0.38	0.306	0.321	-0.051	-0.433	-0.26	0.568	-0.158	-0.367	-0.289	-0.265	-0.322	-0.482	-0.321	-0.336	-0.061	-0.542	-0.161	0.221	-0.321	-0.191	0.073	0.197	0.123	0.335	-0.286	-0.096	-0.367	-0.13	-0.179	-0.309	0.058	0.09	-0.02	-0.098	0.313	-0.353	0.192	0.108	0.235	-0.027
Rv0740			1	0.083	0.191	1.194	-0.99	0.25	0.116	0.243	0.199	0.121	-0.011	0.037	0.414	-0.055	-0.068	-0.054	0.004	0.056	-0.371	-0.068	0.161	0.215	-0.377	-0.309	-0.098	0.024	-0.021	0.194	-0.095	0.146	-0.121	-0.305	-0.281	-0.054	0.085	-0.142	-0.137	0.079	0.197	-0.023	0.104	0.19	-0.165	0.298	0.168	0.107	-0.047
Rv0741		Mobile element protein	1	0.064	-0.238	1.096	0.145	-0.16	0.308	-0.1	-0.171	-0.926	0.076	0.205	-0.225	0.162	0.06	0.146	0.33	-0.124	0.358	-0.503	0.237	-0.454	0.102	0.164	-0.151	0.045	-0.02	-0.378	-0.074	-0.127	-0.232	-0.339	-0.165	0.14	0.17	-0.126	0.302	0.177	-0.171	-0.164	-0.13	-0.077	-0.064	-0.377	-0.197	-0.086	0.126
Rv0742	PE_PGRS8	PE-PGRS FAMILY PROTEIN	2	-0.254	-0.518	0.091	0.175	-0.419	-0.269	0.056	-0.269	-0.501	-0.036	-0.615	-0.426	0.155	-0.219	0.23	0.405	0.311	-0.1	0.424	0.02	0.016	0.165	0.51	0.023	-0.056	0.183	-0.01	-0.078	-0.197	-0.035	-0.292	-1.226	-0.113	0.162	0.401	0.571	-0.6	0.386	0.167	0.118	0.324	-0.293	-0.212	-0.324	0.207	-0.048
Rv0743c			5	-1.02	-0.389	-1.038	2.066	0.097	-0.314	0.542	0.406	0.273	-0.581	-0.639	1.345	-0.239	-0.538	-0.385	-0.284	-0.386	-0.423	-0.084	0.059	0.613	-1.11	-0.63	0.046	-0.114	-0.028	0.255	0.009	0.236	0.146	-0.116	0.657	-0.095	0.091	-0.097	-0.221	0.33	0.302	-0.073	-0.009	-0.057	-0.277	0.397	0.285	0.172	-0.127
Rv0744c		POSSIBLE TRANSCRIPTIONAL REGULATORY PROTEIN	5	-0.079	-0.387	-0.793	2.254	0.182	-0.416	0.684	0.558	0.231	-0.364	-0.646	1.382	-0.274	-0.222	-0.38	-0.221	-0.404	-0.392	-0.31	-0.218	0.259	-0.94	-1.534	-0.136	-0.284	-0.3	0.233	-0.121	0.181	0.042	-0.535	0.8	-0.044	0.206	-0.386	-0.275	0.31	0.21	-0.301	-0.122	-0.202	-0.151	0.153	0.297	0.328	-0.031
Rv0745			0	0.048	-0.025	0.813	0.026	-0.075	-0.026	-0.045	0.293	0.065	-0.068	-0.11	-0.032	-0.032	-0.143	-0.035	-0.065	0.025	-0.029	0.019	-0.051	-0.019	-0.099	0.395	-0.072	-0.083	-0.083	0.034	0.025	-0.029	0.008	-0.005	0.054	-0.042	-0.003	0.069	-0.011	-0.148	0.036	-0.07	-0.013	0.531	-0.037	-0.045	-0.123	0.045	-0.08
Rv0746	PE_PGRS9	PE-PGRS virulence associated protein	10	-0.193	-0.455	-0.452	-0.047	-0.419	-0.293	0.113	0.277	-1.248	-0.15	-0.489	-0.97	0.318	-0.002	0.373	0.625	0.238	-0.227	0.613	0.017	0.169	0.309	0.508	-0.267	0	0.206	0.161	0.274	-0.594	0.143	-1.288	-0.981	0.23	0.432	0.249	0.22	-0.971	0.158	0.235	0.234	0.245	0.075	-0.006	-0.24	-0.126	-0.139
Rv0747	PE_PGRS10	PE-PGRS FAMILY PROTEIN	12	-0.013	-0.204	-0.216	-0.07	-0.22	-0.136	-0.095	0.164	-1.684	-0.031	-0.192	-1.112	0.305	-0.064	0.369	0.364	0.255	0.053	0.385	0.041	0.04	0.335	0.485	-0.202	-0.019	0.08	0.105	0.248	-0.34	0.063	-1.604	-1.163	0.136	0.46	0.259	0.455	-1.291	0.128	0.188	0.221	0.319	0.148	-0.182	-0.159	0.131	-0.257
Rv0748			3	0.054	-0.031	-0.107	0.421	-0.456	0.286	0.495	-0.369	-0.223	0.042	0.078	-0.133	0.143	0.161	-0.068	0.28	0.301	0.329	0.514	0.315	0.119	-0.17	-0.441	-0.06	0.067	-0.025	0.163	-0.214	-0.324	0.021	-1.049	-1.311	0.055	0.245	-0.309	0.251	-0.201	0.433	-0.19	0.376	0.063	0.306	0.571	-0.428	0.396	-0.189
Rv0749			1	0.043	-0.099	0.007	0.466	-0.111	-0.034	0.188	-0.019	-0.411	-0.052	-0.274	0.071	-0.28	-0.274	-0.135	-0.068	-0.316	-0.163	0.013	-0.019	-0.343	-0.419	0.295	0.308	0.424	0.233	0.252	-0.312	0.109	0.106	-0.7	-0.829	0.286	-0.088	-0.041	0.202	-0.33	0.055	-0.009	0.118	-0.03	0.437	-0.132	0.045	0.409	-0.03
Rv0749A		Rv3128c-like protein	4	0.439	0.379	0.433	1.253	0.227	0.311	0.444	0.139	0.263	0.515	0.446	0.78	-0.444	-2.325	0.108	-0.712	-0.244	-0.779	-0.787	-0.611	0.463	-0.779	0.757	0.419	0.236	0.324	0.312	-0.698	0.555	0.467	0.665	-0.155	-0.145	-0.538	1.02	0.408	0.208	0.341	0.242	0.389	0.115	-0.468	0.577	0.258	0.824	-0.258
Rv0750			0	0.029	0.238	0.83	0.551	0.265	0.028	0.633	0.369	0.088	0.152	0.444	0.725	-0.024	-0.044	0.026	-0.172	-0.326	-0.254	-0.348	0.122	-0.072	-0.449	-0.102	-0.139	-0.142	-0.071	0.312	0.145	0.239	-0.008	-0.042	-0.661	-0.205	0.038	-0.141	-0.163	0.276	-0.273	-0.256	0.168	-0.048	-0.173	0.266	0.226	0.145	-0.168
Rv0751c	mmsB	3-hydroxyisobutyrate dehydrogenase (EC 1.1.1.31)	0	0.282	0.704	0.446	0.991	-0.235	0.382	-0.259	-0.133	0.072	0.319	0.287	-0.028	0.354	0.118	0.188	-0.189	0.238	0.422	0.302	0.107	0.26	0.203	0.357	0.091	0.167	0.134	-0.263	0.461	-0.018	-0.085	0.408	0.673	-0.097	-0.209	0.398	-0.146	0.225	0.01	0.048	-0.23	0.146	-0.444	-0.131	-0.244	-0.195	-0.282
Rv0752c	fadE9	Acyl-CoA dehydrogenase, short-chain specific (EC 1.3.99.2)	9	0.308	0.843	0.412	0.949	-0.099	0.592	-0.039	0.038	-0.123	0.237	0.072	0.55	0.465	0.341	0.364	-0.107	0.322	0.428	0.463	0.264	0.265	0.352	0.592	0.028	0.189	0.03	-0.106	0.444	0.159	-0.039	0.344	0.597	-0.305	-0.288	0.68	-0.069	0.182	-0.212	0.02	-0.148	0.116	-0.297	0.057	-0.093	-0.148	-0.705
Rv0753c	mmsA	Methylmalonate-semialdehyde dehydrogenase (EC 1.2.1.27)	8	0.315	0.738	0.298	1.94	-0.305	0.498	-0.005	-0.088	-0.209	0.276	0.296	0.712	0.432	0.435	0.446	0.059	0.217	-0.056	0.478	0.323	0.102	0.487	0.651	0.091	0.203	0.067	0.023	0.466	0.077	0.024	0.383	0.422	-0.055	-0.254	0.674	-0.054	0.063	-0.167	0.151	-0.075	0.115	-0.34	0.095	-0.269	-0.279	-0.527
Rv0754	PE_PGRS11	PE-PGRS FAMILY PROTEIN	4	-0.067	0.023	0.458	0.575	-0.169	0.063	-0.188	0.103	-0.244	-0.093	-0.272	0.099	0.14	-0.017	0.227	-0.042	-0.003	-0.361	0.182	0.109	0.086	0.137	0.375	-0.102	-0.151	-0.075	-0.127	0.044	-0.162	0.034	-0.123	-0.1	-0.268	0.031	0.301	-0.297	-0.145	-0.004	0.018	-0.129	0.212	0.001	0.062	-0.148	-0.098	-0.358
Rv0755A		PUTATIVE TRANSPOSASE (FRAGMENT)	2	0.14	0.116	-0.162	0.393	0.137	0.275	0.381	-0.053	0.02	0.21	0.554	0.67	0.011	0.14	-0.051	-0.212	0.118	-0.271	0.085	0.196	0.103	-0.027	0.326	-0.07	-0.005	0.155	-0.581	0.301	0.176	0.141	-0.134	-0.465	-0.099	-0.099	-0.261	-0.2	-0.133	0.201	0.03	-0.089	0.226	-0.192	0.428	0.118	0.356	-0.107
Rv0755c	PPE12	PPE family protein	2	0.181	0.219	-0.743	0.35	-0.071	0.238	0.232	0.101	0.056	-0.036	-0.042	-0.019	0.059	0.057	0.114	-0.054	0.088	0.052	0.2	0.318	0.236	-0.131	0.068	-0.038	-0.012	-0.225	-0.001	-0.053	-0.005	-0.074	0	-0.777	-0.006	0.124	0.222	-0.094	-0.062	0.007	0.035	0.149	0.296	-0.374	0.171	-0.031	0.126	-0.166
Rv0756c			0	0.272	0.098	0.354	0.988	0.073	-0.038	0.217	0.004	-0.105	0.157	0.18	0.198	0.05	0.068	0.082	-0.133	0.222	-0.017	0.111	0.069	-0.122	-0.101	0.203	0.02	0.033	-0.161	-0.021	-0.122	0.006	0.041	0.072	0.276	-0.087	-0.048	-0.011	-0.022	0.122	-0.282	-0.133	-0.19	-0.182	-0.311	0.08	0.059	-0.035	-0.134
Rv0757	phoP	DNA-binding response regulator	5	0.151	0.094	-0.314	0.42	0.206	0.17	-0.118	0.065	0.04	0.045	-0.107	0.139	-0.056	0.168	-0.035	-0.05	0.303	-0.116	0.051	0.346	-0.042	-0.056	-0.139	-0.285	0.086	-0.465	0.126	-0.216	0.198	-0.154	-0.086	-0.309	0.118	0.017	-0.19	0.054	-0.014	-0.044	-0.112	-0.113	0.077	0.047	0.136	0.215	0.14	-0.166
Rv0758	phoR	PhoR	1	0.159	0.15	-0.343	0.448	-0.06	-0.041	-0.015	0.012	0.159	0.077	-0.136	0.284	-0.039	-0.022	0.166	-0.01	0.085	0.116	0.09	0.03	-0.046	0.094	0.281	0.07	0.225	-0.028	0.172	0.085	0.068	-0.072	0.094	0.218	0.081	-0.128	0.035	-0.017	0.177	-0.086	0.096	-0.156	0.099	-0.162	-0.021	-0.014	-0.041	-0.081
Rv0759c		HIT family protein	3	0.105	0.051	0.292	0.362	-0.034	0.19	0.232	-0.086	0.074	-0.06	0.2	0.241	0.014	0.238	-0.126	-0.015	-0.006	-0.22	-0.322	0.509	-0.015	-1.082	-0.877	0.161	0.243	0.194	-0.039	0.276	-0.124	0.145	0.287	0.228	0.176	0.169	-0.675	-0.22	0.415	-0.011	0.302	0.12	-0.014	-0.11	0.436	0.055	-0.281	-0.272
Rv0760c		steroid isomerase, putative	1	-0.055	0.015	0.11	0.239	-0.023	0.111	0.147	0.087	-0.122	0.04	0.333	-0.245	0.231	0.264	-0.489	-0.093	0.17	0.088	-0.035	0.518	0.465	-0.653	-0.808	0.259	0.074	0.157	-0.32	0.246	0.031	-0.017	0.023	-0.468	0.159	0.027	-0.535	-0.184	-0.101	0.528	0.259	0.125	0.185	-0.011	0.61	0.091	0.106	-0.181
Rv0761c	adhB	Alcohol dehydrogenase (EC 1.1.1.1)	1	0.107	0.115	0.209	0.618	0.065	0.075	0.18	0.029	-0.025	0.08	0.314	-0.286	0.222	0.226	-0.221	0.126	0.401	-0.221	-0.172	0.371	0.052	-0.368	-0.499	-0.102	-0.033	0.088	-0.297	0.046	-0.014	0.028	0.24	-0.184	0.059	0.171	-0.371	-0.042	0.123	0.126	0.069	0.158	0.064	-0.231	0.312	0.025	-0.225	-0.192
Rv0762c			5	-0.004	-0.016	0.298	-0.46	0.094	-0.168	0.447	0.266	0.339	-0.418	-0.254	0.27	-0.057	-0.161	-0.079	-0.488	-0.3	-0.597	-0.145	0.04	0.185	-1.2	-0.551	0.142	0.279	0.111	0	0.993	0.006	0.1	-0.267	-0.576	-0.045	-0.14	-0.384	-0.372	0.207	0.163	0.196	0.362	0.346	-1.124	0.42	0.046	0.287	-0.182
Rv0763c		Ferredoxin	6	-0.402	-0.033	-0.007	-0.476	0.064	-0.338	0.272	0.239	0.243	-0.305	-0.166	0.544	-0.201	-0.392	-0.1	-0.559	-0.39	0.009	-0.505	0.072	0.51	-0.967	-0.968	0.414	-0.023	-0.051	-0.039	1.664	0.015	0.217	0.443	1.822	-0.229	-0.216	-0.68	-0.524	-0.073	-0.087	0.342	0.215	0.171	-0.841	0.384	0.08	-0.388	-0.289
Rv0764c	cyp51	Cytochrome P450 51	5	0.12	0.048	0.473	-0.998	0.132	-0.103	-0.202	0.394	0.003	-0.462	-0.458	0.57	-0.122	-0.336	-0.39	-0.478	-0.557	-0.488	-0.695	0.118	0.355	-1.004	-0.321	0.343	0.086	0.074	-0.013	1.564	0.234	0.471	0.194	0.218	-0.095	0.049	-0.012	-0.505	0.074	0.23	0.241	-0.076	0.418	-1.11	0.281	0.23	0.142	-0.267
Rv0765c		oxidoreductase, short-chain dehydrogenase/reductase family	4	0.052	-0.003	0.286	-1.132	0.105	-0.337	0.236	0.557	0.274	-0.42	-0.42	0.534	-0.011	-0.182	-0.284	-0.452	-0.344	-0.039	-0.354	0.17	0.29	-0.88	-0.529	0.254	0.101	0.014	0.005	1.465	0.149	0.355	0.326	0.349	-0.3	-0.13	-0.261	-0.461	-0.043	0.466	0.132	-0.037	0.437	-0.971	0.166	0.213	-0.035	-0.181
Rv0766c	cyp123	putative cytochrome P450 hydroxylase	4	0.011	-0.013	0.524	-0.175	0.044	-0.331	0.289	0.341	-0.118	-0.632	-0.316	0.795	0.049	-0.316	-0.344	-0.538	-0.369	-0.618	-0.493	0.03	0.153	-1.071	-0.237	0.304	-0.041	-0.005	0.138	1.324	0.054	0.622	-0.039	-0.496	-0.169	0.117	-0.331	-0.578	0.035	0.407	0.283	0.127	0.282	-0.859	0.506	0.185	0.265	0.044
Rv0767c		Transcriptional regulator, TetR family	5	-0.218	-0.566	-0.288	-0.103	0.064	-0.663	0.174	0.321	0.368	-0.744	-0.35	0.506	-0.184	-0.177	-0.442	-0.405	0.547	-0.64	-0.245	0.237	0.352	-1.151	-0.746	-0.049	-0.228	-0.062	0.105	1.341	-0.059	0.595	0.213	1.011	-0.377	0.055	-0.525	-0.569	0.475	0.361	0.125	-0.082	-0.145	-0.456	0.485	0.196	0.009	-0.1
Rv0768	aldA	Aldehyde dehydrogenase (EC 1.2.1.3)	8	-0.088	-0.119	-0.829	0.411	0.034	-0.414	0.12	0.416	-0.072	-0.583	-0.34	1.014	0.105	-0.243	-0.267	-0.32	-0.36	-0.316	-0.397	0.145	0.653	-0.772	-0.635	0.147	-0.139	-0.033	0.505	1.937	0.143	0.301	-0.135	-0.352	-0.425	0.103	-0.364	-0.476	-0.047	0.732	0.11	-0.029	0.346	-0.854	0.439	0.09	-0.196	-0.29
Rv0769		3-oxoacyl-[acyl-carrier protein] reductase (EC 1.1.1.100)	7	-0.077	-0.009	-0.326	-0.349	0.072	-0.323	-0.106	0.371	0.177	-0.504	-0.267	0.681	0.039	-0.123	-0.259	-0.32	-0.39	-0.427	-0.06	0.414	0.467	-0.858	-1.148	-0.096	-0.232	-0.33	0.259	1.495	-0.032	-0.035	0.136	0.36	-0.33	0.081	-0.454	-0.377	0.225	0.531	-0.172	-0.151	0.463	-1.02	0.303	-0.023	-0.058	-0.27
Rv0770		2-hydroxy-3-oxopropionate reductase (EC 1.1.1.60)	7	0.155	0.144	-0.259	-1.023	-0.125	0.016	-0.139	0.407	0.018	-0.335	-0.274	0.534	0.174	-0.134	-0.279	-0.469	-0.378	-0.215	-0.412	0.457	0.473	-0.799	-0.721	0.366	0.029	0.026	0.355	1.89	0.039	0.34	0.409	0.081	-0.216	0.341	-0.148	-0.393	0.192	0.51	0.247	-0.024	0.594	-1.132	0.466	-0.047	-0.546	-0.516
Rv0771		4-carboxymuconolactone decarboxylase (EC 4.1.1.44)	8	0	0.311	-0.351	-0.756	-0.19	0.022	-0.392	0.299	0.116	-0.452	-0.021	0.599	0.265	-0.087	-0.459	-0.449	-0.311	-0.817	-0.123	0.199	0.567	-1.054	-1.072	0.243	0.265	0.006	0.206	1.881	0.105	0.314	0.194	0.234	-0.235	-0.008	-0.476	-0.498	0.274	0.652	0.109	-0.289	0.415	-1.275	0.468	-0.139	-0.14	-0.59
Rv0772	purD	Phosphoribosylamine--glycine ligase (EC 6.3.4.13)	1	0.009	0.091	-0.101	0.132	0.091	-0.221	0.539	0.179	0.301	-0.111	-0.208	-0.269	0.229	0.163	-0.005	0.17	0.159	-0.079	0.001	0.08	0.234	-1.089	-0.434	-0.052	-0.142	0.052	-0.102	0.418	-0.076	0.383	0.27	0.518	-0.196	-0.139	-0.422	-0.542	0.266	0.182	0.146	-0.047	0.114	-0.77	0.556	0.043	-0.033	0.216
Rv0773c	ggtA	Gamma-glutamyltranspeptidase (EC 2.3.2.2)	2	0.068	0.054	-0.554	-0.985	0.031	-0.009	0.071	0.255	0.139	-0.085	-0.358	-0.349	0.116	-0.311	-0.067	0.001	0.019	-0.264	-0.088	-0.073	0.149	-0.408	0.004	0.307	0.164	0.168	-0.814	-0.677	0.204	0.165	0.231	0.082	0.145	0.077	0.122	-0.263	0.169	0.186	0.216	0.258	0.171	-0.255	0.196	0.19	0.129	0.213
Rv0774c		Gamma-glutamyltranspeptidase (EC 2.3.2.2)	1	0.016	-0.001	-0.65	0.15	0.019	-0.088	0.146	0.23	0.031	-0.009	-0.068	-0.198	0.16	-0.145	-0.162	0.121	0.018	-0.03	-0.087	0.071	0.06	-0.283	-0.033	0.269	0.116	0.285	-0.721	-0.537	0.209	0.331	0.307	0.072	0.128	0.139	0.085	-0.312	0.241	0.154	0.275	0.291	-0.015	-0.246	0.33	0.165	-0.302	0.213
Rv0775		Transcriptional regulator, TetR family	0	0.056	0.078	0.753	0.414	-0.149	-0.113	-0.067	0.151	-0.025	0.105	-0.093	0.393	0.017	-0.299	0.122	-0.054	0.092	0.07	0.047	-0.229	-0.017	-0.016	0.734	-0.003	0.018	0.287	0.232	0.136	0.083	0.021	0.006	-0.015	-0.094	-0.152	0.28	-0.117	0.009	0.084	-0.061	0.099	0.074	-0.103	-0.066	0.047	-0.049	0.117
Rv0776c			2	-0.046	-0.286	-0.733	0.858	-0.138	-0.355	0.383	0.013	0.108	-0.284	-0.408	0.653	-0.121	-0.485	-0.087	0.265	-0.548	-0.552	-0.225	0.131	0.258	-0.403	-0.503	0.16	-0.04	-0.149	-0.093	0.122	-0.071	0.556	-0.077	0.141	-0.246	0.109	-0.323	-0.439	-0.002	0.281	0.251	0.077	0.168	-0.317	0.344	-0.07	-0.123	-0.057
Rv0777	purB	Adenylosuccinate lyase (EC 4.3.2.2)	1	0.026	-0.004	-0.303	-0.471	-0.032	-0.064	0.057	0.081	0.089	0.044	-0.072	0.294	-0.021	-0.143	-0.083	-0.053	-0.109	-0.195	-0.042	-0.11	-0.042	-0.152	-0.173	0.025	0.076	-0.008	0.007	0.034	0.023	-0.006	0.023	0.058	-0.04	-0.052	0.006	-0.057	0.063	-0.194	-0.02	-0.123	0.045	-0.121	0.029	-0.02	-0.393	0.074
Rv0778	cyp126	Cytochrome P450 126A3	0	0.087	0.171	-0.32	-0.27	0.15	0.081	0.113	0.174	-0.041	0.06	-0.117	-0.009	0.235	-0.114	0.07	-0.029	-0.006	-0.109	-0.09	-0.069	0.095	-0.459	-0.156	0.115	0.146	0.092	-0.204	0.033	0.194	0.022	0.204	-0.194	0	-0.081	0.194	-0.104	0.073	0.057	0.194	0.048	0.22	-0.383	0.04	0.039	-0.385	0.008
Rv0779c		POSSIBLE CONSERVED TRANSMEMBRANE PROTEIN	0	-0.012	-0.17	-0.119	0.695	-0.1	-0.15	-0.001	-0.016	-0.035	-0.134	-0.032	-0.108	0.161	0.001	-0.06	-0.099	0.003	-0.225	-0.087	0.178	0.148	-0.294	0.098	0.273	0.012	0.14	-0.28	0.099	-0.075	0.489	0.323	0.195	-0.148	0.159	-0.119	-0.046	0.211	0.334	0.113	-0.035	0.117	-0.38	0.098	0.004	-0.234	-0.062
Rv0780	hemH	Phosphoribosylaminoimidazole-succinocarboxamide synthase (EC 6.3.2.6)	3	-0.198	-0.282	-0.868	0.649	0.275	-0.202	0.313	0.263	-0.349	-0.365	-0.598	-0.21	0.152	-0.176	-0.14	-0.24	-0.121	-0.518	-0.575	0.156	0.311	-1.134	-0.2	0.28	-0.081	0.046	-0.65	0.132	0.123	0.496	0.515	-0.029	0.163	0.216	0.06	-0.195	0.022	-0.006	0.387	0.167	0.168	-0.798	0.513	0.077	0.064	0.039
Rv0781	ptrBa	Protease II (EC 3.4.21.83)	4	-0.011	0.003	-0.587	0.201	0.449	0.047	0.186	0.432	-0.129	-0.27	-0.147	-0.278	0.267	0.081	0.004	-0.333	-0.05	-0.279	-0.134	0.507	0.044	-1.171	-0.587	0.182	-0.263	0.134	-0.46	-0.091	0.171	0.104	-0.023	-0.698	-0.078	0.195	-0.22	-0.377	-0.05	0.274	0.238	0.19	0.24	-0.473	0.577	0.171	0.198	0.059
Rv0782	ptrBb	Protease II (EC 3.4.21.83)	0	-0.215	0.062	-0.403	0.04	0.239	-0.184	-0.159	0.605	-0.36	-0.076	-0.667	-0.364	0.153	-0.286	0.119	-0.338	0.067	-0.079	-0.118	-0.19	0.225	-0.368	0.028	0.19	0.121	0.028	-0.26	0.197	0.317	0.134	-0.158	-0.517	-0.275	-0.087	0.361	-0.182	-0.423	0.111	0.001	-0.109	0.422	-0.864	0.06	0.156	0.183	-0.127
Rv0783c	emrB	Inner membrane component of tripartite multidrug resistance system	0	0.163	0.231	0.039	-0.329	0.268	0.137	0.259	0.317	-0.151	-0.082	-0.016	-0.64	0.181	0.436	0.158	0.175	0.297	0.123	-0.266	0.099	0.122	-0.255	-0.091	0.117	0.058	0.084	0.06	0.319	0.099	-0.041	0.246	-0.303	0.081	0.037	0.009	-0.229	-0.228	0.29	0.283	0.144	0.063	-0.452	0.225	0.218	-0.075	0.186
Rv0784			4	0.108	-0.105	-0.765	0.206	0.181	-0.242	0.735	0.25	0.014	0.011	-0.105	-0.815	0.233	0.089	-0.051	0.121	-0.006	-0.428	-0.13	0.094	0.199	-0.814	0.175	0.074	-0.066	0.207	-0.087	0.022	-0.005	0.292	0.265	0.111	-0.269	0.094	0.017	-0.32	0.069	0.316	0.137	1.417	0.148	-0.383	0.321	0.039	0.081	0.064
Rv0785		Fumarate/succinate/L-aspartate dehydrogenases	1	0.017	0.049	-0.21	-0.553	0.282	-0.028	0.28	0.418	-0.252	-0.451	-0.381	-0.852	0.3	0.42	0.014	-0.049	0.164	-0.249	-0.109	0.133	0.371	-0.808	-0.339	0.303	0.054	0.026	0.183	0.517	0.086	0.153	0.273	-0.485	-0.02	0.229	-0.118	-0.438	-0.111	0.503	0.309	0.18	0.278	-0.694	0.352	0.2	-0.184	0.154
Rv0786c			2	0.085	0.228	-0.214	0.448	-0.049	0.162	-0.222	0.202	-0.124	-0.057	-0.26	-0.292	0.123	-0.076	0.104	-0.178	0.148	-0.414	-0.451	0.266	-0.254	-0.219	0.513	0.195	0.223	0.093	-0.236	0.048	-0.019	-0.007	-0.136	-0.763	0.029	0.066	0.313	-0.003	0.026	-0.313	0.095	0.014	0.209	-0.496	-0.05	-0.043	0.225	-0.04
Rv0787			0	-0.084	-0.244	-0.132	0.334	0.158	-0.419	0.186	0.152	0.052	-0.27	0.039	-0.535	-0.138	0.047	-0.021	-0.052	-0.078	-0.283	-0.309	-0.166	0.193	-0.112	0.036	0.061	-0.052	-0.043	-0.281	-0.23	0.056	0.307	-0.003	0.009	-0.038	0.119	-0.195	0.097	0.253	0.213	0.201	0.28	0.011	-0.139	0.191	0.082	-0.418	0.153
Rv0787A		Phosphoribosylformylglycinamidine synthase, PurS subunit (EC 6.3.5.3)	0	0.137	0.104	0.189	0.501	0.095	0.217	0.104	0.182	-0.238	-0.125	0.136	-0.267	0.097	0.276	-0.02	-0.107	-0.027	0.228	0.133	-0.085	0.15	0.1	-0.038	-0.027	-0.35	-0.073	-0.171	0.058	-0.059	-0.057	-0.001	-0.574	-0.098	-0.131	0.229	-0.088	-0.076	-0.014	-0.035	0.186	-0.189	0.023	-0.116	0.165	0.111	-0.04
Rv0788	purQ	Phosphoribosylformylglycinamidine synthase, glutamine amidotransferase subunit (EC 6.3.5.3)	0	0.101	0.133	0.244	0.402	0.032	0.187	-0.017	0.017	-0.062	-0.009	-0.043	-0.208	-0.02	-0.027	0.092	-0.079	-0.18	-0.235	-0.018	0.089	-0.212	0.019	0.19	0.099	0.283	0.096	-0.235	0.167	0.054	0.044	0.207	-0.292	0.011	-0.204	-0.049	-0.041	-0.111	-0.222	0.207	0.084	0.04	-0.031	0.005	0.041	-0.197	-0.063
Rv0789c			2	0.151	-0.125	-0.05	0.482	0.056	0.015	0.319	0.071	0.189	-0.489	-0.423	0.735	-0.24	-0.271	-0.02	0.001	-0.193	-0.498	-0.25	-0.083	-0.015	-0.218	0.017	-0.073	-0.052	-0.14	0.205	0.018	0.182	0.206	0.231	0.02	-0.151	-0.193	-0.022	-0.274	0.384	0.036	-0.185	-0.266	0.017	-0.234	-0.003	-0.053	-0.371	-0.066
Rv0790c		Transglutaminase-like enzymes, putative cysteine proteases	0	-0.013	-0.118	-0.596	-0.476	0.1	-0.345	0.134	0.445	0.151	-0.51	-0.717	0.477	0.08	-0.338	-0.411	-0.425	-0.463	-0.542	-0.237	0.027	0.148	-0.715	0.356	0.322	0.266	0.124	-0.043	0.059	0.302	0.582	-0.425	-0.402	0.013	-0.024	-0.013	-0.033	0.221	0.211	0.107	0.121	0.217	-0.019	0.264	0.136	0.482	0.169
Rv0791c		Coenzyme F420-dependent N5,N10-methylene tetrahydromethanopterin reductase and related flavin-dependent oxidoreductases	3	-0.178	-0.363	-1.214	0.094	0.133	-0.5	0.021	0.458	0.132	-0.562	-0.613	0.482	-0.064	-0.292	-0.366	-0.326	-0.566	-0.531	-0.072	0.026	0.216	-1.059	-0.107	0.398	0.368	-0.006	0.089	0.053	0.404	0.6	-0.183	0.173	-0.01	0.115	-0.109	-0.163	0.386	0.134	0.094	-0.018	0.154	-0.222	0.199	0.238	0.131	-0.155
Rv0792c		PF00070 family, FAD-dependent NAD(P)-disulphide oxidoreductase	5	-0.095	-0.46	-0.876	1.798	0.188	-0.23	0.292	0.222	0.108	-0.406	0.053	0.377	-0.067	-0.397	-0.372	-0.5	-0.491	-0.67	-0.1	0.01	0.154	-0.911	-0.204	0.093	-0.026	-0.21	0.262	-0.154	0.335	0.368	-0.197	0.528	-0.181	-0.188	-0.101	0.04	0.362	0.009	-0.209	0.034	-0.044	-0.322	0.162	0.245	0.198	-0.308
Rv0793			1	-0.164	-0.145	0.073	1.437	-0.107	-0.351	0.084	-0.075	-0.01	-0.252	-0.113	0.157	-0.119	-0.303	-0.314	-0.367	-0.173	-0.102	-0.155	-0.095	0.152	-0.113	-0.207	-0.041	-0.036	-0.133	-0.009	-0.1	-0.124	0.181	0.033	0.605	-0.135	-0.105	-0.101	-0.141	0.138	-0.005	0.013	-0.006	0.052	-0.024	0.189	-0.145	0.058	-0.166
Rv0794c		PF00070 family, FAD-dependent NAD(P)-disulphide oxidoreductase	4	0.372	0.364	0.175	1.146	0.052	0.179	-0.155	0.18	-0.365	-0.206	0.064	-0.397	0.414	0.078	-0.059	-0.002	0.024	-0.007	-0.387	0.414	0.109	-0.885	-0.233	0.292	0.159	0.13	-0.689	0.562	0.033	0.463	0.404	-0.114	-0.207	0.115	-0.134	-0.576	-0.063	-0.061	0.227	0.056	0.235	-1.202	0.303	-0.007	-0.253	-0.114
Rv0795		Mobile element protein	0	0.104	0.065	0.529	0.716	0.115	-0.043	-0.135	0.072	0.102	0.137	0.125	0.168	0.032	0.084	-0.031	0.051	0.132	-0.023	-0.043	0.077	-0.251	-0.362	0.25	-0.201	-0.147	-0.163	0.012	-0.02	0.127	-0.136	0.073	0.256	0.047	-0.251	-0.001	-0.382	0.275	-0.29	-0.238	-0.155	-0.002	-0.384	-0.084	0.065	0.131	-0.177
Rv0796		Mobile element protein	0	0.236	0.166	0.299	0.738	0.157	0.317	-0.232	-0.014	0.012	0.156	0.299	-0.075	0.107	0.148	-0.029	-0.059	0.165	-0.013	-0.169	0.172	0.028	-0.243	0.107	0.102	0.255	0.301	-0.267	0.402	0.119	0.108	0.229	-0.025	0.245	0.17	-0.169	-0.2	0.097	0.09	0.156	0.056	0.116	-0.445	-0.011	0.095	-0.047	0.122
Rv0797		Mobile element protein	1	0.019	-0.013	-0.01	0.156	0.083	0.042	0.016	0.251	-0.058	0.074	-0.094	-0.253	-0.096	-0.081	0.222	-0.171	-0.084	-0.17	-0.037	-0.332	0.107	0.126	0.676	0.113	0.164	0.266	-0.173	-0.018	0.183	0.112	0.16	0.127	0.134	-0.327	0.183	-0.038	-0.11	-0.027	0.07	-0.125	0.557	-0.452	-0.194	0.025	0.035	0.028
Rv0798c	cfp29	Encapsulating protein for a DyP-type peroxidase or ferritin-like protein oligomers	1	0.18	0.218	-0.446	-0.68	0.156	0.288	-0.213	0.293	-0.048	-0.097	0.281	-0.51	0.175	0.443	0.079	-0.064	0.191	-0.133	0.055	0.261	0.172	0.016	-0.125	0.03	0.072	-0.192	-0.51	0.178	0.094	-0.092	0.2	-0.324	0.07	0.157	0	-0.33	0.039	0.206	0.138	0.172	0.285	-0.634	0.325	0.058	-0.161	0.063
Rv0799c		Predicted dye-decolorizing peroxidase (DyP), encapsulated subgroup	1	0.071	0.243	-0.506	-0.49	0.309	0.335	0.128	0.391	-0.135	0.015	0.247	-0.524	0.097	0.239	0.079	-0.322	-0.028	-0.216	-0.424	0.112	0.265	-0.323	0.002	0.186	0.297	0.107	-0.377	0.272	0.206	0.136	0.341	-0.386	0.035	0.086	0.205	-0.168	-0.033	0.199	0.249	0.111	0.213	-0.917	0.25	0.333	0.116	0.191
Rv0800	pepC	Aspartyl aminopeptidase	3	0.173	0.129	-0.688	0.12	0.271	0.038	-0.049	0.188	-0.107	-0.234	0.075	-0.599	0.251	0.209	0.195	-0.106	0.15	-0.29	-0.488	0.293	0.443	-0.733	0.105	0.309	0.281	0.265	-0.706	0.407	0.082	0.251	0.776	0.565	0.153	0.392	-0.001	-0.252	0.196	0.267	0.376	0.442	0.19	-1.252	0.48	0.109	-0.39	0.062
Rv0801		glyoxalase family protein superfamily	0	0.341	-0.072	-0.308	-0.054	0.254	0.213	0.21	-0.044	0.022	0.051	0.498	0.06	0.139	0.427	0.164	-0.032	0.405	-0.225	-0.125	0.572	0.306	-0.731	-0.792	0.24	0.077	-0.085	-0.08	-0.015	0.094	0.147	0.242	0.267	0.147	0.153	-0.221	-0.114	0.248	0.378	0.326	0.195	0.27	-0.928	0.458	0.108	-0.006	-0.189
Rv0802c			3	-0.006	-0.168	0.582	0.884	0.243	-0.023	0.375	0.291	-0.146	-0.529	0.022	0.234	0.024	-0.022	-0.197	-0.316	-0.48	-0.474	-0.46	0.323	0.362	-1.198	-0.523	0.254	0.07	-0.01	0.054	-0.018	0.053	0.472	0.243	-0.237	-0.146	0.159	-0.336	-0.549	0.15	0.705	0.355	0.033	0.296	-0.268	0.339	0.112	0.127	-0.083
Rv0803	purL	Phosphoribosylformylglycinamidine synthase, synthetase subunit (EC 6.3.5.3)	0	0.017	-0.089	-0.486	-0.217	0.126	-0.235	0.159	0.184	-0.034	-0.119	-0.075	-0.307	0.031	0.05	-0.087	0.069	0.063	-0.25	-0.213	0.112	0.176	-0.271	0.105	0.154	0.171	0.079	-0.267	0.067	-0.016	0.207	0.148	0.008	-0.01	0.118	0.083	-0.033	0.122	0.195	0.098	0.12	0.266	0.006	0.135	0.101	-0.28	0.065
Rv0804		3',5'-cyclic-nucleotide phosphodiesterase (EC 3.1.4.17)	1	-0.158	-0.345	-0.449	-1.378	-0.341	-0.414	0.049	0.009	0.227	-0.041	-0.187	-0.575	0.049	-0.054	0.041	0.231	0.173	-0.231	0.163	0.005	0.056	-0.031	0.062	-0.018	0.062	0.011	-0.184	-0.058	-0.042	-0.063	0.302	0.426	-0.101	-0.043	0.05	0.116	0.125	0.135	0.008	-0.101	0.196	0.018	-0.137	-0.071	-0.267	0.064
Rv0805		3',5'-cyclic-nucleotide phosphodiesterase (EC 3.1.4.17)	0	0.027	-0.084	0.03	0.195	0.12	0.091	0.159	0.021	0.06	-0.144	0.103	0.587	-0.072	0.042	-0.118	-0.055	-0.139	-0.545	-0.145	0.144	-0.085	-0.48	-0.555	0.089	0.12	0.068	-0.528	0.162	0.093	-0.073	-0.052	-0.184	0.052	-0.014	-0.517	-0.205	0.086	0.016	0.199	0.213	0.029	0.116	0.193	0.052	0.099	0.054
Rv0806c	cpsY	probable UDP-glucose-4-epimerase	8	-0.092	-0.05	0.73	1.428	-0.029	-0.152	0.021	0.31	0.041	-0.477	-0.366	1.855	-0.514	-0.624	-0.508	-0.736	-0.746	-0.545	-0.655	-0.345	0.002	-0.823	-0.595	-0.075	-0.329	-0.309	1.367	0.178	0.039	-0.125	-0.602	-0.659	-0.505	-0.408	-0.229	-0.289	0.114	0.008	-0.166	0.134	0.124	0.414	0.131	-0.023	0.514	-0.092
Rv0807			3	0.252	0.02	-0.519	0.068	-0.018	-0.06	-0.472	-0.047	-0.276	0.094	-0.116	0.993	0.14	-0.017	0.189	0.201	0.014	-0.197	0.17	0.038	-0.155	-0.567	0.517	-0.085	-0.084	-1.031	-0.104	0.106	-0.001	-0.489	-0.2	0.12	-0.257	-0.296	0.235	-0.049	0.199	-0.24	-0.258	-0.088	-0.102	-0.005	-0.065	-0.095	-0.247	0.118
Rv0808	purF	Amidophosphoribosyltransferase (EC 2.4.2.14)	0	0.304	0.414	0.054	0.05	-0.057	0.291	-0.271	-0.028	-0.08	0.081	0.297	-0.036	0.15	0.171	0.223	0.047	0.109	0.265	0.142	0.103	-0.015	0.332	0.619	-0.032	0.201	0.137	0.095	0.308	-0.033	-0.624	0.061	-0.219	0.055	-0.099	0.588	0.034	0.08	-0.259	0.155	0	0.015	-0.801	-0.177	-0.049	-0.134	-0.007
Rv0809	purM	Phosphoribosylformylglycinamidine cyclo-ligase (EC 6.3.3.1)	0	0.16	0.113	0.013	-0.395	0.024	0.124	-0.016	-0.145	0.095	0.225	0.225	-0.163	0.051	-0.018	0.122	0.007	0.061	-0.201	-0.145	0.167	0.054	-0.06	-0.15	0.236	0.111	0.08	0.09	0.08	0.012	-0.163	0.233	-0.176	-0.07	0.058	0.081	0.1	0.115	0.184	0.112	0.221	0.024	-0.132	0.053	-0.052	0.034	-0.044
Rv0810c			1	0.362	0.264	0.193	0.892	0.101	0.467	0.472	-0.039	-0.18	0.102	0.402	0.239	0.214	0.232	0.027	-0.079	0.562	0.393	0.219	0.241	-0.069	-0.398	-0.268	0.239	-0.237	-0.042	-0.31	0.054	0.014	0.021	-0.168	-0.308	0.189	-0.134	-0.001	-0.324	0.061	-0.272	0.001	-0.196	-0.13	-0.19	-0.276	0.043	0.037	-0.096
Rv0811c		Folate-dependent protein for Fe/S cluster synthesis/repair in oxidative stress	0	0.101	0.04	-0.228	0.291	-0.033	0.067	0.104	0.023	-0.071	0.019	0.035	0.115	0.112	-0.033	0.019	-0.07	-0.167	0.061	0.175	0.064	0.108	-0.014	0.085	0.069	0.075	0.058	-0.078	-0.183	-0.005	-0.048	0.001	0.085	-0.266	-0.024	0.162	-0.055	0.066	-0.068	0.047	-0.119	0.004	-0.127	-0.066	-0.042	-0.029	-0.096
Rv0812		Aminodeoxychorismate lyase (EC 4.1.3.38)	0	0.026	-0.198	-0.29	0.218	0.1	-0.068	-0.105	0.208	-0.235	-0.042	-0.525	0.125	-0.101	0.031	0.138	-0.244	-0.083	0.065	-0.539	-0.077	-0.027	-0.431	0.288	0.515	0.11	0.224	-0.053	-0.082	0.264	0.26	0.255	-0.001	0.037	-0.066	0.388	-0.187	0.079	0.215	0.324	-0.097	-0.072	-0.099	-0.116	0.165	-0.088	0.118
Rv0813c		DUF1794	0	-0.062	-0.207	0.44	0.151	0.107	-0.138	0.029	0.087	-0.003	0.03	0.28	0.447	-0.1	-0.217	-0.112	-0.099	-0.142	0.079	-0.163	0.171	-0.051	-0.278	-0.381	-0.071	-0.086	-0.051	0.074	0.028	0.144	-0.193	-0.153	0.155	-0.191	-0.117	-0.345	0.028	0.175	-0.169	-0.092	-0.004	-0.219	-0.15	-0.126	0.036	-0.217	0.019
Rv0814c	sseC2	probable sseC protein	0	-0.033	-0.303	-0.067	0.036	-0.065	-0.014	0.225	-0.214	0.016	0.126	0.406	0.22	-0.019	0.081	0.015	-0.072	0.01	-0.354	0.054	0.234	-0.115	-0.304	-0.351	-0.153	-0.171	-0.091	0.083	-0.213	-0.175	0.032	0.091	0.042	-0.209	-0.069	-0.208	-0.086	0.229	0.253	0.062	0.051	-0.002	-0.067	0.161	-0.033	-0.051	-0.126
Rv0815c	cysA2	Thiosulfate sulfurtransferase, rhodanese (EC 2.8.1.1)	0	-0.007	-0.202	-0.239	0.533	0.168	-0.158	0.089	-0.051	-0.03	-0.278	0.228	0.387	-0.286	-0.026	-0.375	-0.239	-0.441	-0.625	-0.228	0.287	0.023	-0.58	-0.663	-0.01	-0.133	-0.057	0.054	-0.332	0.014	0.013	-0.339	-0.135	-0.11	0.147	-0.392	-0.2	0.089	0.232	-0.138	0.192	-0.027	-0.078	0.394	0.143	0.143	0.125
Rv0816c	thiX	Thioredoxin	2	-0.08	-0.359	-0.656	0.935	0.205	-0.444	0.49	0.36	-0.166	-0.366	-0.229	-0.327	-0.294	-0.358	-0.193	-0.151	-0.158	-1.098	-0.235	0.442	0.195	-0.832	0.018	0.252	0.085	0.156	-0.374	0.197	-0.071	0.53	0.35	0.056	0.176	0.156	-0.259	-0.28	0.125	0.262	0.283	0.11	-0.094	-0.125	0.436	-0.079	-0.403	0.143
Rv0817c			4	-0.254	-0.338	-1.377	1.803	0.38	-0.581	0.36	0.631	-0.22	-0.452	-0.695	-0.22	-0.279	-0.296	-0.223	-0.406	-0.266	-0.748	-0.69	0.156	0.2	-1.009	-0.393	0.25	-0.035	0.006	-0.366	0.19	0.058	0.699	0.094	-0.146	0.031	0.444	-0.029	-0.45	0.025	0.442	0.247	0.018	0.261	-0.169	0.486	0.337	-0.01	0.122
Rv0818		Phosphate regulon transcriptional regulatory protein PhoB (SphR)	1	0.123	0.112	0.009	0.38	0.063	0.142	-0.064	0.09	-0.03	0.203	0.009	0.099	-0.071	0.044	0.129	-0.096	0.081	0.283	0.004	0.02	-0.064	0.226	0.215	-0.107	0.089	0.118	-0.269	0.043	0.066	-0.054	-0.047	0.119	0.019	-0.073	0.152	-0.072	-0.211	-0.249	0.029	0.04	0.07	-0.133	-0.094	0.077	-0.159	-0.024
Rv0819		Acetyl-CoA:Cys-GlcN-Ins acetyltransferase, mycothiol synthase MshD	0	0.029	0.208	-0.138	-0.585	-0.021	0.046	-0.227	0.025	-0.061	-0.035	-0.093	-0.252	0.094	-0.122	0.309	-0.105	0.075	-0.042	-0.073	0.068	-0.067	0.149	0.357	0.057	0.35	0.137	0.122	0.189	0.062	-0.045	0.269	0.166	0.056	-0.064	0.288	0.069	-0.004	0.168	0.155	-0.033	0.03	-0.191	-0.122	-0.031	-0.33	0.016
Rv0820	phoT	Phosphate transport ATP-binding protein PstB (TC 3.A.1.7.1)	0	0.292	0.184	0.16	-0.628	-0.067	0.337	-0.455	0.003	-0.037	0.144	-0.031	-0.083	0.013	0.297	0.176	-0.023	0.285	0.212	0.08	0.26	-0.259	0.255	0.219	0.013	0.085	0.154	0.053	0.25	0.033	-0.362	0.067	-0.444	0.011	0.042	0.287	-0.193	-0.251	-0.309	0.048	-0.058	0.008	-0.128	-0.405	-0.03	-0.043	0.077
Rv0821c	phoY2	Phosphate transport system regulatory protein PhoU	2	0.171	0.226	-0.495	0.325	0.03	0.157	0.095	0.129	0.182	-0.035	-0.153	0.416	-0.054	-0.082	-0.038	-0.026	-0.324	0.434	0.148	-0.207	-0.149	-0.257	0.072	-0.147	0.143	-0.148	0.229	0.002	0.143	-0.092	-0.208	0.346	-0.122	-0.101	0.226	-0.216	0.177	-0.288	-0.169	-0.242	-0.058	-0.103	-0.116	-0.004	0.157	-0.112
Rv0822c		Cell envelope-associated transcriptional attenuator LytR-CpsA-Psr, subfamily A1 (as in PMID19099556)	4	0.176	0.326	-0.176	-1.381	0.129	0.022	-0.183	0.157	-0.196	0.145	-0.725	0.083	-0.063	-0.166	0.374	0.139	-0.096	0.406	0.048	-0.46	-0.09	0.49	1.099	-0.009	-0.055	-0.111	-0.019	-0.192	0.234	-0.005	-0.235	-0.379	-0.069	-0.004	1.059	0.032	-0.571	-0.381	-0.045	-0.082	-0.241	0.141	-0.433	0.141	-0.005	0.428
Rv0823c		tRNA dihydrouridine synthase B (EC 1.-.-.-)	2	0.194	0.089	-0.095	-1.067	0.283	0.084	-0.005	-0.088	0.006	-0.305	-0.473	-0.348	-0.062	-0.147	0.309	0.16	-0.427	0.01	0.174	-0.251	-0.55	0.213	0.606	-0.097	0.029	-0.054	-0.33	-0.17	0.321	-0.046	0.06	-0.02	0.108	-0.19	0.412	0.229	-2.669	-0.525	0.039	0.02	0.021	0.075	-0.49	0.297	0.155	0.453
Rv0824c	desA1	Fatty acid desaturase occurring in virulence cluster	1	0.21	0.122	0.111	0.132	0.179	0.229	-0.047	-0.106	0.175	-0.522	0.078	-0.403	-0.068	0.008	0.233	0.135	-0.67	0.096	-0.084	0.066	-0.442	0.02	0.043	-0.047	0.169	0.11	-0.546	0.146	0.115	0.028	-0.141	-0.111	0.2	0.119	-0.047	0.211	-1.755	-0.014	0.274	0.346	0.113	0.313	-0.264	0.304	-0.241	0.409
Rv0825c		Transcriptional regulator, TetR family	8	0.064	0.045	-1.277	1.232	0.218	-0.098	0.19	0.216	-0.058	-0.342	-0.308	1.17	-0.017	-0.032	-0.396	-0.298	-0.007	-0.703	-0.578	0.236	0.145	-1.457	-0.95	0.243	-0.162	0.29	1.016	0.693	0.242	0.868	0.4	0.033	0.26	0.037	-0.625	-0.243	-0.088	0.362	0.461	0.113	0.16	-0.053	0.593	0.255	-0.277	0.111
Rv0826			3	-0.034	-0.332	-0.668	0.182	0.168	-0.43	0.037	0.511	0.125	-0.583	-0.185	0.204	-0.347	-0.061	-0.387	-0.224	-0.457	-0.314	-0.047	-0.095	0.403	-0.23	-0.768	0.086	-0.273	-0.364	-0.605	-0.279	0.407	0.466	-0.411	1.083	-0.398	-0.073	-0.146	-0.474	-0.287	0.238	0.245	-0.129	-0.036	-0.412	0.965	0.158	0.104	0.05
Rv0827c		transcriptional regulator, ArsR family	6	1.15	0.992	2.948	1.842	-0.318	1.382	-0.106	-0.535	-0.242	0.545	0.517	1.051	0.947	1.243	0.379	0.512	1.121	0.194	0.327	0.768	-0.309	0.191	0.61	-0.48	-0.123	-0.536	0.08	0.606	-0.608	-0.077	0.738	0.272	-0.43	-0.598	0.599	-1.127	-0.342	-0.284	0.154	-0.571	0.183	-0.966	0.237	-0.503	-0.671	-0.234
Rv0828c		Deaminase	0	-0.066	-0.208	-0.281	-0.302	-0.013	-0.29	0.057	0.034	0.015	-0.227	-0.364	0.36	-0.096	-0.337	-0.163	-0.204	-0.295	-0.374	-0.185	-0.238	0.036	-0.393	0.371	0.101	-0.208	-0.151	-0.19	-0.165	0.261	0.022	-0.174	-0.003	-0.338	-0.176	-0.086	-0.02	-0.098	0.108	-0.166	0.006	0.493	-0.455	0.25	-0.075	0.538	-0.147
Rv0829		Mobile element protein	11	-0.149	-0.022	-0.244	-0.12	-0.365	0.125	0.705	-0.338	-0.35	-0.031	-0.125	0.505	0.164	0.229	-0.428	0.131	0.406	-0.575	0.395	0.487	-0.042	-0.119	0.153	0.124	0.214	0.408	0.259	-0.05	-0.333	0.473	-0.468	-3.123	0.058	0.101	0.59	0.301	-1.097	0.372	0.023	0.358	0.158	1.093	0.363	-0.293	0.553	0.008
Rv0830		O-Methyltransferase involved in polyketide biosynthesis	2	0.008	-0.233	-0.596	1.938	0.134	-0.434	0.203	0.464	-0.011	-0.209	-0.393	0.321	-0.57	-0.153	-0.268	-0.153	-0.575	-0.582	-0.324	0.164	0.149	-0.362	-0.384	-0.053	0.033	-0.319	-0.129	-0.403	0.144	0.114	-0.074	-0.038	-0.153	0.142	-0.003	-0.237	-0.11	0.182	0.086	0.268	-0.224	1.244	0.109	0.147	0.354	-0.109
Rv0831c			1	0.115	0.079	0.027	0.227	-0.037	0.176	-0.135	-0.022	0.126	-0.007	0.123	-0.261	0.03	0.32	-0.022	0.054	0.152	0.174	0.299	0.202	-0.066	-0.051	-0.43	0.027	-0.157	-0.15	-0.264	0.016	0.048	-0.276	-0.138	-0.494	-0.076	0.092	-0.065	-0.051	-0.024	0.041	-0.052	0.023	0.086	0.131	0.267	0.068	0.045	-0.05
Rv0832	PE_PGRS12	PE_PGRS family protein	0	0.03	0.037	-0.054	0.777	-0.13	-0.061	0.345	-0.232	-0.112	0.301	0.145	0.056	0.303	-0.059	0.298	0.238	0.278	-0.096	0.066	-0.212	-0.04	0.415	0.614	0.049	-0.115	0.033	0.242	-0.041	-0.142	-0.08	0.524	0.041	-0.249	-0.262	0.561	0.066	-0.058	-0.079	-0.075	-0.15	-0.04	-0.329	-0.112	-0.171	0.085	0.153
Rv0833	PE_PGRS13		2	-0.135	-0.313	-0.462	-0.169	-0.321	-0.18	0.022	0.183	-1.036	0.029	-0.274	-0.895	0.372	-0.075	0.326	0.442	0.273	-0.108	0.504	-0.234	0	0.531	0.63	-0.192	-0.1	0.028	0.09	0.249	-0.49	-0.108	-0.969	-0.446	0.154	0.267	0.24	0.243	-0.905	0.081	0.241	0.057	0.177	-0.026	-0.283	-0.148	-0.021	0.005
Rv0834c	PE_PGRS14	PE-PGRS FAMILY PROTEIN	0	0.014	-0.157	0.062	-0.143	-0.374	-0.215	-0.326	-0.223	-0.614	0.063	0.015	-0.797	0.297	-0.005	0.403	0.348	0.207	-0.027	0.393	0.262	0.028	0.172	0.28	-0.064	0.003	0.065	0.416	0.306	-0.329	-0.049	-0.277	-0.018	0.013	0.214	-0.079	0.407	-0.354	0.028	0.278	0.228	0.185	0.091	-0.106	-0.302	-0.21	-0.269
Rv0835	lpqQ	POSSIBLE LIPOPROTEIN LPQQ	4	0.15	0.219	0.138	0.48	0.14	0.051	-0.196	0.156	0.003	0.182	-0.282	0.001	0.097	-0.265	-0.146	-0.569	-0.242	0.068	-0.38	0.156	0.179	-0.97	-0.311	0.134	0.094	-0.033	0.362	0.286	0.174	0.067	0.188	-0.184	-0.212	-0.135	-0.04	-0.269	-0.035	0.27	0.232	-0.013	0.186	-1.103	0.279	-0.006	0.274	-0.168
Rv0836c			0	0.028	-0.073	-0.153	-0.338	-0.249	-0.127	-0.203	0.275	-0.145	-0.084	-0.135	0.995	-0.187	-0.22	-0.12	-0.311	-0.179	-0.202	-0.464	0.067	0.133	-0.192	0.288	0.215	-0.121	-0.05	-0.079	0.662	-0.19	0.552	0.035	0.332	0.059	-0.031	0.022	-0.284	0.073	0.062	0.161	-0.211	0.548	-0.183	0.268	-0.191	0.052	-0.122
Rv0837c		COG4861: Uncharacterized protein conserved in bacteria	1	-0.096	-0.07	-0.236	0.504	0.097	-0.255	0.079	0.15	-0.079	-0.261	-0.146	1.829	-0.237	-0.227	-0.176	-0.298	-0.34	-0.646	-0.435	-0.035	0.306	-0.206	-0.166	0.312	-0.066	-0.039	0.035	0.496	-0.016	0.741	0.159	-0.15	-0.043	0.11	-0.216	-0.261	-0.032	0.337	0.192	0.041	0.461	-0.067	0.348	0.1	-0.053	-0.216
Rv0838	lpqR	D-alanyl-D-alanine dipeptidase	4	-0.012	-0.029	0.852	0.086	0.059	-0.323	0.01	0.323	0.062	-0.133	-0.735	0.383	-0.186	-0.386	-0.001	-0.26	-0.359	-0.181	-0.319	-0.166	-0.048	-0.655	0.276	0.157	-0.13	0.09	-0.312	-0.108	0.062	0.071	-0.04	0.078	-0.103	-0.11	0.392	-0.073	-0.138	-0.013	-0.023	0.039	0.146	0.222	-0.07	0.044	0.041	0.163
Rv0839		Methyltransferase (EC 2.1.1.-)	5	0.412	0.712	-0.024	-1.048	-0.159	-0.18	-0.574	0.129	0.37	0.383	-0.496	0.254	-0.003	-0.161	-0.236	-0.116	0.094	0.116	0.07	-0.683	-0.149	-0.8	1.032	-0.068	-0.445	-0.058	0.675	-0.241	0.449	0.094	-0.058	0.426	-0.453	-0.785	0.89	0.204	0.282	-0.626	-0.362	-0.711	0.459	-0.263	-0.009	0.071	0.458	0.046
Rv0840c	pip	Proline iminopeptidase (EC 3.4.11.5)	3	0.116	0.354	0.223	0.417	0.188	-0.133	-0.035	0.374	-0.285	-0.159	-0.501	0.007	-0.254	-0.566	-0.281	-0.246	-0.515	-0.589	-0.287	-0.216	0.247	-0.226	1.064	-0.213	-0.515	0.216	0.029	-0.025	0.176	0.055	-0.326	-0.556	-0.391	-0.19	0.418	-0.354	-0.055	-0.233	-0.243	-0.375	0.783	-0.686	-0.061	0.193	0.732	-0.106
Rv0841		PROBABLE CONSERVED TRANSMEMBRANE PROTEIN	2	0.124	0.122	0.023	-0.068	-0.05	-0.072	0.003	0.252	-0.13	0.113	-0.139	-0.082	-0.246	-0.071	0.321	-0.127	-0.056	-0.232	0.176	-0.254	-0.072	0.154	1.105	-0.035	-0.078	-0.027	0.065	-0.238	-0.031	0.007	-0.136	-0.142	-0.133	-0.199	0.075	-0.065	-0.265	-0.079	-0.109	-0.152	0.255	-0.294	-0.174	0.178	0.102	-0.081
Rv0842		PROBABLE CONSERVED INTEGRAL MEMBRANE PROTEIN	0	-0.117	-0.079	0.344	0.553	-0.015	-0.218	0.171	0.476	0.2	0.067	-0.404	-0.023	0.077	-0.111	0.324	0.174	-0.046	-0.081	0.137	-0.12	-0.088	-0.208	0.164	-0.26	-0.497	-0.15	-0.338	-0.247	0.041	0.217	-0.28	0.111	-0.499	-0.33	-0.128	-0.509	-0.196	0.223	-0.011	-0.145	0.481	-0.622	-0.135	0.124	0.015	0.082
Rv0843		PROBABLE DEHYDROGENASE	0	0.048	0.044	0.037	0.057	0.188	-0.077	-0.122	0.375	0.043	-0.026	-0.345	-0.122	-0.095	-0.184	0.068	-0.186	-0.163	-0.107	-0.155	-0.052	0.055	-0.137	0.223	0.083	-0.191	0.154	0.075	-0.01	0.301	0.147	-0.111	-0.059	-0.257	-0.144	0.133	-0.257	-0.096	0.047	-0.032	-0.178	0.524	-0.196	-0.177	0.144	-0.035	-0.11
Rv0844c	narL	DNA-binding response regulator, LuxR family	1	0.409	0.256	-0.137	0.065	0.01	0.232	0.041	-0.131	-0.05	0.301	-0.016	-0.271	0.192	0.176	0.05	-0.061	0.205	0.58	-0.294	0.183	0.064	-0.295	0.364	0.324	0.026	0.148	-0.781	-0.105	0.08	0.031	0.429	0.372	-0.17	0.06	0.231	0.084	0.218	-0.127	0.086	0.024	0.092	0.023	-0.038	-0.119	-0.216	0.01
Rv0845		POSSIBLE TWO COMPONENT SENSOR KINASE	2	-0.1	-0.04	-0.617	0.459	0.281	-0.312	0.343	0.321	0.079	-0.268	-0.384	-0.011	0.027	-0.185	-0.141	-0.055	-0.219	-0.125	-0.464	-0.113	0.069	-0.725	-0.456	0.092	-0.04	0.167	-0.48	-0.092	-0.018	0.368	-0.023	0.114	0.107	0.004	-0.091	-0.214	-0.002	0.232	0.108	0.037	0.092	-0.686	0.343	0.218	-0.1	0.223
Rv0846c		Multicopper oxidase	4	-0.013	0.055	0.997	1.581	-0.146	-0.099	0.174	0.032	-0.261	-0.293	-0.178	0.684	-0.022	-0.148	-0.29	-0.245	-0.249	-0.257	-0.224	0.062	0.313	-0.514	-0.178	0.145	-0.05	0.48	-0.094	0.511	-0.173	0.694	0.036	-0.323	-0.151	-0.358	-0.191	-0.374	-0.166	0.472	0.344	-0.315	0.547	-0.742	0.256	-0.184	-0.082	-0.207
Rv0847	lpqS	PROBABLE LIPOPROTEIN LPQS	7	-0.265	-0.387	2.226	1.61	-0.151	-0.006	1.28	-0.084	-0.511	-0.093	-0.305	1.272	-0.443	-0.02	-0.477	0.507	-0.591	-1.199	-0.588	0.315	-0.576	-0.893	-0.185	-0.045	-0.274	-0.122	-0.425	-0.024	-0.597	0.292	0.233	-0.402	0.125	-0.955	-0.221	-0.774	-0.607	-0.088	-0.155	-0.654	-0.522	-0.751	0.155	-0.52	0.604	0.064
Rv0848	cysK2	Cysteine synthase (EC 2.5.1.47)	9	-0.502	-0.314	2.327	1.322	-0.098	-0.518	0.998	-0.005	-0.463	-0.601	-0.793	1.208	-0.401	0.016	-0.494	-0.032	-0.425	-1.156	-0.538	-0.029	-0.238	-0.698	-0.224	0.53	-0.147	0.394	-0.4	0.12	-0.367	1.057	-0.271	-0.591	-0.104	-0.662	-0.1	-0.42	-0.502	0.699	0.214	-0.186	0.12	-0.296	0.399	-0.346	0.054	-0.185
Rv0849		PROBABLE CONSERVED INTEGRAL MEMBRANE TRANSPORT PROTEIN	7	-0.474	-0.411	2.344	-0.139	-0.098	-0.732	0.712	-0.198	-0.221	-0.648	-0.963	0.927	-0.451	-0.41	-0.482	0.084	-0.642	-0.894	-0.656	-0.003	-0.131	-0.771	-0.301	0.322	-0.405	0.158	-0.522	0.168	-0.603	0.917	0.119	-0.756	0.091	-0.877	-0.251	-0.381	-0.297	0.805	0.235	-0.439	0.174	-0.518	0.611	-0.407	0.102	-0.157
Rv0850		PUTATIVE TRANSPOSASE (FRAGMENT)	4	-0.194	-0.182	1.752	-0.428	0.157	-0.167	0.222	0.263	-0.186	-0.337	-0.241	0.405	-0.363	-0.397	-0.208	-0.249	-0.47	-0.674	-0.41	0.164	-0.522	-0.519	-0.345	0.266	-0.043	-0.07	-0.294	0.088	-0.415	0.71	-0.252	-0.651	0.058	-0.85	-0.335	-0.1	-0.162	0.295	0.365	-0.227	0.276	-0.431	0.09	-0.424	0.302	-0.383
Rv0851c		Dehydrogenases with different specificities (related to short-chain alcohol dehydrogenases)	4	0.407	0.508	0.016	0.458	0.175	0.177	-0.604	0.273	-0.184	-0.248	0.132	0.989	0.5	-0.099	0.349	0.092	0.262	-0.12	-0.33	0.096	0.207	-0.436	0.172	0.406	-0.111	0.6	-0.321	0.77	0.147	0.096	0.56	-0.28	-0.23	-0.241	-0.088	-0.406	-0.21	0.117	0.13	-0.056	0.399	-1.377	0.283	0.123	-0.225	-0.198
Rv0852	fadD16	Long-chain fatty-acid-CoA ligase (EC 6.2.1.3), Mycobacterial subgroup FadD16	7	0.233	0.405	-0.662	0.05	0.06	0.236	-1.109	0.302	-0.03	-0.014	0.041	1.11	0.434	0.038	0.154	0.134	0.382	0.241	-0.118	0.2	0.275	-0.932	-0.062	0.202	-0.054	0.23	0.219	1.037	0.233	0.051	0.256	0.123	-0.268	-0.154	-0.288	-0.178	0.079	0.177	0.055	-0.357	0.428	-1.226	0.4	0.088	-0.306	-0.152
Rv0853c	pdc	Pyruvate decarboxylase (EC 4.1.1.1); Alpha-keto-acid decarboxylase (EC 4.1.1.-)	4	0.292	0.346	-0.178	0.12	-0.02	0.049	-0.432	0.117	-0.013	-0.243	0.382	0.263	0.37	0.092	-0.182	0.372	0.063	0.391	0.007	0.303	0.251	-1.045	-0.624	0.193	-0.005	0.061	-1.148	0.611	-0.016	0.323	0.27	0.356	-0.035	0.316	-0.443	-0.349	0.177	0.36	0.164	-0.061	0.152	-0.833	0.469	0.079	-0.372	-0.024
Rv0854			5	0.339	0.136	-0.869	1.631	0.267	0.361	-0.261	0.241	0.261	-0.364	0.476	1.334	0.345	0.53	-0.122	-0.051	0.131	0.132	-0.035	0.56	0.067	-1.027	-0.634	0.283	-0.274	0.006	-0.732	0.582	0.153	0.127	-0.197	-0.151	-0.248	0.262	-0.251	-0.23	0.277	0.16	0.073	-0.277	0.204	-0.888	0.435	0.174	-0.187	-0.124
Rv0855	far	Alpha-methylacyl-CoA racemase (EC 5.1.99.4)	1	0.205	-0.01	-0.499	0.258	-0.027	0.032	-0.352	0.194	0.023	-0.21	0.186	1.24	0.107	0.112	0.089	0.222	0.281	-0.179	0.072	0.401	0.34	-0.358	-0.12	0.223	0.037	0.176	-0.478	0.487	-0.094	0.162	0.306	0.534	0.068	0.151	-0.381	-0.098	0.259	0.264	0.269	0.006	0.192	-0.595	0.428	0.01	-0.207	-0.091
Rv0856			3	0.129	0.02	-0.139	-0.353	0.022	0.082	-0.527	0.018	0.087	-0.016	0.115	0.221	-0.037	-0.093	0.095	-0.34	-0.363	-0.353	-0.003	0.256	0.114	-0.317	-0.125	0.232	0.065	0.25	0.069	0.12	0.108	-0.233	0.18	0.037	-0.018	-0.216	0.058	-0.076	-0.052	0.091	-0.019	0.024	0.335	-0.346	-0.013	-0.039	0.268	-0.19
Rv0857			3	0.251	0.249	0.096	-0.515	-0.091	0.193	-0.439	-0.153	-0.018	0.147	0.073	0.186	0.104	-0.197	0.213	-0.42	-0.212	-0.13	0.109	0.148	0.146	-0.082	0.208	0.05	0.434	0.229	-0.011	0.222	0.098	-0.229	0.176	-0.061	-0.287	-0.265	0.139	-0.241	-0.034	-0.092	0.028	-0.139	0.411	-1.331	-0.186	-0.075	0.494	-0.41
Rv0858c		putative aminotransferase	0	0.022	0.167	-0.51	-0.136	0.146	0.005	0.177	0.1	0.042	-0.076	-0.203	-0.77	0.283	-0.058	0	-0.132	-0.018	-0.312	-0.29	0.181	0.324	-0.954	-0.399	0.467	0.07	0.217	-0.388	0.428	0.231	0.155	0.634	0.32	-0.148	0.117	0.079	0.068	0.314	0.162	0.386	0.264	0.107	-0.999	0.428	0.044	-0.179	-0.019
Rv0859	fadA	3-ketoacyl-CoA thiolase [isoleucine degradation] (EC 2.3.1.16)	2	0.239	0.197	-0.504	0.695	-0.035	0.076	0.266	-0.06	0.218	0.176	0.279	-1.949	0.223	-0.288	0.299	-1.001	0.246	0.136	-0.079	0.083	0.2	-0.26	0.147	0.094	-0.071	-0.156	-0.413	0.57	-0.104	-0.181	0.424	0.895	0.073	0.083	0.425	0.629	0.348	-0.066	-0.027	-0.05	0.138	0.095	-0.133	-0.017	-0.166	-0.238
Rv0860	fadB	Enoyl-CoA hydratase [isoleucine degradation] (EC 4.2.1.17) / 3-hydroxyacyl-CoA dehydrogenase (EC 1.1.1.35) / 3-hydroxybutyryl-CoA epimerase (EC 5.1.2.3)	1	0.11	0.21	-0.44	-0.054	-0.115	0.003	0.211	-0.057	0.161	0.129	0.229	-2.193	0.253	-0.224	0.292	-0.984	0.284	0.261	0.168	0.115	0.199	0.089	0.237	-0.007	0.006	-0.261	-0.496	0.406	-0.06	-0.363	0.102	0.496	-0.016	0.103	0.375	0.585	0.328	-0.035	-0.109	0.056	0.173	0.154	-0.072	-0.042	-0.014	-0.174
Rv0861c	ercc3	DNA repair helicase	0	0.211	0.253	0.047	-0.617	0.313	0.156	-0.372	0.381	0.043	-0.057	-0.048	0.047	0.012	-0.022	0.171	-0.302	0.218	-0.215	0.032	0.051	0.142	-0.284	0.395	0.12	0.204	0.135	-0.119	-0.033	0.264	-0.12	0.156	-0.509	-0.132	-0.055	0.41	-0.137	-0.093	0.015	0.122	-0.072	0.114	0.109	-0.004	0.223	-0.051	0.074
Rv0862c		probable DNA-binding protein	0	0.186	0.32	0.354	-0.649	0.113	0.138	-0.488	0.107	-0.252	0.116	0.098	-0.318	0.321	0.154	0.29	-0.045	0.121	-0.151	-0.041	0.201	0.094	-0.428	0.703	0.388	0.48	0.285	-0.423	0.311	0.118	-0.085	0.55	0.126	-0.101	0.05	0.49	-0.288	0.113	0.096	0.293	-0.074	0.05	-0.865	0.069	0.042	-0.497	0.023
Rv0863			0	-0.007	0.027	-0.062	0.217	0.146	0.092	0.005	0.033	0.039	-0.095	0.122	-0.129	0.112	0.249	-0.139	-0.049	0.172	-0.015	0.163	0.27	-0.208	-0.148	-0.196	-0.016	-0.544	-0.053	0.011	-0.1	0.031	-0.273	0.14	-0.331	-0.146	-0.18	0.007	-0.134	-0.065	0.178	-0.189	0.024	0.025	0.121	-0.117	0.207	-0.04	0.057
Rv0864	moaC	Molybdenum cofactor biosynthesis protein MoaC	0	0.004	0.143	0.277	0.613	0.144	0.289	-0.308	0.013	-0.225	0.03	0.141	-0.052	0.006	0.042	0.194	0.028	-0.107	-0.117	-0.003	-0.052	-0.244	0.041	0.154	-0.064	0.288	0.211	-0.112	0.113	0.091	-0.255	0.036	0.014	0.107	-0.207	-0.024	-0.013	-0.024	-0.181	0.151	-0.013	-0.058	0.159	0.038	0.124	0.211	-0.056
Rv0865	mog	Molybdenum cofactor biosynthesis protein MoaB	0	0.185	0.217	0.414	0.81	0.073	0.091	-0.43	0.094	-0.137	0.12	0.163	-0.064	-0.102	-0.041	0.158	0.071	0.158	0.311	0.062	-0.012	0.008	0.317	0.432	-0.136	0.228	0.14	-0.071	0.066	0.051	-0.399	0.299	0.179	-0.062	-0.185	0.216	0.076	-0.026	-0.185	0.067	-0.15	0.016	0.341	-0.336	-0.015	-0.228	-0.081
Rv0866	moaE2	Molybdenum cofactor biosynthesis protein MoaE	0	0.206	0.039	0.37	0.207	-0.235	0.244	-0.556	-0.441	-0.087	0.425	0.191	-0.561	0.312	0.113	0.64	0.096	0.274	0.291	0.393	0.283	-0.076	0.398	0.863	0.148	0.49	0.336	-0.117	0.027	-0.059	-0.752	0.189	-0.294	-0.289	-0.271	0.518	0.117	-0.102	-0.339	0.186	-0.065	-0.106	0.432	-0.501	-0.509	-0.515	-0.137
Rv0867c	rpfA		4	-0.295	-0.75	-1.638	-0.81	-0.076	-0.382	0.684	0.032	-0.088	-0.145	-0.756	0.076	-0.233	0.144	-0.224	0.183	-0.094	-0.278	-0.079	-0.508	0.07	-0.269	0.077	0.199	0.038	0.116	0.298	-0.035	-0.261	0.58	-0.071	0.148	0.454	0.589	-0.149	0.129	0.058	0.307	0.217	0.232	-0.39	0.173	0.29	-0.086	0.306	0.226
Rv0868c	moaD2	Molybdenum cofactor biosynthesis protein MoaD	4	0.226	0.254	0.527	-0.209	0.148	0.194	-0.358	0.128	0.331	0.477	-0.265	0.216	-0.223	-0.505	-0.087	-0.616	-0.838	0.103	-0.364	-0.142	0.226	-0.438	0.451	0.236	0.519	0.083	0.426	-0.01	0.332	-0.124	0.066	-0.165	-0.298	-0.521	0.041	0.08	0.374	0.184	0.283	0.167	0.029	-0.964	0.016	0.01	0.181	-0.073
Rv0869c	moaA	Molybdenum cofactor biosynthesis protein MoaA	1	0.25	0.143	0.555	0.128	0.046	0.025	-0.275	0.053	-0.072	0.179	-0.065	0.232	0.098	0.14	0.159	-0.051	0.166	0.228	0.002	-0.042	0.031	0.156	0.593	0.086	0.13	0.111	0.099	0.014	0.079	0.073	0.178	0.299	-0.045	-0.109	0.496	-0.015	0.049	-0.066	0.195	-0.102	0.006	-0.336	-0.208	0.066	-0.173	0.101
Rv0870c		FIG020413: transmembrane protein	1	0.216	0.143	0.424	0.393	0.003	0.082	-0.088	0.092	0.189	0.213	-0.085	0.082	-0.055	-0.166	0.112	-0.007	-0.108	0.29	0.084	-0.084	-0.052	0.127	-0.158	-0.212	-0.03	-0.3	0.128	-0.168	0.037	-0.129	-0.156	-0.025	-0.12	-0.077	0.466	-0.02	-0.012	0.004	-0.272	0.008	0.041	-0.072	-0.035	0.052	-0.042	-0.044
Rv0871	cspB	Cold shock protein CspC	0	0.064	0.025	-0.03	0.976	0.121	0.208	0.082	0	0.055	0.229	0.008	0.158	-0.09	-0.014	0.008	0.061	0.277	0.299	-0.061	-0.11	0.151	0.004	0.025	0.04	-0.112	0.055	-0.345	-0.185	0.05	0.097	0.258	0.09	0.033	-0.068	-0.13	0.043	0.171	0.038	0.034	0.097	-0.095	-0.05	0.065	0.061	-0.071	-0.049
Rv0872c	PE_PGRS15	PE-PGRS virulence associated protein	0	0.164	0.093	0.034	-0.047	-0.221	0.088	-0.47	-0.11	-0.315	0.015	0.251	-0.39	0.245	0.111	0.205	0.179	0.246	0.258	0.142	0.45	0.009	0.133	0.254	-0.154	0.143	0.008	0.455	0.371	-0.099	-0.123	0.108	0.117	0.057	0.108	0.105	0.318	-0.058	-0.045	0.215	0.037	0.179	-0.387	-0.231	-0.119	-0.362	-0.297
Rv0873	fadE10	Acyl-CoA dehydrogenase, short-chain specific (EC 1.3.99.2)	0	0.075	-0.016	-0.402	0.686	0.009	0.091	-0.131	0.046	0.006	-0.09	0.163	0.257	0.071	0.05	-0.15	-0.231	0.022	0.055	-0.11	0.417	0.084	-0.324	-0.248	-0.009	0.133	0.051	0.093	0.373	0.024	-0.05	0.05	-0.061	0.071	0.117	-0.211	-0.18	0.145	0.045	0.201	0.014	0.085	-0.334	0.237	0.061	-0.197	-0.148
Rv0874c			0	0.119	0.143	0.17	0.494	-0.05	-0.033	0.098	0.043	-0.252	0.076	0.045	-0.017	0.184	0.189	0.34	0.296	0.404	0.294	0.194	-0.094	-0.235	0.155	0.056	-0.197	0.034	-0.054	0.003	-0.027	0.038	0.002	-0.311	-0.145	-0.207	-0.272	0.008	0.058	-0.218	-0.167	-0.159	-0.343	0.16	-0.181	-0.354	-0.178	-0.119	-0.126
Rv0875c		POSSIBLE CONSERVED EXPORTED PROTEIN	2	0.163	0.168	0.029	-1.093	-0.054	0.081	0.039	0.158	-0.064	0.002	-0.167	-0.513	0.032	0.03	0.11	-0.079	0.26	0.341	0.003	0.162	0.008	-0.018	0.629	0.226	0.149	0.068	-0.105	0.222	0.193	-0.045	0.336	0.055	-0.101	-0.084	0.375	0.006	-0.024	-0.083	0.142	-0.069	0.33	-0.031	-0.321	0.136	-0.212	0.014
Rv0876c		possible membrane protein	1	0.165	0.122	-0.098	-0.719	-0.025	0.003	0.249	0.042	-0.038	0.024	-0.251	-0.4	-0.026	0.051	0.066	0.155	0.13	-0.038	0.096	0.113	-0.096	-0.117	0.476	-0.131	-0.03	0.009	0.013	-0.019	0.005	0.061	0.163	-0.156	-0.077	-0.042	0.252	0.028	0.075	-0.123	-0.042	-0.048	-0.001	-0.031	-0.098	0.015	0.017	0.038
Rv0877			2	0.185	0.102	-0.274	0.138	-0.006	-0.02	-0.152	0.054	0.029	0.032	0.127	0.671	0.082	0.085	0.164	0.047	-0.23	0.321	-0.163	0.162	-0.231	0.163	0.073	0.014	-0.002	-1.398	0.352	0.254	0.042	-0.013	0.085	0.394	0.036	0.037	-0.106	0.049	0.16	-0.266	0.072	-0.09	-0.178	0.089	-0.07	0.029	-0.125	-0.054
Rv0878c	PPE13	PPE family protein	2	-0.019	-0.352	-0.346	-1.188	-0.089	-0.12	0.001	0.355	0.236	-0.171	-0.648	-0.328	-0.191	0.011	0.147	0.153	0.084	-0.133	0.157	-0.427	0.002	-0.134	0.161	-0.152	-0.075	-0.354	0.047	-0.464	-0.073	-0.405	-0.975	-0.562	-0.121	0.225	0.3	0.179	-0.135	-0.099	-0.276	0.044	0.079	-0.43	-0.315	-0.02	0.256	0.229
Rv0879c		POSSIBLE CONSERVED TRANSMEMBRANE PROTEIN	0	0.128	-0.178	0.078	-0.907	0.038	0.076	-0.048	-0.214	0.314	0.622	0.282	-0.158	0.209	0.209	-0.048	0.277	0.043	0.585	0.028	-0.143	-0.11	-0.454	-0.851	-0.085	0.024	-0.088	-0.214	0.077	-0.055	0.019	0.456	0.702	0.022	0.018	-0.36	0.305	0.512	-0.043	-0.094	0.092	0.036	-0.894	0.167	-0.135	-0.713	-0.125
Rv0880		Transcriptional regulator, MarR family	7	-0.107	-0.304	0.076	0.457	0.332	-0.367	0.785	0.33	0.123	-0.246	-0.131	0.868	0.007	0.055	-0.283	0.228	-0.322	-0.552	-0.507	-0.263	0.098	-1.561	-1.62	-0.091	-0.382	-0.028	0.299	-0.116	0.172	0.385	0.11	0.82	-0.121	-0.039	-0.908	-0.414	0.497	-0.038	-0.015	0.035	0.021	-0.543	0.682	0.312	-0.05	0.271
Rv0881		putative rRNA methylase	2	-0.077	-0.042	-0.106	0.836	0.23	-0.216	0.412	0.58	0.163	-0.21	-0.546	0.592	0.186	-0.256	-0.388	-0.099	0.1	0.064	-0.515	-0.353	0.127	-0.96	-0.687	0.029	-0.552	0.097	0.382	0.394	0.147	0.276	-0.037	0.278	-0.248	-0.116	-0.663	-0.354	0.291	0.505	0.065	-0.055	0.256	-0.675	0.388	0.215	0.179	0.336
Rv0882		PROBABLE TRANSMEMBRANE PROTEIN	4	-0.07	-0.512	-0.162	-0.389	-0.49	-0.14	0.124	-0.127	0.703	0.086	-0.489	-0.286	0.488	0.087	0.101	0.47	0.195	-0.446	0.785	-0.34	0.107	-0.793	-0.013	-0.188	-0.594	-0.492	0.348	-0.127	-0.417	-0.454	-0.086	0.806	-0.439	-0.364	-0.39	-0.114	0.351	0.049	-0.236	-0.044	0.013	-0.718	-0.018	-0.247	0.109	-0.007
Rv0883c			5	0.169	0.242	-1.23	0.454	-0.011	-0.115	0.511	-0.008	0.066	0.471	-0.15	-1.121	0.062	0.254	-0.025	0.198	0.206	0.315	-0.102	0.241	0.084	-0.334	0.248	0.113	0.223	0.172	-0.304	0.024	-0.058	0.513	0.462	0.222	0.194	0.154	0.193	-0.24	0.256	0.096	0.241	0.135	0.146	-0.049	0.264	-0.096	-0.179	0.081
Rv0884c	serC	Phosphoserine aminotransferase (EC 2.6.1.52)	2	0.245	0.059	0.236	0.979	0.154	0.004	-0.037	0.184	-0.065	-0.245	-0.072	0.633	0.042	0.01	-0.085	0.006	-0.051	-0.354	-0.132	0.202	0.107	-0.907	-0.098	0.026	-0.068	-0.152	-0.121	-0.144	0.062	-0.034	0.366	-0.011	-0.154	0.077	-0.053	-0.397	0.094	-0.013	-0.002	-0.045	-0.128	-0.447	0.044	0.133	-0.134	-0.12
Rv0885		possible transmembrane protein	7	0.057	0.011	-1.41	1.807	0.11	-0.292	0.027	0.288	0.05	-0.352	0.077	1.923	-0.146	0.837	-0.144	-0.053	-0.149	-0.174	-0.481	0.467	0.051	-0.69	-0.117	0.174	-0.11	0.058	0.868	0.474	0.342	0.311	0.299	-0.147	0.228	-0.034	-0.295	0.179	0.565	0.086	0.333	-0.012	-0.254	0.681	0.506	0.21	-0.245	-0.019
Rv0886	fprB	Ferredoxin / Ferredoxin--NADP(+) reductase, actinobacterial (eukaryote-like) type (EC 1.18.1.2)	5	0.058	0.238	-1.069	-0.219	0.028	-0.527	-0.5	0.452	0.016	-0.193	-0.035	2.053	-0.242	0.676	-0.036	-0.186	-0.271	0.079	-0.107	0.227	0.655	-0.739	0.26	0.448	0.08	0.011	0.936	0.696	0.502	0.428	0.432	0.477	-0.063	-0.342	-0.159	0.281	0.732	0.486	0.468	-0.345	0.3	0.405	0.377	0.219	-0.509	-0.242
Rv0887c		Glyoxalase family protein	3	-0.133	-0.033	-0.222	0.183	0.038	-0.377	-0.114	0.387	-0.14	-0.214	-0.227	0.838	-0.159	-0.193	-0.151	-0.272	-0.203	4.94	-0.367	0.201	0.109	-0.363	0.013	0.384	0.033	0.059	0.304	0.906	0.14	0.135	0.255	-0.215	-0.32	-0.055	-0.266	-0.382	-0.069	-0.063	-0.012	-0.13	0.283	-0.423	-0.065	-0.055	-0.323	-0.369
Rv0888		PROBABLE EXPORTED PROTEIN	10	0.339	0.136	-1.803	0.637	0.08	-0.148	0.485	-0.039	0.272	0.298	-0.349	0.522	-0.068	0.293	0.079	-0.139	-0.135	-0.282	-0.187	0.761	0.422	-0.62	-0.514	0.255	0.704	0.59	-0.481	1.041	0.273	0.184	0.137	0.06	0.472	0.281	-0.304	0.294	0.532	0.666	0.657	-0.212	0.083	-0.122	0.411	0.185	-0.214	-0.027
Rv0889c	citA	Citrate synthase (si) (EC 2.3.3.1)	0	0.383	0.326	0.138	0.745	0.093	0.39	-0.215	-0.03	-0.039	0.262	0.064	-0.206	0.168	0.274	0.244	0.164	0.26	0.222	0.129	0.005	-0.238	0.162	-0.048	-0.007	0.052	0.049	-0.205	0.024	0.002	-0.087	0.208	0.182	-0.017	-0.056	0.075	-0.033	0.22	-0.358	-0.032	-0.21	-0.102	-0.264	-0.176	0.02	-0.484	-0.079
Rv0890c		Disease resistance domain-containing protein / Transcriptional regulator, LuxR family	0	0.282	0.027	0.701	-0.893	0.208	0.237	-0.435	0.249	-0.264	-0.108	0.174	-0.022	0.192	-0.3	0.163	-0.177	0.252	-0.017	-0.478	0.327	0.207	-0.38	-0.399	0.456	0.307	0.404	0.711	0.66	-0.017	0.241	0.584	-0.25	0.111	0.066	-0.037	-0.446	-0.123	0.19	0.452	0.451	0.163	-0.234	0.498	0.197	-0.126	0.117
Rv0891c		Adenylyl cyclase class-3/4/guanylyl cyclase	3	0.007	-0.313	0.578	0.125	0.223	-0.185	0.169	0.324	-0.044	-0.48	-0.068	0.246	-0.197	-0.444	-0.159	-0.45	-0.417	-0.481	-0.994	0.07	-0.052	-0.949	-0.149	0.521	0.134	0.163	0.558	0.464	0.127	0.54	0.222	-0.559	0.085	0.009	-0.026	-0.457	-0.216	0.137	0.362	0.803	0.115	-0.143	0.617	0.254	0.613	0.296
Rv0892		Cyclohexanone monooxygenase (EC 1.14.13.22)	0	-0.206	-0.743	0.578	0.688	0.511	-0.164	0.244	0.683	-0.297	-0.749	-0.078	0.68	-0.448	0.197	0.058	-0.294	-0.594	-1.118	-0.726	0.093	0.33	-0.584	-0.916	0.338	0.144	0.324	0.745	0.189	-0.049	0.597	0.098	-0.813	0.202	0.32	-0.616	-0.901	-0.41	0.343	0.375	0.552	-0.246	0.991	0.794	0.291	0.318	0.432
Rv0893c		O-Methyltransferase involved in polyketide biosynthesis	5	-0.184	-0.489	0.775	0.071	0.372	0.039	-1.167	0.605	-0.356	-0.462	-0.645	-0.405	0.087	-0.376	0.249	-0.202	-0.195	-0.238	-0.446	0.164	0.269	-0.518	-0.396	0.35	0.027	-0.096	-1.075	0.247	0.104	0.132	0.129	-0.517	-0.066	0.09	0.104	-0.65	-0.233	0.104	0.315	0.295	0.217	-0.322	0.216	0.193	0.288	0.141
Rv0894		Disease resistance domain-containing protein	3	0.074	-0.064	-0.122	-0.079	-0.011	0.006	-0.401	0.196	-0.156	-0.247	-0.358	-0.289	-0.018	-0.172	0.181	-0.203	0.066	-0.327	-0.243	0.029	0.16	0.121	0.472	0.191	-0.034	-0.188	-0.055	0.071	0.03	0.095	-0.047	-0.498	-0.164	-0.249	0.052	-0.306	-0.328	-0.08	0.104	-0.099	0.148	-0.295	-0.015	0.023	0.101	-0.043
Rv0895		Wax ester synthase/acyl-CoA:diacylglycerol acyltransferase	1	-0.09	-0.212	-0.262	-0.295	0.119	-0.202	-0.332	0.255	-0.23	-0.198	-0.254	-0.355	0.046	-0.018	0.077	-0.147	-0.059	-0.307	-0.245	0.081	0.296	-0.123	0.144	0.313	-0.021	-0.028	-0.249	0.203	-0.01	0.157	0.386	0.012	-0.187	0.005	0.093	-0.258	-0.062	0.179	0.149	0.062	0.194	-0.534	0.212	0.032	-0.343	-0.03
Rv0896	gltA	Citrate synthase (si) (EC 2.3.3.1)	2	0.192	0.232	-0.036	0.364	0.068	0.26	-0.075	0.102	0.002	-0.034	0.256	-0.463	0.17	0.277	-0.033	0.057	0.019	-0.111	-0.177	0.175	0.095	-0.14	-0.326	0.05	0.006	-0.083	-0.335	0.035	0.074	-0.005	0.015	-0.256	0.112	0.086	-0.143	-0.145	0.026	-0.014	0.012	0.083	0.161	-0.402	0.246	0.145	-0.175	0.001
Rv0897c		Beta-carotene ketolase (EC 1.14.-.-)	1	0.351	0.529	0.167	-0.294	0.065	0.189	-0.442	0.175	-0.403	0.256	-0.176	-0.379	0.414	-0.015	0.436	0.101	0.344	-0.021	-0.072	0.301	-0.084	0.021	0.47	0.257	0.376	0.292	-0.514	0.305	0.041	0.043	0.363	-0.029	-0.074	-0.115	0.745	-0.298	-0.228	-0.411	0.268	-0.089	0.038	0.069	-0.162	-0.052	-0.361	0.126
Rv0898c			2	-0.253	0.112	-0.228	0.597	0.23	0.174	0.052	0.103	-0.044	0.1	0.079	-0.06	0.065	0.375	0.074	0.1	0.062	-0.279	0.02	0.382	-0.247	-0.237	0.28	0.196	0.007	-0.183	-0.28	-0.39	-0.117	-0.157	-0.213	-0.85	-0.29	0.027	0.303	-0.238	0.127	-0.258	-0.686	-0.228	-0.473	-0.006	-0.26	0.172	0.272	0.18
Rv0899	ompA	Outer membrane protein	4	0.052	0.066	-0.209	1.456	0.343	0.02	-0.159	0.617	-0.204	-0.443	0.098	0.871	-0.095	-0.22	-0.155	-0.592	-0.427	-0.421	-0.77	0.135	0.432	-0.903	-1.37	0.485	0.063	0.171	0.031	0.677	0.177	0.524	0.031	-0.546	-0.185	0.123	-0.22	-0.69	-0.043	0.523	0.405	0.183	0.052	-0.552	0.602	0.328	0.158	0.106
Rv0900		POSSIBLE MEMBRANE PROTEIN	0	0.328	0.155	0.388	-0.143	-0.081	0.437	-0.367	-0.174	-0.229	0.167	0.213	0.343	0.068	0.024	0.233	-0.419	0.156	-0.235	0.11	0.254	0.065	-0.061	0.534	0.726	0.046	0.468	0.18	0.22	-0.053	0.069	0.455	-0.109	-0.004	-0.088	0.343	-0.017	0.029	0.331	0.229	0.047	-0.031	-0.15	-0.089	-0.234	0.128	-0.086
Rv0901		POSSIBLE CONSERVED EXPORTED OR MEMBRANE PROTEIN	0	0.296	0.14	0.274	-0.552	0.036	0.294	-0.332	-0.079	-0.208	0.337	0.302	0.215	0.313	0.247	0.219	-0.084	0.272	0.021	-0.206	0.341	-0.151	-0.157	0.109	0.549	0.046	0.137	0.169	0.327	-0.033	-0.11	0.363	0.031	-0.267	-0.029	-0.105	-0.114	0.127	-0.066	0.113	-0.079	-0.057	-0.516	-0.012	-0.084	-0.418	-0.201
Rv0902c	prrB	Sensor-type histidine kinase prrB (EC 2.7.13.3)	1	0.053	0.032	0.221	-0.02	0.016	-0.154	0.096	0.052	-0.142	-0.059	-0.323	-0.538	0.012	-0.268	-0.043	-0.049	-0.178	-0.342	-0.151	0.162	0.113	-0.518	0.391	0.126	0.281	0.247	-0.083	0.011	0.144	0.206	0.222	-0.05	0.048	-0.008	0.225	0.022	0.045	-0.015	0.077	0.01	-0.001	0.161	-0.124	0.08	-0.027	0.059
Rv0903c	prrA	DNA-binding response regulator	1	0.089	0.081	0.127	0.645	0.12	-0.094	0.082	0.159	0.019	-0.062	0.139	-0.172	-0.01	0.103	-0.144	0.005	-0.023	0.186	0.079	-0.038	-0.088	-0.063	-0.153	-0.08	-0.105	0.085	-0.19	0.007	0.084	-0.04	-0.016	-0.003	-0.067	0.05	0.019	-0.219	0.031	-0.07	-0.187	-0.111	-0.08	0.209	-0.197	0.126	-0.226	0.035
Rv0904c	accD3	Acetyl-coenzyme A carboxyl transferase alpha chain (EC 6.4.1.2) / Acetyl-coenzyme A carboxyl transferase beta chain (EC 6.4.1.2)	0	-0.019	-0.082	-0.333	0.328	0.092	-0.401	0.227	0.323	-0.222	-0.216	-0.274	0.371	0.235	-0.055	-0.13	0.011	-0.204	-0.335	-0.234	0.114	0.164	-0.582	-0.161	0.197	-0.036	0.132	-0.234	0.15	-0.004	0.4	0.062	0.039	0.018	0.2	-0.213	-0.51	0.044	0.156	0.155	0.188	0.026	-0.711	0.434	0.166	-0.359	0.256
Rv0905	echA6	Enoyl-CoA hydratase (EC 4.2.1.17)	1	0.076	-0.223	0.092	1.112	0.291	0.127	0.256	0.221	-0.27	-0.049	0.117	0.131	-0.122	0.167	-0.113	-0.027	-0.094	-0.598	-0.275	0.372	0.071	-0.486	-0.554	0.091	0.007	-0.117	-0.447	-0.384	-0.072	0.22	-0.007	-0.325	-0.131	0.211	-0.034	-0.369	-0.053	0.014	0.064	0.087	-0.316	-0.41	0.235	0.248	0.027	0.135
Rv0906		Outer membrane protein romA	0	0.204	-0.067	0.186	0.794	0.204	0.17	-0.063	0.238	-0.313	-0.154	0.177	0.062	-0.029	0.125	0.009	-0.093	-0.157	-0.027	-0.255	0.352	-0.07	-0.23	-0.203	0.238	0.35	0.14	-0.628	-0.032	-0.032	0.177	0.116	-0.021	-0.031	0.078	-0.069	-0.56	-0.069	0.149	0.239	0.132	-0.094	-0.418	0.172	0.166	-0.263	0.194
Rv0907		Beta-lactamase (EC 3.5.2.6)	2	0.181	0.048	-0.156	-0.191	0.025	0.231	-0.008	0.194	-0.286	-0.185	0.186	-0.244	-0.008	0.13	0.006	-0.316	-0.023	-0.319	-0.145	0.129	0.441	-0.206	-0.086	0.244	0.213	0.211	-0.623	-0.124	-0.03	0.346	-0.005	-1.021	-0.047	0.175	0.042	-0.285	-0.089	0.565	0.234	0.058	0.106	-0.282	0.347	-0.005	0.103	0.119
Rv0908	ctpE	Cation-transporting ATPase, E1-E2 family	1	0.097	0.009	-0.149	-1.175	0.021	0.213	-0.073	0.245	-0.021	-0.021	-0.098	-0.401	-0.026	-0.063	0.197	-0.119	-0.011	-0.277	0.073	0.106	0.253	0.069	0.154	0.188	0.302	0.136	-0.495	-0.192	0.01	0.126	0.081	-0.522	-0.031	0.027	0.178	-0.164	-0.104	0.188	0.147	0.061	0.211	-0.421	0.096	0.003	0.067	0.12
Rv0909			1	0.298	0.343	0.287	0.485	0.249	0.304	-0.037	0.327	0.241	0.408	0.205	0.084	0.134	-0.121	-0.319	-0.496	-0.365	0.423	0.149	-0.077	0.416	0.01	-0.942	0.006	0.109	-0.062	-0.551	0.293	0.211	-0.324	-0.19	-0.052	-0.134	-0.194	0.069	-0.136	0.143	0.006	-0.201	-0.008	0.086	-0.434	0.298	0.345	0.024	-0.27
Rv0910			1	0.227	0.412	0.308	0.34	0.174	0.338	-0.337	0.136	0.066	0.096	0.37	-0.111	0.258	0.406	0.074	-0.126	0.28	0.115	0.214	0.132	0.169	-0.128	-0.222	0.035	0.109	0.22	0.031	0.493	0.079	-0.717	0.477	-0.53	-0.088	-0.077	-0.161	-0.15	-0.052	0.131	0.275	-0.133	0.1	-0.414	0.295	0.155	0.085	-0.009
Rv0911		Putative hydroxylase	2	0.418	0.516	0.482	0.257	0.03	0.43	-0.308	0.253	-0.229	0.28	0.232	-0.194	0.338	0.068	0.172	-0.313	0.068	1.519	-0.025	0.241	0.203	-0.167	0.332	0.234	0.215	0.218	0.089	0.537	0.24	-0.719	0.39	-0.767	-0.05	-0.165	0.427	-0.021	-0.122	-0.033	0.269	-0.078	0.345	-0.7	0.039	0.064	0.126	-0.038
Rv0912		PROBABLE CONSERVED TRANSMEMBRANE PROTEIN	2	0.087	-0.048	-0.547	-0.035	-0.025	-0.095	0.025	0.013	0	0.4	0.085	-0.975	0.204	-0.438	0.096	-0.048	0.269	1.077	-0.359	0.283	0.073	0.159	0.189	-0.103	0.205	0.116	-0.425	0.057	0.085	0.056	0.58	0.437	0.23	-0.147	0.175	0.114	-0.005	0.011	0.16	-0.148	0.261	-0.291	0.173	0.052	-0.24	-0.137
Rv0913c		Lignostilbene-alpha,beta-dioxygenase and related enzymes	3	0.234	0.115	0.102	-0.81	0.079	0.438	-0.435	0.374	-0.217	0.142	-0.364	0.114	-0.09	-0.274	-0.07	-0.645	0.171	-0.257	-0.226	0.544	0.512	-0.748	0.166	0.376	0.633	0.14	0.09	0.455	0.428	-0.011	0.446	-0.734	0.159	-0.044	0.279	0.166	0.031	0.227	0.512	0.198	0.548	-1.198	0.143	0.14	0.011	-0.542
Rv0914c		3-ketoacyl-CoA thiolase (EC 2.3.1.16)	1	0.315	0.002	0.268	0.226	0.05	0.212	-0.507	-0.051	-0.202	0.143	-0.06	0.275	0.054	-0.039	0.078	-0.187	0.031	-0.113	-0.144	0.451	0.281	-0.608	0.397	0.217	0.408	0.296	0.097	0.308	0.239	0.015	0.71	0.116	0.078	0.028	0.28	0.194	0.181	-0.025	0.374	0.146	-0.019	-1.126	0.004	0.082	-0.341	-0.289
Rv0915c	PPE14	PPE family protein	2	0.038	0.092	0.233	0.167	-0.261	-0.019	-0.231	0.217	-0.145	-0.025	-0.186	0.001	0.251	0.012	0.157	-0.073	0.034	0.031	0.214	0.495	0.094	-0.165	0.668	0.133	0.085	-0.016	0.034	0.85	-0.026	0.147	-0.137	-0.049	-0.29	-0.221	0.054	-0.314	-0.064	-0.092	0.203	-0.175	0.691	-0.656	0.141	-0.085	-0.126	-0.185
Rv0916c	PE7	PE family protein	6	0.306	0.458	-0.054	0.74	0.074	0.464	-0.367	0.34	-0.467	0.278	-0.027	0.297	0.189	-0.143	-0.187	-0.357	0.327	0.604	-0.111	0.814	0.5	-0.39	1.306	-0.178	-0.183	-0.257	-0.093	0.955	0.221	-0.285	-0.041	-0.177	-0.344	-0.266	0.218	-0.785	-0.289	0.211	0.063	0.209	0.6	-1.002	-0.041	0.25	0.841	-0.216
Rv0917	betP	High-affinity choline uptake protein BetT	4	-0.023	-0.056	-0.336	0.977	0.274	-0.136	0.033	0.606	-0.208	-0.392	-0.685	1.354	-0.041	-0.213	0.015	-0.092	-0.024	-0.179	-0.097	-0.247	0.108	-0.592	0.17	0.069	-0.31	-0.209	0.369	0.101	0.151	-0.021	-0.061	-0.682	-0.212	-0.221	0.165	-0.502	-0.18	0.104	-0.019	-0.081	0.224	-0.724	0.14	0.154	0.33	0.018
Rv0918			1	0.182	-0.063	-0.224	1.195	0.003	-0.07	0.244	0.084	0.091	0.042	0.015	0.697	-0.053	-0.189	0.05	-0.109	-0.44	-0.327	-0.448	0.307	-0.021	-0.572	-0.036	-0.043	-0.145	-0.2	0.36	-0.103	-0.043	0.089	0.035	-0.14	-0.187	-0.083	-0.038	-0.322	-0.073	0.163	-0.149	-0.146	0.244	-0.341	0.503	-0.155	0.227	-0.21
Rv0919		GCN5-related N-acetyltransferase; Histone acetyltransferase HPA2 and related acetyltransferases	1	0.169	0.083	0.396	1.175	0.197	0.301	0.176	0.207	0.029	0.279	0.47	0.212	-0.08	0.036	-0.212	0.064	-0.057	0.211	-0.029	-0.175	-0.068	0.564	0.246	-0.279	-0.325	-0.339	0.344	-0.022	0.017	-0.247	0.11	0.301	-0.003	-0.323	-0.008	-0.001	-0.038	-0.147	-0.009	-0.055	-0.386	-0.093	-0.191	-0.055	0.184	0.064
Rv0920c		Probable transposase for the insertion element IS2606	0	0.014	0.185	-0.09	0.142	0.196	-0.039	0.528	0.541	0.208	-0.38	-0.659	0.141	-0.024	-0.151	-0.24	-0.344	-0.26	-0.596	-0.265	-0.417	0.149	-0.732	-0.645	0.137	-0.275	0.018	0.316	0.046	0.219	0.176	0.106	-0.11	-0.36	0.02	-0.085	-0.168	0.055	0.148	-0.09	-0.009	0.09	-0.3	0.246	0.225	0.367	0.04
Rv0921		POSSIBLE RESOLVASE	0	-0.28	-0.33	-0.01	0.204	0.1	-0.461	0.453	0.345	0.489	-0.365	-0.289	0.122	-0.183	-0.284	-0.188	0.041	-0.49	-0.587	-0.04	-0.125	0.23	-0.191	-0.298	0.199	0.029	-0.065	0.307	-0.877	0.114	0.067	-0.261	0.314	0.035	-0.201	-0.036	-0.057	0.177	0.099	-0.206	0.199	-0.163	0.053	0.532	-0.066	0.221	-0.09
Rv0922		Transposase	0	-0.107	-0.162	0.269	-0.117	0.016	-0.113	0.089	0.149	0.138	-0.161	-0.168	0.116	-0.204	-0.092	-0.073	-0.137	-0.322	-0.027	-0.29	-0.141	0.152	-0.091	0.264	0.272	0.258	0.308	0.344	-0.119	0.176	0.34	-0.109	-0.126	0.095	0.054	0.223	0.025	-0.017	0.076	0.086	0.16	-0.097	0.385	0.051	0.078	-0.109	-0.056
Rv0923c			0	0.1	-0.048	-0.226	-0.797	0.017	-0.102	0.055	-0.072	0.126	-0.325	-0.089	-0.189	0.17	0.096	-0.224	0.093	-0.105	0.04	-0.45	0.069	0.109	-0.34	-0.256	0.309	-0.035	0.21	-0.288	0.377	0.06	0.136	0.459	0.102	0.096	0.055	0.006	-0.041	0.176	-0.011	0.196	0.265	0.121	-0.405	0.305	0.129	-0.13	0.166
Rv0924c	mntH	Manganese transport protein MntH	2	0.057	0.047	-0.005	-0.936	0.017	-0.25	0.36	0.167	0.022	-0.324	-0.662	-0.583	0.049	-0.324	-0.441	0.089	0.004	0.067	-0.436	-0.031	0.176	-0.961	-0.725	0.358	-0.207	0.083	-0.475	0.568	0.009	0.396	0.442	0.423	0.001	0.242	-0.113	-0.062	0.276	0.505	0.132	0.915	0.44	-0.42	0.824	0.128	0.008	0.117
Rv0925c		BRAMP	3	-0.03	0.075	0.06	0.724	0.203	0.013	0.458	0.053	0.108	0.002	0.002	-0.158	0.05	-0.519	-0.26	-0.137	0.306	-0.618	-0.453	0.302	0.223	-1.255	-0.957	0.065	-0.121	0.077	-0.213	0.266	-0.154	0.141	0.42	0.527	0.007	0.171	-0.454	-0.189	0.254	0.216	0.149	0.77	0.4	-0.185	0.741	0.046	-0.01	-0.139
Rv0926c			6	0.265	0.408	1.259	0.577	0.142	0.308	0.072	0.056	-0.165	-0.061	0.119	0.054	0.331	0.232	0.032	-0.021	0.186	-0.234	-0.349	0.417	0.296	-0.87	-0.294	0.312	0.126	0.304	-0.491	0.649	-0.15	0.212	0.648	0.073	0.012	0.256	-0.157	-0.19	-0.012	0.281	0.248	1.437	0.304	-0.776	1.14	-0.068	-0.27	-0.089
Rv0927c		7-alpha-hydroxysteroid dehydrogenase (EC 1.1.1.159)	8	0.101	0.404	1.525	1.202	0.03	-0.14	-0.027	0.133	-0.197	-0.022	-0.201	0.101	0.329	-0.051	-0.092	0.091	-0.051	0.095	-0.679	0.22	0.471	-0.92	-0.21	0.416	0.066	0.231	-0.75	0.522	-0.28	0.386	0.546	0.916	-0.249	0.391	-0.275	-0.368	0.107	0.072	0.269	1.821	0.322	-1.193	1.105	-0.213	-0.392	0.021
Rv0928	pstS3	Phosphate ABC transporter, periplasmic phosphate-binding protein PstS (TC 3.A.1.7.1)	4	0.084	0.298	0.277	0.996	0.122	0.252	0.247	0.343	-0.268	-0.257	-0.015	-0.188	0.192	0.01	0.066	-0.119	0.103	0.063	-0.31	0.344	0.171	-0.356	-0.159	0.326	-0.175	0.159	-0.662	0.498	-0.145	0.177	-0.023	-0.44	0.105	0.122	0.128	-1.444	-0.143	0.007	0.072	2.139	0.404	-0.384	0.777	-0.029	-0.038	-0.029
Rv0929	pstC2	Phosphate transport system permease protein PstC (TC 3.A.1.7.1)	4	0.219	0.486	0.588	-0.448	-0.01	0.364	-0.048	0.272	-0.198	0.074	0.176	-0.434	0.328	0.14	0.284	-0.052	0.372	-0.117	-0.042	0.303	0.248	0.167	0.19	0.422	0.041	0.174	-0.762	0.644	-0.15	-0.071	0.545	-0.537	0.014	-0.129	0.332	-1.466	-0.173	0.36	0.189	2.087	0.35	-0.77	0.7	-0.01	-0.103	0.029
Rv0930	pstA1	Phosphate transport system permease protein PstA (TC 3.A.1.7.1)	1	0.185	0.348	0.462	-0.261	-0.136	0.31	0.012	-0.066	0.042	-0.004	0.15	-0.311	0.168	0.157	0.077	0.294	0.317	0.145	-0.127	0.239	-0.122	0.239	-0.196	-0.126	-0.127	-0.068	-0.399	0.491	-0.128	-0.316	0.246	-0.388	0.049	0.125	-0.46	-0.656	0.044	0.173	0.117	1.954	0.368	-0.141	0.457	-0.257	-0.075	-0.097
Rv0931c	pknD	Serine/threonine-protein kinase pknD (EC 2.7.11.1)	0	0.172	0.133	-0.013	-0.578	0.006	0.158	-0.184	-0.068	-0.036	-0.057	0.088	-0.595	0.121	0.151	0.1	-0.04	0.109	0.117	-0.041	0.271	-0.089	0.077	0.261	0.101	0.161	0.208	-0.217	0.193	0.075	-0.017	0.289	-0.136	0.064	0.097	0.22	0.088	0.074	-0.078	0.193	-0.031	0.098	0.031	-0.293	-0.043	-0.085	0.006
Rv0932c	pstS2	Phosphate ABC transporter, periplasmic phosphate-binding protein PstS (TC 3.A.1.7.1)	0	0.234	0.078	0.104	-0.049	0.044	0.242	-0.06	0.006	-0.134	-0.095	0.158	-0.433	0.128	0.077	0.223	-0.024	-0.309	0.201	-0.078	0.209	-0.147	0.111	0.086	0.003	0.194	0.094	-0.29	0.17	0.064	-0.019	-0.03	-0.592	0.061	0.067	0.029	0.016	0.054	-0.057	0.186	0.129	0.105	0.002	-0.285	0.02	-0.189	0.077
Rv0933	pstB	Phosphate transport ATP-binding protein PstB (TC 3.A.1.7.1)	3	0.005	-0.167	-0.782	-0.312	0.142	-0.061	-0.131	0.213	0.069	0.003	0	0.321	-0.062	-0.018	-0.131	-0.166	-0.183	0.141	-0.37	-0.161	0.104	-0.301	-0.261	0.192	0.036	0.021	0.039	0.163	0.152	0.166	-0.007	-0.272	0.146	0.125	0.013	0.006	0.048	0.148	0.122	0.077	0.074	-0.16	0.342	0.164	0.021	0.15
Rv0934	pstS1	Phosphate ABC transporter, periplasmic phosphate-binding protein PstS (TC 3.A.1.7.1)	0	0.065	-0.16	-0.628	-0.668	-0.054	-0.027	-0.072	-0.032	0.09	0.101	0.007	0.305	-0.009	0.26	-0.253	-0.048	0.152	0.085	-0.093	0.191	0.062	-0.269	-0.426	0.133	0	0.07	-0.153	0.217	0.003	0.25	-0.055	0.105	0.14	0.302	-0.068	0.036	0.228	0.202	0.037	0.035	0.005	0.029	0.325	-0.076	-0.265	-0.106
Rv0935	pstC1	Phosphate transport system permease protein PstC (TC 3.A.1.7.1)	1	0.065	-0.035	-0.404	-1.599	-0.052	-0.082	-0.297	0.006	0.141	-0.018	-0.225	-0.077	0.039	0.138	0.018	0.11	0.087	0.227	0.035	0.025	0.037	0.224	0.019	0.098	0.061	0.113	-0.09	0.135	0.115	-0.144	0.037	0.032	0.161	0.046	-0.02	0.14	0.111	-0.043	0.033	0.017	0.051	0.023	-0.059	-0.009	-0.21	0.063
Rv0936	pstA2	Phosphate transport system permease protein PstA (TC 3.A.1.7.1)	1	0.078	-0.056	-0.48	-1.973	-0.067	-0.085	-0.314	-0.163	0.225	-0.051	-0.337	-0.069	0.016	-0.028	0.12	0.031	0.091	-0.07	0.044	-0.127	0.061	-0.004	-0.011	0.178	0.133	0.169	-0.06	0.24	0.174	-0.123	0.058	0.032	0.254	-0.074	0.027	0.159	0.055	0.046	0.161	-0.05	0.164	-0.15	-0.078	-0.024	-0.095	0.13
Rv0937c		Ku domain protein	2	0.191	0.233	1.284	0.071	0.232	0.438	-0.226	0.215	0.02	0.2	-0.021	-0.138	0	0.199	0.154	0.041	0.013	0.223	-0.062	0.087	-0.344	0.004	0.234	-0.211	-0.064	-0.331	-0.216	-0.094	0.101	-0.363	-0.247	-0.432	-0.19	-0.131	0.052	-0.055	0.216	-0.331	-0.15	-0.14	0.029	-0.825	-0.32	0.081	0.189	-0.073
Rv0938		ATP-dependent DNA ligase (EC 6.5.1.1) clustered with Ku protein, LigD	3	0.441	0.412	-0.195	-0.934	0.084	0.452	-0.76	0.147	-0.198	0.213	-0.167	0.399	0.27	0.065	0.411	0.035	0.232	0.239	-0.006	0.048	0.009	0.317	0.877	0.052	0.231	0.135	0.357	0.413	0.221	-0.416	0.406	0.008	-0.184	-0.264	0.706	0.062	-0.057	-0.541	-0.024	-0.287	0.197	-1.27	-0.338	0.111	-0.139	-0.064
Rv0939		Fumarylacetoacetase (EC 3.7.1.2)	1	0.202	0.176	-0.095	-0.95	0.019	0.239	-0.532	0.059	-0.263	0.106	0.142	0.3	0.233	0.002	0.234	-0.016	0.207	0.332	-0.008	0.148	0.202	0.279	0.811	-0.033	0.244	0.244	0.161	0.487	0.162	-0.33	0.263	-0.216	-0.001	-0.193	0.44	0.083	-0.075	-0.004	0.105	-0.12	0.287	-0.784	-0.234	0.027	-0.142	-0.068
Rv0940c		Hydride transferase 1 (Fragment)	2	0.102	0.278	-0.185	1.008	0.094	0.167	-0.473	0.171	-0.186	-0.211	-0.292	-0.085	0.143	0.149	0.032	0.003	0.082	-0.348	-0.015	-0.048	-0.155	-0.527	-0.006	0.222	0.008	-0.021	-0.192	0.185	0.246	-0.294	-0.009	-0.622	0.008	0.104	0.215	-0.117	0.047	-0.099	0.168	0.211	0.525	-0.719	0.313	0.015	0.221	-0.125
Rv0941c			3	0.243	0.357	0.332	0.89	-0.014	0.207	-0.287	-0.232	-0.043	-0.053	-0.174	0.802	-0.007	-0.209	-0.033	-0.235	-0.058	-0.403	-0.431	-0.032	0.445	-0.807	0.317	0.224	0.343	0.272	0.529	0.51	0.24	-0.285	0.261	-0.249	0.239	-0.057	-0.027	0.157	0.117	0.22	0.337	0.042	0.549	-0.987	0.211	-0.024	-0.3	-0.188
Rv0942			0	0.319	0.457	0.208	0.167	0.049	0.504	-0.211	-0.011	-0.294	0.254	0.381	0.153	0.127	0.517	-0.047	0.056	0.138	0.235	-0.137	0.217	0.169	0.278	-0.23	0.193	-0.045	0.243	-0.066	0.383	-0.125	-0.297	-0.199	-0.174	0.204	-0.079	-0.214	-0.163	0.293	0.352	0.117	0.179	-0.037	0.062	0.112	-0.074	-0.504	0.109
Rv0943c		Cyclohexanone monooxygenase (EC 1.14.13.22)	1	0.045	0.017	0.023	0.112	-0.108	-0.044	-0.075	0.171	0.103	0.09	-0.056	-0.11	-0.063	0.024	-0.009	-0.083	0.13	0.08	0.039	-0.036	-0.021	-0.045	0.03	0.1	-0.021	0.037	-0.142	0.07	-0.06	0.173	-0.034	0.327	0.04	-0.002	0.03	-0.071	-0.029	0.073	-0.063	0.027	0.301	-0.128	-0.061	-0.048	-0.055	-0.096
Rv0944		Formamidopyrimidine-DNA glycosylase (EC 3.2.2.23)	5	-0.086	-0.046	-0.052	-0.119	0.383	-0.088	0.224	0.284	0.273	-0.036	-0.475	-0.865	0.085	-0.098	0.045	-0.13	-0.256	-0.118	-0.118	0.075	0.428	-0.665	0.185	0.195	-0.282	-0.022	-0.184	0.022	0.198	0.21	0.693	0.027	-0.197	-0.259	0.317	-0.438	0.279	0.474	-0.015	0.241	0.171	-1.039	0.385	-0.022	0.231	0.022
Rv0945		Oxidoreductase, short-chain dehydrogenase/reductase family (EC 1.1.1.-)	2	-0.008	0.144	-0.114	-0.139	0.041	0.009	-0.042	0.054	0.108	-0.041	-0.035	-0.792	0.308	0.301	-0.019	0.005	0.243	0.059	0.076	0.005	-0.054	-0.242	0.211	0.142	0.029	0.218	-0.255	0.181	0.129	-0.097	0.444	0.643	-0.072	-0.056	0.279	0.003	0.233	-0.179	0.136	0.063	0.267	-0.813	0.079	0.094	-0.264	-0.139
Rv0946c	pgi	Glucose-6-phosphate isomerase (EC 5.3.1.9)	1	0.355	0.304	-0.53	0.066	0.053	0.27	-0.114	0.228	-0.224	-0.093	-0.114	0.186	0.263	0.343	0.123	0.128	0.161	-0.115	-0.057	0.198	0.206	-0.6	0.421	0.283	0.05	0.005	-0.156	0.445	0.072	-0.202	0.553	0.24	0.017	0.254	0.123	-0.091	0.264	0.271	0.172	0.068	0.081	-1.242	0.291	-0.032	-0.225	-0.208
Rv0947c			1	-0.091	-0.182	-0.646	0.363	0.17	-0.063	-0.443	0.25	-0.335	-0.318	-0.617	0.503	0.016	-0.444	-0.627	-0.357	-0.197	-0.07	-0.902	-0.49	-0.418	0.2	0.8	0.584	0.049	-0.108	0.637	-0.126	0.314	0.315	0.029	-0.98	0.147	-0.468	0.643	0.263	-0.807	-0.066	0.174	-0.38	0.096	-0.707	-0.172	0.267	0.568	0.519
Rv0948c		Chorismate mutase I (EC 5.4.99.5)	1	-0.034	-0.083	-0.748	0.029	0.234	-0.029	0.223	0.329	-0.087	0.014	0.019	0.172	0.056	0.267	-0.295	-0.512	-0.341	0.266	-0.25	-0.217	0.132	-0.401	-0.469	0.108	-0.117	0.125	0.328	0.219	0.347	0.105	-0.352	-0.635	0.271	-0.176	-0.096	0.125	-0.211	0.043	0.11	0.051	0.198	-0.217	0.073	0.255	0.306	0.26
Rv0949	uvrD1	ATP-dependent DNA helicase UvrD/PcrA	1	0.213	0.208	-0.458	-0.89	0.166	0.039	0.078	0.348	0.082	-0.076	-0.034	0.116	0.115	0.029	0.009	-0.196	0.09	-0.045	-0.279	0.063	0.089	-0.617	0.069	0.133	0.036	0.08	0.11	0.087	0.135	-0.024	0.349	0.081	-0.194	-0.048	0.078	-0.21	0.044	-0.028	0.118	0.121	0.05	-0.745	0.094	0.145	-0.19	-0.04
Rv0950c		Phage peptidoglycan binding endopeptidase	4	0.362	0.096	0.413	-0.856	0.286	0.301	-0.106	0.283	-0.229	0.166	0.349	-0.531	0.443	0.253	0.165	-0.238	0.358	-0.1	-0.337	0.178	0.185	-0.16	0	0.302	0.366	0.535	-0.267	0.854	0.262	-0.267	0.334	-0.239	0.061	-0.017	-0.23	-0.381	0.019	0.031	0.242	-0.028	0.166	-0.201	0.077	0.161	-0.103	0.316
Rv0951	sucC	Succinyl-CoA ligase [ADP-forming] beta chain (EC 6.2.1.5)	0	-0.106	0.067	-0.208	0.363	0.198	-0.009	0.166	0.166	-0.124	-0.209	0.057	-0.006	0.164	0.213	-0.217	-0.046	0.065	0.094	-0.088	0.219	0.092	-0.023	-0.34	0.12	-0.11	0.188	-0.291	0.242	0.08	0.051	-0.025	-0.22	0.033	0.276	-0.139	-0.373	-0.122	0.199	0.042	0.166	0.059	-0.022	0.376	0.222	-0.021	0.149
Rv0952	sucD	Succinyl-CoA ligase [ADP-forming] alpha chain (EC 6.2.1.5)	0	-0.053	0.158	-0.081	0.183	0.259	0.064	0.084	0.267	-0.082	-0.114	0.062	0.069	0.068	0.227	-0.272	-0.028	0.1	0.108	-0.202	0.077	0.078	-0.228	-0.473	0.123	-0.012	0.006	-0.346	0.208	-0.017	0.075	0.014	-0.429	0.014	0.19	-0.156	-0.334	-0.002	0.158	0.089	0.101	0.069	-0.081	0.42	0.145	-0.147	0.186
Rv0953c		Hydride transferase 1 (Fragment)	1	-0.153	-0.381	-0.813	2.075	0.085	-0.463	0.079	0.506	0.008	-0.499	-0.388	0.575	-0.025	-0.174	-0.067	-0.048	-0.076	-0.467	0.169	0.035	0.542	-0.361	0.011	0.141	-0.134	-0.297	-0.246	0.009	0.209	0.136	0.198	0.427	-0.321	-0.137	-0.083	-0.179	0.116	0.099	0.155	-0.098	0.471	-0.66	0.547	0.287	-0.216	-0.174
Rv0954		antigen 34 kDa	0	-0.006	-0.09	-0.182	0.276	-0.144	0.007	0.115	-0.001	-0.119	0.08	0.139	-0.274	0.053	0.295	-0.064	0.073	-0.027	-0.167	-0.108	0.173	-0.067	-0.014	-0.085	0.189	-0.003	0.032	-0.237	0.06	-0.074	0.104	-0.029	-0.275	0.136	0.139	-0.185	0.042	-0.041	0.055	0.142	0.061	-0.048	0.058	0.23	0.04	-0.072	0.065
Rv0955		FIG021574: Possible membrane protein related to de Novo purine biosynthesis	1	0.09	-0.021	-0.179	-0.054	-0.192	-0.06	0.022	0.079	-0.029	0.061	0.036	-0.322	0.176	0.041	0.066	0.093	0.219	0.046	-0.048	-0.155	0.044	-0.017	0.107	0.012	0.075	0.024	-0.114	-0.011	0.035	0.001	0.068	-0.118	0.04	-0.079	-0.028	0.134	0.056	-0.011	0.051	0.012	-0.104	-0.15	-0.116	0.021	-0.242	0.117
Rv0956	purN	Phosphoribosylglycinamide formyltransferase (EC 2.1.2.2)	1	-0.103	0.011	0.469	0.121	0.138	-0.187	0.276	0.357	0.012	-0.149	-0.663	-0.191	0.01	-0.217	-0.303	0.038	-0.131	0.065	-0.408	-0.443	0.146	-0.762	-1.234	0.235	0.114	0.091	-0.352	0.324	0.124	0.404	-0.184	0.236	0.323	0.298	-0.11	-0.135	0.298	0.311	0.26	0.409	-0.047	-0.733	0.283	0.143	-0.147	0.142
Rv0957	purH	IMP cyclohydrolase (EC 3.5.4.10) / Phosphoribosylaminoimidazolecarboxamide formyltransferase (EC 2.1.2.3)	0	0.033	0.117	0.83	-0.464	0.161	0.112	0.033	0.219	0.002	0.1	0.066	-0.14	0.231	0.273	-0.162	0.031	0.122	0.218	-0.284	0.08	0.208	-0.61	-0.835	0.087	-0.018	0.019	-0.308	0.169	0.131	0.044	0.329	0.666	0.047	0.224	-0.198	-0.181	0.373	0.223	-0.009	0.216	0.037	-0.614	0.314	0.07	-0.112	0.008
Rv0958		Magnesium chelatase, subunit ChlI (EC 6.6.1.1)	0	0.055	-0.037	0.113	-0.714	0.067	-0.071	-0.09	0.166	-0.082	-0.149	-0.301	0.225	0.007	-0.232	-0.21	-0.029	0.21	0.103	-0.079	-0.17	0.012	-0.508	0.211	-0.038	0.077	0.222	0.057	0.098	0.139	0.158	0.08	0.348	0.053	0.052	0.132	-0.005	0.125	0.006	0.102	-0.011	0.009	-0.263	0.008	0.127	-0.097	0.133
Rv0959		FIG019045: long form Mg-chelase associated protein with vWA domain	1	0.175	0.13	0.117	-1.214	0.015	0.07	-0.186	0.075	0.005	0.014	0.096	0.372	0.075	-0.139	0.023	-0.16	0.058	-0.097	-0.067	-0.027	0.056	-0.436	0.283	-0.247	0.01	0.16	0.184	0.061	0.147	-0.102	0.301	0.207	-0.211	-0.072	0.18	0.039	0.151	0.032	0.021	-0.136	0.084	-0.412	-0.089	0.067	0.065	0.038
Rv0960		Toxin 1, PIN domain	4	0.326	0.062	-0.044	-0.711	0.15	0.113	0.071	0.071	-0.133	0.244	-0.905	0.39	-0.114	-0.284	0.2	-0.13	-0.128	-0.425	-0.292	-0.213	0.063	-0.473	0.648	0.141	0.095	0.191	0.108	-0.241	0.223	-0.017	0.068	0.043	0.06	-0.31	0.295	0.06	0.353	-0.01	-0.199	-0.153	-0.137	-0.375	-0.171	-0.035	0.25	-0.069
Rv0961		PROBABLE INTEGRAL MEMBRANE PROTEIN	3	0.241	0.299	1.284	-1.719	-0.053	0.297	-0.174	0.546	0.067	0.548	0.121	0.123	-0.041	-0.12	0.111	0.064	0.052	0.525	0.128	-0.141	0.058	0.276	-0.738	-0.089	-0.235	-0.114	0.126	0.229	0.088	-0.389	-0.418	-0.44	-0.164	-0.279	0.165	-0.102	-0.144	-0.151	-0.192	-0.159	-0.001	-0.041	-0.407	0.017	0.345	0.067
Rv0962c	lprP	lipoprotein, putative	1	0.243	0.132	1.476	0.088	-0.157	0.11	-0.035	0.429	0.136	0.027	0.058	0.276	-0.123	0.083	-0.012	-0.201	-0.165	0.334	0.318	-0.199	0.067	0.181	0.466	0.22	0.038	0.098	0.398	0.419	-0.078	0.033	-0.049	-0.21	-0.034	-0.291	0.358	-0.191	-0.167	-0.014	0.037	-0.271	0.332	-0.187	-0.148	-0.074	0.59	0.1
Rv0963c		Putative secreted protein	2	-0.145	-0.127	2.773	0.855	0.241	-0.301	-0.066	0.507	0.018	-0.373	-0.471	0.152	-0.275	-0.523	-0.112	-0.332	-0.368	-0.421	-0.39	-0.454	0.108	-0.381	-0.067	0.257	-0.182	-0.101	0.236	0.249	0.26	0.324	-0.246	-0.061	-0.343	-0.276	-0.143	-0.365	-0.128	0.09	-0.091	-0.165	0.506	-0.418	-0.065	0.141	0.33	-0.091
Rv0964c			5	0.092	-0.158	3.724	0.983	-0.343	-0.096	0.33	-0.278	-0.283	-0.374	-0.824	0.065	-0.426	-0.73	0.032	-0.506	-0.348	-0.579	-0.854	-0.543	-0.008	-0.823	0.637	1.309	0.27	0.331	0.507	0.158	-0.056	0.402	0.416	0.109	0.187	0.129	0.187	0.118	0.13	-0.1	0.137	0.02	0.205	-1.195	-0.216	-0.181	0.108	-0.06
Rv0965c			2	-0.092	-0.288	1.66	0.244	-0.08	-0.074	0.07	0.14	0.231	-0.115	0.145	-0.068	0.022	0.109	-0.119	-0.174	0.05	0.259	0.142	-0.081	-0.016	0.13	-0.086	0.557	-0.389	0.045	0.279	0.02	0.058	-0.055	-0.024	0.044	0.024	-0.027	-0.213	-0.2	0.246	0.06	0.07	0.103	0.045	-0.234	0.039	-0.137	0.192	0.011
Rv0966c			2	0.127	0.081	-0.306	0.013	0.268	0.093	0.235	0.234	0.104	-0.057	0.277	0.112	0.03	0.265	-0.162	-0.188	0.01	0.035	-0.226	0.031	-0.127	-0.856	-1.04	0.33	0.001	0.275	0.478	-0.054	0.184	0.087	0.182	0.14	0.099	0.029	-0.475	-0.812	0.235	0.006	0.247	0.42	0.099	-0.386	0.328	0.221	-0.011	0.072
Rv0967			7	-0.163	-0.522	-0.369	0.957	0.011	-0.281	0.582	0.213	0.328	-0.256	-0.692	1.427	-0.574	-0.312	-0.009	-0.017	-0.953	-0.929	-0.04	-0.187	-0.196	-0.995	-0.061	-0.289	-0.431	-0.474	-0.115	-1.088	0.175	0.125	-0.48	-0.631	-0.617	-0.275	0.207	-0.14	0.175	0.335	-0.469	-0.095	-0.037	0.502	0.238	0.104	0.727	0.134
Rv0968			7	-0.009	-0.447	-0.273	1.046	0.016	0.018	0.564	0.165	-0.251	-0.288	-0.608	1.11	-0.153	-0.056	-0.165	0.284	-0.234	-0.427	-0.192	-0.086	0.051	-0.332	0.273	-0.046	-0.279	-0.325	-0.223	-0.976	-0.008	0.156	-0.162	-0.816	-0.292	-0.212	0.508	-0.194	-0.233	0.08	-0.305	0.114	-0.152	0.036	-0.047	-0.027	0.213	0.272
Rv0969	ctpV	Cu+ P-type ATPase	2	-0.239	-0.405	-0.158	-0.44	0.022	-0.581	0.265	0.017	0.023	-0.333	-0.705	0.574	-0.271	-0.209	-0.08	0.144	-0.279	-0.667	-0.345	-0.293	-0.173	-0.448	0.342	0.096	-0.036	-0.012	-0.159	-0.423	0.018	0.403	0.158	0.247	-0.073	-0.133	0.335	0.101	0.091	-0.059	0.008	-0.034	-0.023	0.042	-0.144	-0.034	-0.136	0.298
Rv0970		PROBABLE CONSERVED INTEGRAL MEMBRANE PROTEIN	0	-0.227	-0.347	0.197	-0.15	0.206	-0.271	0.108	0.097	0.051	-0.112	-0.334	0.261	-0.077	-0.157	0.11	0.006	-0.168	-0.616	-0.173	-0.071	0.039	-0.194	0.367	0.154	0.084	0.01	-0.032	-0.457	0.129	0.227	-0.047	-0.931	-0.225	-0.428	0.371	-0.047	-0.3	0.124	0.061	0.009	0.097	0.085	-0.129	0.127	0.297	0.271
Rv0971c	echA7	Methylglutaconyl-CoA hydratase (EC 4.2.1.18)	0	-0.092	0.133	0.475	0.027	-0.233	-0.123	0.192	0.209	0.153	-0.082	-0.202	-0.477	0.326	-0.052	0.145	-0.506	0.021	0.201	0.348	-0.141	0.032	-0.067	0.456	-0.081	-0.101	0.038	-0.361	0.657	-0.19	-0.22	0.191	0.381	-0.187	0.128	0.102	-0.075	-0.042	-0.056	0.018	0.1	0.147	-0.353	-0.043	-0.114	-0.491	-0.083
Rv0972c	fadE12	Acyl-CoA dehydrogenase, short-chain specific (EC 1.3.99.2)	9	0.339	0.592	0.4	-0.389	-0.293	0.378	-0.241	0.429	-0.282	-0.008	-0.062	-0.337	0.619	0.085	0.362	-1.42	0.488	0.326	0.077	0.419	0.254	-0.182	1.289	0.28	0.24	0.139	-0.581	1.465	-0.07	-0.665	0.846	0.43	-0.192	0.209	0.81	-0.157	-0.09	-0.08	0.02	0.092	0.345	-0.353	-0.054	-0.109	-0.484	-0.676
Rv0973c	accA2	Methylcrotonyl-CoA carboxylase biotin-containing subunit (EC 6.4.1.4)	9	0.461	0.504	0.455	-0.28	-0.221	0.313	-0.303	0.32	-0.4	0.161	-0.145	-0.328	0.621	-0.111	0.628	-1.478	0.663	0.688	0.092	0.19	0.131	0.107	1.734	0.265	0.211	0.126	-0.557	1.317	0.126	-0.515	0.484	0.127	-0.371	-0.059	1.201	-0.05	-0.171	-0.471	0.199	-0.006	0.34	-0.395	-0.487	0.05	-0.437	-0.365
Rv0974c	accD2	Methylcrotonyl-CoA carboxylase carboxyl transferase subunit (EC 6.4.1.4)	5	0.293	0.467	0.022	-0.273	-0.413	0.291	-0.248	0.338	-0.441	0.007	-0.172	-0.335	0.629	-0.314	0.831	-1.254	0.438	0.312	-0.066	0.287	0.311	-0.141	1.623	0.296	0.11	-0.082	-0.465	1.602	0.038	-0.501	0.642	0.193	-0.287	-0.04	1.266	0.532	-0.215	-0.456	0.122	-0.009	0.692	-0.49	-0.343	-0.113	-0.524	-0.5
Rv0975c	fadE13	Isovaleryl-CoA dehydrogenase (EC 1.3.99.10)	2	-0.045	0.43	0.046	-0.11	-0.508	0.118	-0.38	0.233	-0.395	0.087	0.261	-0.406	0.754	-0.276	0.574	-1.146	0.432	0.93	0.117	0.141	0.151	-0.112	0.85	0.287	0.106	-0.052	-0.583	1.553	-0.16	-0.269	0.593	0.79	-0.284	-0.225	0.977	0.897	-0.234	-0.397	0.092	0.075	0.582	-0.582	-0.466	-0.21	-0.313	-0.521
Rv0976c		expressed protein	3	0.01	0.019	-0.177	0.249	-0.476	-0.11	-0.244	0.039	-0.052	-0.066	0.012	-0.256	0.519	-0.334	0.586	-0.865	0.421	0.19	0.039	0.023	0.246	-0.246	0.958	0.296	-0.026	-0.001	-0.314	1.122	-0.171	-0.177	0.949	0.903	-0.19	-0.154	0.847	0.648	0.192	-0.317	0.067	-0.034	0.418	-0.482	-0.407	-0.133	-0.363	-0.285
Rv0977	PE_PGRS16	PE-PGRS FAMILY PROTEIN	0	-0.075	-0.112	-0.214	-0.142	-0.064	-0.165	-0.103	0.277	-0.426	-0.25	-0.145	-0.775	0.263	-0.014	0.106	0.024	0.167	0.074	0.219	0.055	0.061	-0.067	0.259	-0.109	-0.122	0.055	0.017	0.235	-0.18	0.045	-0.302	-0.307	-0.045	0.284	0.075	0.333	-0.479	0.163	0.3	0.143	0.306	-0.116	0.015	0.029	-0.064	-0.293
Rv0978c	PE_PGRS17	PE_PGRS family protein	1	-0.019	-0.12	-0.054	0.543	-0.043	-0.134	0.052	0.161	-0.065	-0.185	-0.177	-0.098	-0.088	-0.078	0.013	-0.015	-0.01	-0.154	0.006	-0.167	-0.038	-0.014	0.169	-0.222	-0.081	-0.009	-0.033	-0.062	-0.014	0.039	-0.196	-0.047	-0.112	-0.006	-0.067	-0.004	-0.043	-0.059	-0.099	-0.11	0.144	-0.206	-0.128	-0.034	-0.067	-0.056
Rv0979A	rpmF	LSU ribosomal protein L32p	1	-0.153	-0.095	-0.195	0.473	0.1	0.091	0.241	-0.147	0.124	0.188	0.142	0.133	0.11	0.178	0.088	-0.016	-0.148	-0.404	-0.063	-0.187	-0.151	-0.485	-0.191	0.308	0.081	-0.167	-0.127	-0.015	-0.027	0.099	0.163	-0.113	-0.024	0.079	0.191	-0.017	0.468	0.011	-0.026	0.088	-0.207	-0.088	0.236	0.008	0.418	-0.058
Rv0979c			1	-0.037	-0.018	0.061	-0.351	0.104	-0.111	-0.004	0.144	0.339	-0.144	-0.175	0.357	-0.119	-0.012	0.095	0.033	-0.15	-0.071	0.562	0.03	0.135	-0.152	-0.072	-0.145	-0.267	-0.207	0.145	0.076	0.096	-0.02	-0.281	-0.157	-0.27	-0.274	-0.058	-0.329	-0.016	0.153	-0.014	-0.09	0.419	-0.32	0.038	0.001	-0.153	-0.166
Rv0980c	PE_PGRS18	PE_PGRS family protein	1	-0.009	-0.227	-0.357	0.299	-0.21	-0.014	-0.032	0.095	-0.36	-0.12	-0.166	-0.629	0.091	-0.165	0.198	0.143	0.073	-0.042	0.342	-0.048	-0.126	0.254	0.31	-0.248	-0.136	-0.076	0.016	-0.069	-0.253	0.033	-0.978	-0.314	0.018	0.219	0.144	0.242	-0.334	0.077	0.088	0.028	0.153	0.076	-0.121	-0.149	0.131	-0.158
Rv0981	mprA	Two-component response regulator	3	0.205	0.147	-1.002	0.083	0.038	0.171	0.222	-0.003	0.14	0.167	-0.172	0.249	0.231	0.12	-0.151	-0.049	0.088	-0.151	-0.107	-0.067	-0.262	-0.333	-0.049	-0.16	-0.133	-0.15	0.501	0.029	0.133	0.074	0.301	0.17	-0.226	-0.182	-0.07	0.166	0.154	-0.306	-0.183	-0.209	0.321	-0.044	-0.211	-0.021	0.275	-0.24
Rv0982	mprB	Osmosensitive K+ channel histidine kinase KdpD (EC 2.7.3.-)	0	0.31	0.27	-0.333	-0.487	0.029	0.229	-0.064	-0.082	-0.019	0.157	-0.162	-0.015	0.177	-0.063	0.198	0.046	0.13	0.152	0.028	0.003	0.031	0.179	0.335	-0.202	0.13	-0.029	0.33	-0.102	0.179	-0.277	0.173	-0.056	-0.185	-0.153	0.409	0.044	-0.064	-0.395	-0.3	-0.251	0.19	-0.086	-0.334	0.006	0.056	-0.109
Rv0983	pepD	Heat shock protein HtrA	0	0.099	-0.004	-0.146	-0.049	-0.014	-0.13	0.017	-0.068	-0.009	-0.064	-0.156	0.088	-0.07	-0.059	-0.065	-0.095	-0.096	0.144	-0.19	-0.111	-0.042	0.068	0.022	-0.022	0.065	0.159	-0.119	0.039	0.106	-0.044	-0.028	0.164	0.063	-0.04	0.111	0.031	0.027	-0.136	-0.063	0.032	-0.005	0.009	-0.087	0.012	0	0.06
Rv0984	moaB2	Molybdenum cofactor biosynthesis protein MoaB	0	-0.107	-0.054	-0.058	-0.056	0.057	0.001	-0.078	-0.006	0.212	0.096	-0.011	0.026	0.124	-0.024	0.04	-0.006	0.035	-0.034	-0.196	-0.072	-0.134	-0.006	-0.281	-0.143	0.044	-0.133	-0.174	-0.058	0.071	-0.086	0.12	0.174	0.004	-0.092	-0.251	0.075	0.197	-0.123	-0.103	-0.073	-0.056	-0.102	-0.045	0.045	-0.089	-0.066
Rv0985c	mscL	Large-conductance mechanosensitive channel	4	0.014	0.03	0.22	1.288	0.224	0.105	0.18	0.152	0.312	0.003	0.001	0.106	0.119	0.222	-0.207	-0.014	0.039	0.191	-0.017	0.31	0.278	-0.809	-2.015	-0.285	-0.375	-0.422	-0.182	-0.078	0.012	-0.011	-0.144	0.232	0.119	0.343	-1.08	-0.028	0.372	0.387	-0.064	0.143	-0.055	0.17	0.304	0.128	-0.215	-0.099
Rv0986		AttE component of AttEFGH ABC transport system	5	-0.056	-0.078	0.004	2.098	0.417	0.06	0.704	0.743	0.138	-0.473	0.176	1.438	-0.056	0.145	-0.719	-0.611	-0.713	-0.272	-0.175	0.157	0.409	-1.678	-2.157	-0.177	-0.377	-0.587	-0.039	-0.053	0.114	0.151	-1.041	-1.064	-0.358	0.605	-0.784	-0.68	0.119	0.75	-0.104	0.206	0.04	-0.127	0.75	0.205	0.723	0.1
Rv0987		AttF component of AttEFGH ABC transport system / AttG component of AttEFGH ABC transport system	5	0.025	0.027	0.189	-0.32	0.033	0.33	0.234	0.408	0.144	-0.248	0.181	0.866	-0.019	0.323	-0.383	-0.298	-0.059	-0.108	-0.149	0.183	0.432	-1.126	-1.209	-0.21	-0.328	-0.426	0.089	-0.113	-0.082	-0.065	-0.57	-0.961	-0.297	0.207	-0.523	-0.696	0.043	0.414	-0.176	0.054	0.258	-0.296	0.507	0.035	0.561	0.179
Rv0988		AttH component of AttEFGH ABC transport system	3	0.146	0.135	0.622	-0.534	-0.029	0.399	0.209	0.32	0.251	-0.07	0.333	0.729	-0.022	0.414	-0.259	-0.25	0.216	-0.35	0.278	0.063	0.263	-0.54	-1.519	-0.05	-0.095	-0.336	0.292	-0.219	0.014	-0.289	-0.455	-1.224	-0.311	-0.16	-0.338	-0.362	-0.019	0.292	-0.149	-0.126	0.368	-0.165	0.377	0.076	0.505	-0.116
Rv0989c	grcC2	Octaprenyl-diphosphate synthase (EC 2.5.1.-) / Dimethylallyltransferase (EC 2.5.1.1) / Geranyltranstransferase (farnesyldiphosphate synthase) (EC 2.5.1.10) / Geranylgeranyl pyrophosphate synthetase (EC 2.5.1.29)	8	-0.033	0.055	1.466	1.617	0.198	0.006	0.327	0.455	-0.145	-0.398	-0.529	0.455	0.166	0.145	-0.518	-0.437	-0.371	-0.744	-0.83	0.023	0.125	-1.344	-0.73	0.485	0.288	0.29	0.035	0.56	0.274	0.573	0.399	-0.098	0.177	0.247	-0.285	-0.507	0.04	0.317	0.285	0.064	0.129	-0.291	0.313	0.322	0.02	0.108
Rv0990c		Heat shock protein 22.5 (Hsp22.5)	5	0.038	-0.334	3.163	3.781	-0.238	-0.093	0.835	0.225	-0.226	-0.239	0.111	2.308	-0.247	-0.298	-0.182	-0.268	-0.297	-0.835	-0.697	0.871	0.436	-1.314	-0.892	0.436	0.31	0.226	0.422	-0.157	0.039	0.645	-0.309	0.074	-0.029	-0.245	-0.732	-0.449	0	0.435	-0.03	-0.052	-0.248	0.027	0.439	0.02	0.235	-0.555
Rv0991c		Type I antifreeze protein	4	-0.136	-0.137	0.019	1.223	-0.132	-0.097	0.282	0	-0.026	-0.098	0.345	1.484	-0.253	0.063	-0.44	-0.224	-0.442	-0.276	-0.341	0.677	0.36	-1.188	-3.041	0.177	0.031	0.183	0.229	0.198	-0.112	0.577	-0.211	0.029	0.562	0.21	-1.05	-0.364	0.122	0.348	-0.013	0.213	0.022	0.418	0.905	-0.12	0.38	-0.413
Rv0992c		5-formyltetrahydrofolate cyclo-ligase (EC 6.3.3.2)	0	0.079	-0.096	-0.519	0.06	0.037	-0.133	0.24	-0.195	-0.122	0.13	-0.234	-0.012	0.13	0.078	0.216	0.107	-0.264	-0.368	-0.139	0.013	-0.071	-0.412	0.187	0.144	0.116	0.167	-0.22	-0.238	-0.108	0.182	0.148	0.249	-0.001	-0.219	-0.221	-0.118	0.255	0.104	0.121	-0.026	-0.031	0.32	0.06	-0.004	-0.202	-0.027
Rv0993	galU	UTP--glucose-1-phosphate uridylyltransferase (EC 2.7.7.9)	1	0.101	-0.043	-0.805	-0.741	0.077	-0.118	0.157	0.146	0.187	-0.013	-0.68	0.049	0.217	0.106	0.113	0.188	0.078	-0.072	0.007	-0.237	-0.166	0.007	0.171	-0.07	-0.131	-0.082	0.21	-0.071	0.235	0.093	0.173	0.074	0.318	-0.043	0.269	0.227	0.186	-0.12	0.054	-0.174	0.155	0.018	0.021	0.122	0.088	-0.045
Rv0994	moeA1	Molybdopterin biosynthesis protein MoeA	0	0.029	-0.116	-0.611	-0.861	0.039	-0.327	-0.098	0.004	0.084	-0.027	-0.298	-0.361	-0.038	-0.022	0.158	0.152	0.042	-0.024	-0.013	-0.056	0.135	0.245	0.48	-0.166	0.043	0.091	0.177	-0.11	0.146	-0.049	0.393	0.33	0.078	-0.057	0.332	0.178	0.199	-0.027	0	-0.23	0.051	-0.059	-0.23	0.088	-0.191	0.035
Rv0995	rimJ	Ribosomal-protein-S5p-alanine acetyltransferase	1	-0.086	-0.048	-0.537	-1.133	-0.025	-0.314	-0.136	0.091	0.254	0.203	-0.188	-0.397	0.104	-0.065	0.032	-0.045	0.114	0.358	-0.002	0.008	-0.114	0.064	0.029	-0.106	0.023	-0.017	0.198	0.08	0.206	-0.133	0.347	0.564	-0.034	-0.067	0.215	0.198	0.196	-0.044	0.038	-0.249	0.172	-0.154	-0.111	0.085	-0.292	-0.042
Rv0996		PROBABLE CONSERVED TRANSMEMBRANE PROTEIN	3	0.133	0.252	-1.206	0.227	0.068	-0.133	0.685	0.086	0.066	0.229	-0.094	-0.824	0.014	0.292	0.017	0.139	0.203	0.043	-0.131	0.327	0.051	-0.141	0.248	-0.088	0.13	0.296	-0.962	0.021	0.02	0.055	0.225	-0.005	-0.071	0.017	0.172	-0.123	0.076	0.002	0.118	0.006	0.348	0.123	0.085	0.024	-0.27	0.094
Rv0997			9	0.136	0.055	-1.223	-0.355	0.011	0.035	0.545	0.006	0.394	0.29	-0.733	-0.902	0.122	-0.12	-0.127	0.111	0.083	0.405	0.176	-0.22	-0.031	-0.424	0.589	-0.16	0.126	-0.076	-1.257	-0.4	0.345	-0.206	-0.159	0.177	-0.172	-0.43	0.036	0.319	0.216	-0.388	-0.126	0.13	0.185	-0.459	-0.321	0.022	0.176	0.087
Rv0998		cyclic nucleotide-binding protein	2	0.191	0.386	0.148	-0.126	0.156	0.24	-0.17	0.407	-0.127	0.056	0.137	-0.475	0.373	-0.038	0.286	0.095	0.268	0.089	-0.035	-0.122	-0.091	0.136	0.653	-0.041	0.191	0.174	-0.739	-0.017	0.363	-0.255	-0.022	-0.238	-0.323	-0.408	0.367	-0.084	-0.193	-0.353	0.213	-0.08	0.092	-0.928	-0.372	0.147	-0.076	0.217
Rv0999			1	0.145	0.033	-0.194	-0.17	0.196	0.114	-0.183	0.118	-0.001	0.166	0.146	-0.239	0.274	-0.061	0.108	0.062	0.26	-0.06	-0.113	0.016	-0.17	-0.012	0.252	0.07	0.016	-0.118	-0.106	0.04	0.168	-0.034	0.314	0.277	0.009	-0.184	0.194	-0.059	-0.066	-0.105	0.226	-0.138	0.096	-3.085	-0.098	0.137	-0.097	0.063
Rv1000c		Alkylated DNA repair protein AlkB	3	-0.119	0.1	-0.031	1.241	0.244	-0.001	0.312	0.269	0.012	-0.057	-0.635	0.281	-0.24	-0.113	0.218	-0.1	-0.145	-0.72	-0.42	0.174	0.011	-0.328	0.617	0.225	0.118	0.214	0.698	-0.13	0.18	0.384	0.245	-0.433	-0.237	-0.036	0.513	-0.083	-0.139	-0.102	-0.024	0.107	-0.031	0.378	-0.162	0.14	0.194	-0.097
Rv1001	arcA	Arginine deiminase (EC 3.5.3.6)	2	0.339	0.35	-0.152	0.505	0.165	0.343	-0.114	0.223	0.017	0.313	0.23	-0.136	0.202	0.23	0.1	0.07	0.126	0.202	-0.059	0.034	0.298	-0.308	0.089	-0.001	-0.012	0.129	-0.305	0.116	0.172	-0.051	0.19	0.176	-0.04	0.11	0.099	-0.253	0.161	0.157	0.133	-0.058	-0.037	-0.709	0.163	0.156	-0.138	0.127
Rv1002c		CONSERVED MEMBRANE PROTEIN	1	-0.055	0.153	-0.117	-0.298	0.231	-0.081	0.131	0.299	0.079	-0.114	0.154	0.018	0.243	0.292	-0.068	0.125	0.044	-0.468	-0.217	0.05	0.203	-1.082	-0.654	0.177	0.089	0.185	0.017	0.22	0.15	-0.066	0.407	0.233	0.093	0.091	-0.384	-0.269	0.199	0.299	0.214	0.168	0.048	-0.309	0.405	0.207	-0.205	0.157
Rv1003		rRNA small subunit methyltransferase I	1	-0.102	-0.173	-1.04	-0.767	0.14	-0.379	0.132	0.155	0.026	-0.026	-0.418	0.183	0.298	0.211	0.275	0.157	0.238	-0.205	-0.215	-0.068	0.272	-0.55	0.101	0.226	-0.121	0.086	0.042	-0.021	0.023	0.083	0.266	0.518	-0.151	0.069	0.126	-0.21	0.129	0.273	0.313	-0.095	0.154	-0.684	0.191	0.026	-0.422	0.202
Rv1004c		elastin	4	0.003	-0.381	0.984	0.776	-0.222	-0.364	0.012	-0.305	-0.451	0.084	0.25	0.033	0.37	0.266	0.372	0.377	0.26	0.141	0.002	-0.039	0.164	-0.314	0.486	0.133	0.029	0.018	-0.105	0.088	-0.151	0.158	0.294	0.829	0.064	0.147	0.097	0.272	0.189	0.301	0.097	-0.053	-0.015	-0.236	0.064	-0.189	-0.7	-0.04
Rv1005c	pabB	Para-aminobenzoate synthase, aminase component (EC 2.6.1.85)	3	-0.019	-0.048	0.119	-0.244	0.131	-0.445	-0.128	0.132	0.016	-0.026	-0.326	0.169	0.007	-0.247	-0.037	-0.31	-0.122	-0.043	-0.055	-0.115	0.042	-0.734	0.055	-0.057	-0.197	-0.441	-2.531	-0.198	0.136	0.278	-0.018	0.532	-0.424	-0.022	-0.112	-0.173	0.352	0.084	-0.106	0.117	0.107	0.409	0.019	0.051	-0.216	-0.084
Rv1006			0	0.134	0.11	0.07	-0.692	0.147	0.096	-0.024	0.112	0.128	0.072	-0.099	-0.03	-0.037	-0.055	0.13	-0.106	-0.039	0.021	0.024	-0.449	-0.117	-0.18	0.129	0.184	0.042	0.06	0.484	-0.24	0.264	0.103	-0.152	-0.089	-0.002	-0.136	0.216	0	0.151	-0.161	0.007	0.026	-0.131	0.083	-0.198	0.165	0.23	0.236
Rv1007c	metG	Methionyl-tRNA synthetase (EC 6.1.1.10)	2	0.041	0.016	-0.4	-0.09	0.251	-0.117	0.034	0.278	-0.046	-0.213	-0.171	0.253	0.056	0.187	-0.14	-0.084	-0.226	-0.414	-0.347	0.154	0.274	-0.89	-0.379	0.224	0.122	0.042	-0.072	0.137	0.105	-0.071	0.226	-0.273	0.157	0.24	-0.249	-0.114	0.067	0.304	0.329	0.472	0.079	-1.266	0.339	0.2	-0.078	0.099
Rv1008	tatD	Putative deoxyribonuclease YcfH	3	-0.107	-0.003	-0.644	-0.63	0.248	-0.518	0.378	0.432	0.001	-0.416	-0.166	0.205	0.221	0.228	-0.33	0.078	-0.344	-0.466	-0.375	-0.131	0.428	-1.278	-0.487	0.373	-0.233	-0.12	-0.236	0.331	-0.008	0.227	0.181	0.238	-0.129	0.584	-0.695	-0.279	0.395	0.534	0.297	0.359	0.15	-1.063	0.68	0.174	-0.242	-0.113
Rv1009	rpfB	Cell wall-binding protein	0	0.01	-0.16	0.161	0.331	0.237	-0.221	0.134	0.225	0.238	-0.102	-0.028	0.112	0.093	-0.089	-0.171	-0.079	-0.039	-0.259	-0.182	-0.402	0.147	-0.465	-0.107	-0.074	-0.194	-0.089	0.292	-0.099	0.19	-0.091	0.05	0.43	-0.176	0	-0.325	0.084	0.339	0.033	-0.172	-0.07	-0.245	-0.185	0.042	0.28	0.033	0.178
Rv1010	ksgA	Dimethyladenosine transferase (EC 2.1.1.-)	0	0.01	-0.304	0.187	-0.653	0.117	-0.116	-0.074	0.03	0.105	0.016	-0.003	-0.14	0.203	0.008	-0.063	0.003	0.114	-0.264	-0.13	-0.335	-0.022	-0.345	0.065	0.109	-0.129	-0.071	0.377	-0.128	0.17	-0.277	0.162	-0.041	-0.201	-0.149	-0.212	0.137	0.06	0.087	-0.116	-0.267	-0.105	-0.279	-0.059	0.145	0.169	0.299
Rv1011	ispE	4-diphosphocytidyl-2-C-methyl-D-erythritol kinase (EC 2.7.1.148)	1	0.047	-0.039	-0.264	-0.668	-0.008	-0.162	0.023	-0.022	0.176	-0.052	0.215	0.387	0.209	0.356	0.131	0.283	0.186	-0.216	0.207	0.076	-0.067	-0.609	-0.005	0.146	-0.042	0.143	0.204	0.035	-0.028	0.133	-0.065	-0.163	0.02	0.103	-0.075	0.005	0.109	0.001	0.35	0.105	0.031	-0.348	0.091	0.021	-0.107	0.092
Rv1012			1	-0.158	-0.291	-0.061	-0.105	0.333	-0.457	0.049	0.467	-0.051	-0.68	-0.354	0.526	-0.308	-0.366	-0.071	-0.251	-0.29	-0.122	-0.432	-0.151	0.616	-0.551	-0.517	0.864	0.055	-0.1	0.22	0.275	0.207	0.766	0.511	0.632	-0.083	0.02	-0.238	-0.347	-0.018	0.978	0.359	0.094	0.402	-0.313	0.093	0.435	-0.171	0.088
Rv1013	pks16	Long-chain-fatty-acid--CoA ligase (EC 6.2.1.3)	6	-0.157	0.214	-0.915	-0.293	0.123	-0.483	-0.111	0.102	0.15	-0.174	0.21	1.794	-0.542	0.427	-0.217	0.183	-0.26	-0.249	-0.115	0.211	0.045	-0.803	-0.738	0.339	-0.041	-0.032	0.648	-0.5	-0.016	0.631	-0.68	0.327	0.386	0.42	-0.143	-0.131	0.325	0.365	0.276	0.273	-0.514	0.222	0.457	0.368	-0.381	0.309
Rv1014c	pth	Peptidyl-tRNA hydrolase (EC 3.1.1.29)	7	-0.151	-0.064	-0.38	2.008	0.127	-0.572	0.813	0.398	0.118	-0.297	-0.816	0.459	-0.054	-0.088	-0.273	0.12	-0.001	0.169	-0.159	-0.583	0.18	-1.237	-0.997	0.047	-0.49	-0.067	-0.334	-0.018	-0.11	0.741	-0.238	0.25	0.196	0.125	-0.221	-0.174	0.243	0.446	0.017	0.059	-0.173	0.132	0.339	0.116	0.358	0.41
Rv1015c	rplY	LSU ribosomal protein L25p	1	-0.119	-0.048	-0.453	1.485	0.219	-0.138	0.57	0.275	0.021	-0.24	-0.218	0.422	-0.092	-0.128	-0.211	-0.002	-0.066	-0.434	-0.204	-0.397	0.095	-0.721	-0.477	0.249	0.047	0.136	-0.209	0.017	0.123	0.559	-0.218	-0.219	0.242	0.152	-0.278	-0.209	0.15	0.086	0.134	-0.003	-0.021	-0.085	0.361	0.308	0.26	0.257
Rv1016c	lpqT	lipoprotein, putative	1	0.127	0.251	0.387	0.043	0.132	0.203	0.002	0.076	0.133	0.11	0.22	-0.267	0.005	-0.712	0.037	-0.264	-0.312	-0.446	-0.078	0.153	0.14	-0.807	-0.425	0.189	0.144	0.189	0.126	0.312	0.211	0.063	0.353	-0.571	0.062	-0.014	-0.241	0.026	0.111	0.18	0.288	0.241	0.049	-0.042	0.33	0.155	0.493	0.122
Rv1017c	prsA	Ribose-phosphate pyrophosphokinase (EC 2.7.6.1)	0	0.019	0.092	0.095	0.514	0.238	0.003	0.242	0.266	0.071	-0.028	0.044	-0.074	0.052	-0.314	-0.201	-0.123	0.013	0.055	-0.225	0.149	0.135	-0.59	-0.648	0.135	-0.168	0.02	-0.152	0.18	0.186	0.181	0.18	0.023	0.083	0.158	-0.273	-0.126	0.236	0.167	0.047	0.142	-0.191	-0.014	0.298	0.206	0.019	0.007
Rv1018c	glmU	N-acetylglucosamine-1-phosphate uridyltransferase (EC 2.7.7.23) / Glucosamine-1-phosphate N-acetyltransferase (EC 2.3.1.157)	2	0.055	-0.017	0.614	-0.502	0.177	-0.173	0.008	0.127	-0.067	-0.1	-0.105	0.433	-0.025	-0.043	-0.111	-0.104	-0.137	0.055	-0.532	0.156	-0.034	-0.691	-0.264	0.309	0.342	0.274	0.114	0.5	0.133	0.302	0.389	0.122	0.291	0.159	0.002	-0.035	0.358	-0.001	0.326	0.153	0.104	-0.353	0.303	0.19	-0.122	0.105
Rv1019		Transcriptional regulator, TetR family	1	0.045	0.361	-0.056	0.213	0.01	0.221	-0.259	0.184	-0.113	0.046	0.133	0.416	0.011	-0.111	-0.064	-0.137	0.077	0.26	-0.02	-0.06	-0.054	-0.017	0.343	-0.193	-0.024	-0.013	0.015	-0.022	0.024	-0.181	0.037	0.053	-0.142	-0.203	0.269	-0.163	-0.084	-0.38	-0.072	-0.268	-0.084	-0.007	-0.42	0.042	0.132	-0.036
Rv1020	mfd	Transcription-repair coupling factor	0	0.092	0.061	-0.161	-0.764	0.106	-0.071	-0.085	0.174	-0.115	-0.067	-0.084	-0.07	0.145	-0.002	0.183	-0.01	0.156	-0.083	-0.102	-0.051	-0.038	-0.109	0.383	0.147	0.215	0.051	-0.078	0.163	0.058	-0.152	0.408	0.188	-0.098	0.046	0.326	-0.161	-0.056	-0.013	0.133	0.269	0.068	-0.023	-0.13	0.051	-0.283	0.067
Rv1021		Nucleoside triphosphate pyrophosphohydrolase MazG (EC 3.6.1.8)	0	0.201	0.121	0.019	0.231	0.1	0.198	-0.015	0.359	-0.172	-0.018	0.194	0.15	-0.057	-0.16	-0.034	-0.375	-0.213	-0.422	-0.388	-0.108	0.205	-0.686	-0.065	0.126	0.217	0.024	-0.083	0.319	0.132	0.007	0.263	-0.383	-0.076	-0.04	0.052	-0.239	-0.033	0.109	0.182	0.228	0.116	-0.167	0.253	0.112	0.208	-0.012
Rv1022	lpqU		0	0.144	0.193	-0.118	-0.308	0.072	0.112	0.046	0.041	-0.197	-0.024	-0.099	-0.156	0.295	-0.044	0.321	-0.114	0.132	-0.18	0.112	0.124	0.111	-0.254	0.307	0.271	0.323	0.103	-0.253	0.052	0.166	-0.093	0.135	-0.962	-0.062	-0.018	0.314	-0.129	-0.024	0.277	0.262	0.4	0.213	0.107	0.152	0.008	-0.201	-0.007
Rv1023	eno	Enolase (EC 4.2.1.11)	0	-0.009	-0.136	0.005	0.057	0.035	-0.191	0.079	0.173	0.048	-0.097	0.023	-0.284	0.007	-0.049	-0.119	-0.124	0.027	-0.092	-0.028	-0.005	0.104	-0.225	-0.143	0.149	0.153	0.03	-0.491	0.223	0.069	0.055	-0.025	-0.087	0.049	0.229	0.031	-0.003	0.21	0.158	0.135	0.213	0.112	-0.08	0.06	0.041	-0.208	0.028
Rv1024		Cell division protein DivIC (FtsB), stabilizes FtsL against RasP cleavage	0	-0.043	-0.178	-0.004	-0.488	-0.016	-0.376	0.039	0.189	-0.009	-0.29	-0.328	-0.397	-0.119	-0.189	-0.192	-0.222	0.104	-0.006	-0.283	-0.21	0.11	-0.74	-0.118	0.344	0.154	0.051	-0.444	0.439	-0.012	0.397	0.328	0.606	0.153	0.294	0.007	0.068	0.334	0.183	0.128	0.145	0.175	-0.267	0.084	0.062	-0.303	-0.053
Rv1025		FIG004853: possible toxin to DivIC	1	0.063	0.019	-0.024	-1.298	0.084	-0.011	-0.078	0.064	0.076	0.058	-0.177	-0.4	0.085	-0.071	0.124	-0.068	0.141	-0.042	-0.066	-0.284	0.243	-0.232	0.248	-0.052	0.193	0.043	-0.449	-0.079	0.281	-0.078	0.494	-0.123	0.128	-0.096	0.233	0.089	0.268	0.344	-0.015	0.247	0.202	-0.354	-0.024	0.108	-0.074	-0.053
Rv1026		Exopolyphosphatase (EC 3.6.1.11)	1	0.116	-0.089	0.11	-1.862	-0.014	-0.067	-0.381	0.004	0.054	0.221	-0.409	-0.682	0.042	-0.081	0.105	-0.108	0.132	0.363	-0.004	-0.392	-0.023	-0.302	0.418	0.283	0.246	0.167	-0.311	0.132	0.134	-0.107	0.396	0.595	0.022	-0.245	0.045	0.17	0.108	0.073	0.109	-0.007	0.196	-0.476	-0.251	0.038	-0.225	0.027
Rv1027c	kdpE	DNA-binding response regulator KdpE	8	0.118	0.312	0.05	-0.849	0.134	0.076	-0.513	0.124	0.021	0.025	-0.534	-0.075	0.223	-0.5	-0.386	-0.514	-0.286	0.055	-0.306	0.58	0.199	-0.791	-0.069	0.684	0.014	-0.035	-0.365	0.588	0.295	0.26	0.507	-0.485	-0.527	-0.069	-0.293	-0.332	-0.018	0.248	0.491	-0.092	0.791	-0.507	0.559	-0.017	-0.172	-0.52
Rv1028A	kdpF		7	-0.778	-0.369	-1.119	-0.27	-0.159	-0.92	0.232	0.387	1.202	-0.366	-0.326	-0.745	-0.429	-0.639	-0.956	-0.298	-0.093	-0.347	0.291	-0.493	-0.113	-0.702	-1.343	-0.301	-0.4	-0.66	-0.545	-1.925	-0.237	-0.097	-0.77	0.606	-0.051	-0.395	-1.183	-0.126	0.142	-0.307	-0.213	-0.052	0.163	-0.083	0.903	-0.985	0.345	0.284
Rv1028c	kdpD	Osmosensitive K+ channel histidine kinase KdpD (EC 2.7.3.-)	0	0.155	0.224	-0.145	0.385	0.035	0.009	-0.104	0.215	-0.142	-0.017	-0.297	0.023	0.322	-0.037	-0.011	-0.145	0.027	-0.081	-0.084	0.165	0.352	-0.538	0.245	0.203	-0.13	-0.042	-0.467	0.227	0.019	0.256	0.291	-0.096	-0.381	-0.074	0.169	-0.441	-0.103	0.198	0.096	-0.244	0.572	-0.417	0.348	-0.081	-0.038	-0.165
Rv1029	kdpA	Potassium-transporting ATPase A chain (EC 3.6.3.12) (TC 3.A.3.7.1)	3	-0.148	0.32	-0.875	-0.453	0.231	-0.474	0.212	0.379	-0.019	-0.482	-0.943	-0.65	0.04	-0.208	-0.515	-0.159	-0.156	-0.241	-0.672	0.08	0.272	-0.943	-0.139	0.247	-0.411	-0.075	-0.947	0.087	0.066	0.374	0.186	0.105	-0.168	0.279	-0.206	-0.662	0.223	0.164	-0.037	-0.148	0.338	-0.201	0.681	0.157	0.058	0.056
Rv1030	kdpB	Potassium-transporting ATPase B chain (EC 3.6.3.12) (TC 3.A.3.7.1)	4	-0.135	0.267	-0.808	-1.094	0.147	-0.36	-0.034	0.381	-0.035	-0.422	-0.908	-0.877	-0.013	-0.156	-0.401	-0.186	-0.026	-0.179	-0.386	0.045	0.34	-0.921	-0.035	0.344	-0.279	0.04	-0.854	0.04	0.139	0.355	0.389	-0.104	-0.231	0.128	0.094	-0.414	0.091	0.305	-0.039	-0.148	0.517	-0.339	0.464	0.139	0.088	-0.014
Rv1031	kdpC	Potassium-transporting ATPase C chain (EC 3.6.3.12) (TC 3.A.3.7.1)	3	-0.067	0.2	0.043	0.349	0.009	-0.117	0.203	0.064	0.3	-0.02	-0.422	-0.133	0.121	-0.119	-0.295	-0.089	0.116	-0.321	-0.251	0.02	0.095	-1.16	-0.192	0.151	-0.332	0.011	-0.297	-0.111	0.036	0.18	0.432	0.541	-0.22	-0.127	-0.104	-0.202	0.344	0.036	-0.163	-0.138	0.276	-0.372	0.474	0.054	0.252	-0.083
Rv1032c	trcS	Sensor protein basS/pmrB (EC 2.7.3.-)	5	0.404	0.287	-0.029	-0.994	0.053	0.183	-0.504	0.159	-0.1	0.216	0.076	-1.022	0.06	-0.124	0.285	-0.267	-0.009	-0.434	-0.465	0.506	0.156	-0.652	0.244	0.338	0.661	0.433	-1.254	0.664	0.23	0.322	0.48	-0.048	0.119	-0.067	0.097	0.169	0.047	0.055	0.422	0.086	0.56	-0.825	0.306	-0.004	-0.01	-0.113
Rv1033c	trcR	DNA-binding response regulator TrcR	16	0.376	0.353	0.293	0.05	0.033	0.334	-0.447	0.262	-0.028	0.424	0.604	-1.774	-0.101	-0.121	0.217	-0.523	-0.235	-0.074	-0.261	1.332	0.485	-0.751	-0.959	0.197	0.528	0.566	-3.034	0.494	0.288	0.311	0.348	-0.633	-0.088	-0.184	-0.113	0.184	0.071	0.059	0.576	0.297	0.64	-0.177	0.661	0.147	0.179	-0.36
Rv1034c		transposase	0	0.031	-0.04	-0.087	-0.001	-0.099	-0.026	0.014	0.079	0.173	-0.084	-0.063	-0.04	-0.065	-0.033	-0.091	-0.065	0.006	-0.098	0.013	-0.071	-0.022	-0.053	-0.057	-0.015	-0.081	0.028	0.022	-0.079	-0.021	-0.037	-0.016	0.174	-0.097	0.061	-0.014	-0.067	-0.015	0.21	-0.024	-0.037	0.174	-0.017	0.023	-0.077	0.006	-0.048
Rv1035c		PROBABLE TRANSPOSASE (FRAGMENT)	1	-0.252	-0.335	-0.536	-0.324	0.162	-0.405	-0.015	0.347	0.031	-0.182	-0.502	-0.38	-0.112	-0.212	0.015	-0.102	-0.29	-0.642	-0.054	-0.245	0.016	-0.399	0.117	-0.134	-0.275	-0.079	0.314	-0.284	0.049	0.037	0.013	0.37	-0.18	-0.017	-0.14	-0.118	-0.049	-0.129	-0.066	0.006	0.169	-0.061	-0.051	0.189	-0.045	0.201
Rv1036c		Mobile element protein	4	-0.361	-0.241	-1.43	0.174	0.063	-0.505	0.68	0.357	0.412	-0.038	-0.553	-0.33	-0.188	0.12	-0.072	-0.036	-0.385	-0.798	0.131	-0.166	0.05	-1.117	-0.492	-0.018	-0.594	-0.417	0.588	-0.599	-0.117	0.151	-0.188	-0.289	-0.363	0.045	-0.767	-0.168	0.111	0.518	-0.05	0.526	0.198	0.03	0.787	-0.154	0.44	0.044
Rv1037c	esxI	ESAT-6-like protein EsxL	4	0.256	-0.027	-0.089	0.048	0.2	0.27	0.096	-0.022	0.046	-0.063	0.043	0.42	-0.131	0.179	0.168	0.283	0.381	0.147	-0.148	0.351	-0.502	0.126	-0.551	-0.172	-0.201	-0.147	0.273	-0.043	0.177	-0.349	-0.165	-1.537	-0.15	0.42	-0.465	0.064	-0.4	-0.224	0.273	0.228	-0.317	0.577	-0.202	0.092	-0.149	0.111
Rv1038c	esxJ	ESAT-6-like protein EsxK	0	0.081	0.077	-0.101	-0.075	0.136	-0.107	-0.38	0.057	0.418	-0.028	-0.012	0.122	-0.254	0.159	-0.105	0.037	-0.248	-0.253	-0.245	0.391	-0.547	0.078	0.163	-0.051	-0.098	-0.052	0.133	0.013	0.028	0.123	0.082	0.085	0.128	0.372	-0.782	-0.035	0.106	-0.065	0.243	-0.088	-0.244	0.452	-0.202	-0.104	-0.232	0.342
Rv1039c	PPE15	PPE family protein	0	-0.079	-0.146	0.051	0.538	-0.21	-0.235	0.38	0.107	0.175	-0.071	-0.162	-0.069	-0.111	0.037	-0.022	0.119	0.008	-0.063	0.373	-0.036	0.171	-0.084	-0.196	-0.21	-0.275	-0.093	0.025	-0.054	-0.049	0.094	-0.14	0.088	-0.035	0.163	-0.164	-0.054	0.091	0.193	-0.08	0.086	0.458	-0.15	0.12	-0.121	-0.079	-0.226
Rv1040c	PE8	PPE family protein	0	-0.072	-0.164	-0.127	0.351	-0.14	-0.203	0.059	-0.017	0.047	-0.071	-0.083	-0.062	0.093	-0.071	-0.108	-0.115	-0.07	-0.088	0.07	0.012	0.092	-0.128	-0.052	-0.123	-0.061	-0.046	0.002	-0.118	-0.156	0	-0.088	0.177	-0.075	-0.045	-0.102	-0.086	-0.028	0.147	-0.023	-0.136	0.252	-0.244	-0.042	-0.187	0.099	-0.076
Rv1041c		Mobile element protein	0	0.12	0.184	0.162	0.345	0.05	0.066	0.41	-0.027	0.023	-0.039	-0.098	-0.548	-0.22	-0.08	-0.078	-0.095	-0.169	-0.015	-0.295	-0.079	0.152	-0.405	-0.024	0.318	0.1	0.326	0.064	0.019	0.053	0.436	-0.063	-0.335	0.138	-0.038	-0.097	-0.122	0.004	0.491	0.086	-0.006	0.215	-0.021	0.191	0.067	0.304	0.023
Rv1042c			1	0.187	0.091	0.231	0.169	0.115	0.125	0.284	-0.186	0.085	0.07	0.124	-0.562	-0.068	-0.048	-0.136	0.031	-0.102	-0.357	-0.262	0.103	-0.071	-0.258	-0.006	-0.056	0.356	0.059	0.004	0.08	0.059	0.189	-0.001	-0.037	0.179	-0.093	-0.356	-0.211	0.062	0.117	0.015	0.107	-0.284	-0.114	0.541	-0.04	0.099	-0.024
Rv1043c		protease-related protein	11	-0.123	-0.053	-1.843	-1.494	0.008	-0.241	0.135	0.032	0.071	-0.148	-1.204	-0.71	-0.088	-0.789	-0.019	-0.177	-0.286	0.135	-0.547	-0.315	-0.013	-0.55	0.357	0.342	0.359	0.05	-0.027	-0.489	0.26	-0.023	0.135	-0.036	0.154	0.047	0.476	0.027	-0.096	-0.173	-0.198	0.237	0.134	0.419	-0.317	-0.074	0.409	-0.111
Rv1044			7	0.246	-0.066	-1.227	0.206	0.476	-0.241	0.238	0.758	-0.238	-0.569	-0.852	2.707	-0.798	-0.274	-0.474	-0.002	-0.564	-1.069	-0.643	0.226	0.138	-0.903	-0.947	0.278	-0.12	-0.082	0.726	0.236	0.224	0.51	-0.237	-0.248	-0.321	0.551	0.068	-0.839	-0.031	0.073	0.124	0.425	-0.31	-0.091	0.19	0.513	-0.031	0.314
Rv1045			4	0.037	-0.193	-0.96	-0.728	0.302	-0.156	0.112	0.427	-0.154	-0.322	-1.012	2.226	-0.648	-0.125	0.035	-0.214	-0.781	-1.191	-0.537	0.194	0.004	-0.307	-0.502	0.148	-0.197	-0.071	0.731	0.16	-0.092	0.403	-0.03	-0.816	-0.08	0.467	0.15	-0.482	-0.108	0.011	0.112	0.485	-0.245	0.216	0.05	0.272	0.158	0.378
Rv1046c			0	-0.002	0.123	0.098	-0.629	-0.117	0.065	0.152	0.143	0.112	0.087	-0.246	-0.422	-0.354	-0.324	-0.055	-0.5	-0.546	0.106	-0.168	-0.04	-0.143	-0.078	0.064	0.361	0.38	0.25	0.16	-0.018	0.112	0.247	-0.04	-0.381	0.168	-0.13	0.206	0.07	-0.125	-0.048	0.157	-0.008	0.094	0.219	-0.115	0.069	0.353	0.163
Rv1047		Mobile element protein	8	0.335	-0.367	0.024	-0.489	0.318	-0.017	-0.011	0.081	0.631	-0.156	-0.22	-0.068	-0.523	0.169	-0.047	0.577	-0.001	0.113	0.153	-0.143	-0.626	1.068	0.159	-0.113	0.031	0.088	0.489	-0.679	0.016	-0.347	-0.017	0.466	0.308	0.316	0.033	0.252	0.136	-0.556	-0.074	-0.024	-0.645	1.547	-0.248	0.124	-0.123	-0.067
Rv1048c			3	-0.001	-0.573	-0.503	1.333	0.002	-0.372	0.312	0.278	0.076	-0.379	-0.31	1.33	-0.32	-0.474	-0.494	-0.396	-0.445	-0.553	-0.664	-0.123	0.446	-0.838	-0.9	0.37	-0.258	-0.105	0.428	-0.029	0.016	0.75	-0.137	0.719	-0.433	-0.186	-0.563	-0.455	0.245	0.39	0.068	0.1	0.273	-0.228	0.516	0.004	0.224	-0.417
Rv1049		Organic hydroperoxide resistance transcriptional regulator	6	0.059	-0.165	-0.861	1.318	0.234	-0.325	0.552	-0.181	0.188	-0.354	-0.21	0.93	-0.154	0.065	-0.268	-0.057	-0.849	-0.89	-0.649	0.396	0.442	-1.545	-0.967	0.409	0.243	-0.027	1.018	0.162	-0.049	0.668	0.451	0.874	-0.117	-0.097	-1.209	-0.292	0.662	0.522	0.157	-0.075	0.035	0.37	0.761	-0.023	0.09	-0.312
Rv1050		Oxidoreductase, short-chain dehydrogenase/reductase family (EC 1.1.1.-)	2	-0.122	-0.268	-0.835	-0.319	-0.129	-0.435	0.356	-0.106	-0.02	-0.24	-0.429	0.444	-0.205	-0.147	-0.25	-0.055	-0.22	-0.762	-0.466	0.292	0.377	-0.72	-0.689	0.671	-0.021	-0.042	0.201	0.556	-0.153	0.5	0.593	0.249	-0.199	0.24	-0.751	-0.209	0.364	0.518	0.14	0.086	0.447	0.192	0.567	-0.288	-0.339	-0.434
Rv1051c			0	-0.06	-0.033	-0.156	-0.072	-0.071	-0.064	-0.005	0.078	0.228	-0.101	-0.137	-0.092	0.003	-0.019	-0.046	0.022	-0.056	-0.062	0.319	-0.044	0.021	0.01	0.082	-0.018	-0.022	-0.031	-0.097	0.042	-0.074	-0.069	0.052	0.015	-0.067	0.025	0.121	-0.056	-0.019	0.118	-0.024	-0.046	0.167	-0.069	0.013	-0.035	-0.004	-0.014
Rv1052			4	0.052	-0.02	0.298	1.409	0.015	0.091	-0.002	0.237	-0.275	-0.015	-0.03	0.248	-0.327	0.262	-0.189	-0.398	-0.175	-0.299	-0.334	0.076	-0.266	-0.588	0.382	0.265	0.184	0.167	0.323	0.217	0.034	0.264	-0.258	-1.134	0.027	-0.101	-0.091	-0.436	-0.129	0.034	0.295	0.198	0.177	0.1	0.008	0.026	0.477	0.083
Rv1053c			1	0.215	0.321	0.344	1.368	-0.179	0.228	-0.199	-0.159	0.112	0.328	0.949	-0.065	-0.086	0.539	-0.113	-0.307	-0.028	0.001	0.44	0.204	0.07	0.205	-0.25	-0.292	-0.164	-0.127	0.191	-0.123	-0.107	0.011	-0.272	0.134	-0.175	-0.302	0.088	-0.168	-0.009	0.001	-0.039	0.105	-0.216	0.104	0.278	0.418	0.618	-0.327
Rv1054		Integrase	3	0.186	0.041	1.076	0.36	0.019	0.007	-0.247	0.284	-0.148	-0.214	-0.477	0.02	0.119	-1.027	-0.073	-0.049	0.333	-0.318	-0.181	0.272	0.041	-0.259	0.109	0.317	-0.3	0.195	0.225	0.129	0.062	0.031	0.577	0.087	-0.097	0.063	0.262	0.014	-0.149	0.044	0.025	0.022	-0.081	-0.649	0.213	0.087	-0.038	-0.067
Rv1055			3	0.23	0.095	0.685	0.447	0.32	0.005	-0.278	0.034	0.135	-0.226	0.524	0.09	0.159	-0.426	-0.312	-0.331	-0.389	0.243	-0.24	-0.007	-0.29	-1.018	-0.764	-0.167	0.165	0.317	0.142	0.51	0.036	0.1	-0.023	0.209	0.095	-0.196	-0.57	-0.299	0.213	-0.158	0.115	0.103	-0.127	-0.373	0.322	0.154	-0.258	-0.075
Rv1056			2	0.212	0.234	0.547	1.215	0.166	0.156	-0.131	0.414	-0.198	-0.116	0.119	0.08	0.069	0.364	-0.06	-0.175	-0.037	0.204	-0.11	0.41	-0.072	-0.798	0.099	0.176	-0.098	0.421	-0.24	0.413	0.098	0.191	-0.119	-0.568	-0.002	0.04	0.203	-0.553	-0.31	-0.009	0.08	0.092	0.201	-0.593	0.148	0.134	0.128	0.071
Rv1057		surface antigen, putative	5	0.257	-0.144	0.689	3.02	0.187	0.482	0.632	0.814	-0.585	-0.723	-0.565	1.967	-0.445	-0.145	-0.242	-0.587	-0.273	-0.78	-1.153	0.241	0.036	-0.119	-0.109	-0.681	0.385	0.19	-1.224	-0.108	-0.02	0.292	0.073	-0.702	-0.964	-0.213	0.353	-1.823	-0.648	0.086	0.101	-0.321	-0.352	-0.703	-0.112	0.203	0.22	0.684
Rv1058	fadD14	Long-chain-fatty-acid--CoA ligase (EC 6.2.1.3)	8	0.276	0.314	0.108	1.697	0.181	0.293	-0.145	0.285	-0.592	-0.442	0.663	0.25	0.38	0.889	-0.012	-0.524	0.261	-0.387	-0.577	0.903	0.346	-0.581	-0.466	0.204	0.291	0.215	-0.206	0.844	0.171	0.279	0.598	-0.429	-0.097	0.296	-0.116	-0.748	-0.229	0.558	0.609	0.532	0.319	-1.079	0.563	0.045	-0.282	-0.05
Rv1059			1	0.131	0.222	-0.37	-0.301	0.013	0.21	0.089	0.022	-0.002	0.102	0.442	-0.352	0.376	0.68	0.106	-0.05	0.342	0.294	0.489	0.581	0.306	-0.638	-0.259	0.096	0.158	0.101	0.321	0.556	0.01	0.041	0.343	-0.049	0.041	0.143	-0.176	-0.356	0.181	0.28	0.32	0.401	0.408	-0.933	0.34	-0.144	-0.226	-0.144
Rv1060			0	0.087	-0.018	0.219	0.744	0.14	0.127	0.071	-0.197	0.077	0.157	0.22	-0.24	0.195	0.538	-0.03	-0.059	0.348	-0.081	-0.074	0.218	0.074	-0.376	-0.593	-0.164	-0.323	-0.007	0.168	-0.107	0.076	-0.085	0.388	0.249	-0.259	-0.223	-0.181	-0.124	0.077	0.112	-0.014	-0.027	0.034	-0.272	0.336	0.198	-0.039	-0.14
Rv1061		glutamine amidotransferases, class-II	2	0.142	0.174	-0.081	1.062	0.242	0.039	0.267	0.375	-0.161	-0.282	-0.033	-0.039	-0.029	0.118	-0.154	-0.426	-0.088	-0.405	-0.186	0.029	-0.02	-0.96	0.249	0.289	-0.056	0.158	0.165	0.188	0.255	0.099	0.398	0.028	-0.054	-0.047	0.242	-0.023	-0.114	-0.06	0.114	0.018	0.252	-1.192	0.129	0.249	-0.062	0.031
Rv1062		probably phosphoesterase, evidenced by COGnitor	1	0.198	0.033	0.027	-0.415	0.092	-0.005	-0.541	0.209	-0.123	0.068	-0.148	-0.325	0.301	-0.109	0.101	-0.097	0.304	0.263	-0.174	0.048	-0.01	-0.31	0.343	0.269	0.288	0.173	0.044	0.361	0.213	-0.061	0.718	0.653	-0.147	-0.202	0.338	0.27	0.128	-0.13	0.125	-0.137	0.204	-1.171	-0.154	-0.004	-0.519	-0.03
Rv1063c		UPF0028 protein YchK	0	0.425	0.438	-0.136	0.967	0.094	0.24	-0.219	-0.06	-0.179	0.186	-0.021	-0.053	0.221	0.4	0.175	0.163	0.207	-0.052	0.045	0.227	0.261	-0.417	0.589	0.175	0.172	0.084	-0.28	0.18	0.099	0.037	0.5	0.218	-0.126	0.091	0.371	-0.2	0.307	0.008	0.04	-0.128	-0.064	-0.352	-0.118	0.043	-0.423	0.034
Rv1064c	lpqV	PUTATIVE LIPOPROTEIN LPQV	3	-0.042	-0.001	-0.271	0.17	0.209	-0.039	-0.095	0.233	-0.005	-0.145	-0.128	0.859	0.208	0.089	0.102	0.009	-0.047	-0.358	-0.558	0.371	0.04	-0.666	-0.159	0.144	-0.079	-0.872	0.472	0.108	0.166	0.188	0.283	0.41	-0.601	-0.12	-0.595	-0.146	0.244	-0.074	0.161	-0.098	0.026	-1.292	0.128	0.096	-0.559	-0.218
Rv1065			4	0.152	-0.437	0.245	0.157	0.03	0.05	-0.034	0.067	-0.241	-0.112	0.508	0.961	-0.164	-0.545	-0.097	-0.244	-0.396	0.042	-0.107	0.82	-0.155	-0.141	-0.177	-0.137	0.16	-0.504	0.403	0.052	0.078	-0.262	-0.367	0.031	-0.399	-0.344	0.17	-0.221	0.024	-0.415	0.239	-0.251	-0.329	-0.669	-0.297	-0.023	0.205	0.142
Rv1066			6	-0.123	-1.123	-0.1	-0.6	-0.193	-0.551	-0.324	-0.151	-0.375	-0.089	0.583	0.211	-0.197	-0.656	0.249	-0.086	-0.059	-1.051	-0.006	1.012	-0.475	-0.32	0.175	0.158	0.168	-0.928	0.671	-0.342	-0.139	-0.291	-0.412	0.621	-0.877	-0.134	0.322	0.05	-0.092	-0.47	0.469	-0.181	-0.074	-0.399	-0.356	-0.167	-0.207	0.109
Rv1067c	PE_PGRS19	PE-PGRS FAMILY PROTEIN	12	0.001	-0.19	-0.459	-0.102	-0.16	-0.054	-0.095	0.096	-1.478	-0.19	-0.309	-0.97	0.273	0.004	0.267	0.435	0.234	0.016	0.542	0.098	0.151	0.259	0.391	-0.198	-0.271	-0.126	0.17	0.06	-0.366	-0.12	-1.436	-1.194	-0.066	0.444	0.208	0.555	-1.302	0.157	0.032	0.18	0.266	0.125	-0.054	-0.135	0.375	-0.212
Rv1068c	PE_PGRS20	PE-PGRS FAMILY PROTEIN	14	0.069	0.029	-0.318	-0.123	-0.24	-0.015	-0.408	0.084	-1.798	-0.005	-0.23	-1.351	0.168	-0.052	0.177	0.35	0.2	0.093	0.542	0.101	0.09	0.25	0.351	-0.193	-0.154	0.112	0.006	0.169	-0.262	0.122	-1.811	-1.157	0.178	0.473	0.244	0.591	-1.448	0.182	0.294	0.372	0.348	0.168	-0.324	-0.022	0.291	-0.191
Rv1069c		Predicted membrane protein (DUF2319)	0	0.24	0.242	-0.309	-0.641	-0.032	0.104	-0.074	0.074	-0.027	0.144	0.113	-0.476	0.187	0.323	-0.078	-0.063	0.062	-0.171	-0.14	0.281	0.099	-0.386	-0.391	0.236	0.169	0.108	-0.367	0.239	0.044	0.053	0.555	0.239	0.167	0.226	-0.078	-0.101	0.148	0.266	0.255	0.032	0.257	-0.242	0.244	-0.021	-0.115	-0.016
Rv1070c	echA8	3-methylthioacryloyl-CoA hydratase 2 (DmdD2)	0	0.023	0.134	-0.323	0.333	0.104	-0.051	-0.069	0.118	-0.062	0.133	0.228	-0.332	0.262	0.31	-0.198	-0.095	0.224	-0.041	-0.26	0.107	0.333	-0.303	-0.446	0.085	0.124	-0.119	-0.315	0.143	0.115	0.134	0.285	0.119	0.114	0.295	-0.144	-0.188	0.197	0.319	0.078	0.038	0.164	-0.246	0.309	0.028	-0.382	-0.146
Rv1071c	echA9	3-hydroxyisobutyryl-CoA hydrolase (EC 3.1.2.4)	2	0.096	0.077	-0.491	1.128	0.127	0.02	0.051	0.288	-0.154	-0.189	0.084	-0.271	0.214	0.488	-0.16	-0.039	-0.124	0.071	-0.359	0.32	0.038	-0.929	-0.927	0.199	0.005	0.155	-0.498	0	0.035	0.226	0.375	0.366	0.053	0.454	-0.142	-0.475	0.169	0.211	0.286	0.155	-0.111	-0.248	0.504	0.116	-0.267	-0.001
Rv1072		PROBABLE CONSERVED TRANSMEMBRANE PROTEIN	0	0.063	-0.005	0.048	0.028	-0.018	0.153	-0.21	-0.215	0.102	-0.023	0.019	-0.029	-0.01	0.144	0.125	0.044	-0.168	-0.026	-0.112	0.092	-0.162	0.148	0.013	-0.037	0.043	0.059	-0.076	0.175	-0.032	0.035	-0.135	-0.15	0.141	0.089	-0.177	0.076	-0.006	0.009	0.082	-0.024	-0.087	0.124	-0.064	0.026	-0.266	0.285
Rv1073			0	-0.051	-0.304	0.094	0.69	-0.131	-0.092	0.37	-0.173	0.216	-0.165	-0.085	0.633	-0.333	-0.432	0.022	-0.213	-0.265	-0.252	-0.222	-0.255	-0.228	-0.514	-0.158	0.106	-0.061	-0.059	0.325	-0.158	-0.002	-0.115	-0.221	-0.004	0.053	-0.095	-0.283	-0.068	0.06	0.009	-0.126	0.027	-0.055	0.118	-0.079	-0.078	0.263	-0.075
Rv1074c	fadA3	3-ketoacyl-CoA thiolase (EC 2.3.1.16) @ Acetyl-CoA acetyltransferase (EC 2.3.1.9)	1	0.217	0.173	-0.019	0.915	0.046	0.142	-0.068	-0.022	-0.038	0.134	0.274	-0.026	0.098	0.291	0.021	-0.072	0.151	-0.118	-0.072	0.418	0.02	0.02	-0.003	0.034	0.152	0.235	-0.082	0.007	0.007	0.099	0.298	-0.194	-0.006	0.064	0.128	-0.13	0.08	-0.073	0.238	-0.097	-0.061	-0.13	0.199	0.039	-0.293	0.063
Rv1075c		CONSERVED EXPORTED PROTEIN	12	0.224	0.221	-0.975	-0.446	0.062	-0.123	0.717	0.012	-0.403	0.288	-0.332	-1.219	-0.028	-0.044	0.171	-0.247	-0.394	-0.582	-0.361	0.998	0.286	-0.966	-0.111	0.2	0.682	0.451	-1.355	-0.134	-0.023	0.189	0.081	-0.061	-0.19	-0.007	0.134	-0.296	0.085	0.251	0.511	0.395	0.065	0.303	0.317	-0.099	0.034	-0.034
Rv1076	lipU	esterase	22	0.498	0.9	-1.947	0.481	-0.127	0.619	0.37	-0.083	-0.455	0.72	-0.105	-1.128	0.126	0.281	0.332	-0.131	0.316	-0.23	0.078	1.844	0.698	-0.595	0.152	0.236	1.095	0.714	-1.971	1.096	0.121	-0.348	1.039	-0.291	0.039	-0.153	0.227	-0.273	0.1	0.122	0.696	0.253	-0.754	-0.296	0.06	-0.179	-0.3	-0.767
Rv1077	cbs	Cystathionine beta-synthase (EC 4.2.1.22)	0	0.137	0.121	-0.255	0.41	-0.058	0.098	0	-0.205	-0.121	0.064	0.056	-0.356	0.136	0.185	0.125	0.096	0.206	-0.177	-0.001	0.494	0.077	-0.124	-0.042	0.015	0.423	0.159	-0.341	0.145	-0.024	-0.044	0.085	-0.059	0.022	-0.005	-0.102	-0.052	0.182	0.015	0.231	0.049	-0.119	0.053	0.037	-0.042	-0.359	-0.114
Rv1078	pra	Proline-rich antigen homolog	0	-0.145	-0.061	-0.154	0.275	-0.021	-0.259	0	-0.006	-0.073	0.103	0.431	0.068	0.122	0.363	-0.103	0.102	0.21	-0.174	-0.091	0.235	0.102	-0.121	-0.398	-0.118	0.026	0.072	0.017	0.15	-0.191	0.041	-0.115	-0.128	0.105	0.112	-0.197	-0.157	0.088	0.074	0.019	0.027	-0.257	0.237	0.362	-0.025	-0.235	0.004
Rv1079	metB	Cystathionine gamma-lyase (EC 4.4.1.1)	2	0.151	0.223	0.187	0.265	-0.058	0.166	-0.053	-0.069	0.132	0.163	0.292	0.323	0.088	0.325	-0.249	0.047	0.204	-0.015	-0.131	0.15	0.024	-0.266	-0.357	0.109	0.021	0.124	0.131	0.437	-0.014	0.055	0.316	0.135	0.21	0.034	-0.488	0.04	0.026	0.326	0.175	0.005	0.155	0.027	0.081	0.02	-0.122	-0.04
Rv1080c	greA	Transcription elongation factor GreA	0	-0.004	0.032	-0.28	0.393	0.165	-0.025	0.129	0.307	-0.024	-0.086	-0.294	0.126	-0.149	0.166	-0.07	-0.07	-0.29	0.035	0.098	-0.105	-0.289	-0.219	0.015	0.189	0.029	-0.119	-0.144	-0.069	0.17	0.203	-0.202	-0.199	0.01	0.003	0.146	0.043	0.022	0.074	0.137	-0.024	0.081	0.107	-0.15	0.193	-0.105	0.273
Rv1081c			1	-0.021	0.194	-0.145	0.974	0.099	-0.315	0.207	-0.057	0.049	-0.245	-0.55	0.394	-0.443	-0.433	-0.358	-0.892	-0.28	-0.324	-0.419	-0.387	0.192	-0.781	0.355	0.404	0.355	0.378	0.413	0.296	0.088	0.241	0.156	-0.425	-0.249	-0.127	-0.18	-0.067	-0.136	0.426	0.369	-0.073	0.331	-0.279	0.09	-0.047	0.163	0.295
Rv1082	mca	Mycothiol S-conjugate amidase Mca	0	0.053	-0.072	0.2	-0.294	0.032	0.051	0.016	0.22	-0.071	0.117	-0.048	0.201	-0.225	-0.053	-0.143	-0.145	-0.417	-0.022	-0.401	0.129	0.08	-0.316	-0.161	0.093	0.04	0.036	-0.193	0.118	-0.004	-0.112	-0.076	0.096	0.074	0.105	-0.143	-0.26	-0.185	0.072	0.151	0.198	0.014	-0.068	0.205	0.107	0.03	0.075
Rv1083		probable secreted protein	1	0.292	0.189	0.402	-0.631	0.063	0.332	-0.148	0.164	-0.235	0.072	0.365	0.14	-0.094	0.23	0.011	-0.239	0.368	0.422	-0.241	0.338	0.364	-1.038	-0.344	-0.01	0.142	-0.021	0.05	0.145	0.076	-0.355	-0.019	-0.369	-0.05	-0.016	-0.236	-0.16	0.171	0.326	0.016	0.188	0.17	-0.023	0.282	-0.162	-0.03	-0.262
Rv1084		Thymidylate kinase (EC 2.7.4.9)	1	-0.022	-0.161	0.473	-1.217	0.013	-0.179	-0.555	0.036	-0.314	-0.149	0.158	-0.155	-0.029	0.102	0.214	-0.164	-0.074	-0.057	-0.239	0.237	0.117	-0.354	0.69	0.323	0.343	0.238	-0.099	0.256	-0.049	-0.096	0.201	0.398	-0.003	-0.049	0.079	-0.025	-0.167	0.179	0.362	0.025	0.018	-0.53	-0.166	-0.085	-0.376	-0.005
Rv1085c		COG1272: Predicted membrane protein hemolysin III homolog	4	0.014	-0.044	-0.674	0.517	0.017	-0.181	0.078	0.168	0.082	0.037	-0.327	-0.129	0.23	0.119	-0.099	0.151	0.042	0.23	-0.277	-0.223	0.042	-0.338	-0.68	0	-0.212	0.169	-0.136	0.165	0.084	0.264	0.337	0.412	0.088	0.13	0.073	0.111	0.275	0.001	0.145	0.71	0.037	-0.457	0.119	0.104	-0.292	0.162
Rv1086		Undecaprenyl pyrophosphate synthetase (EC 2.5.1.31)	2	0.282	0.207	0.202	0.733	0.031	0.269	0.131	0.14	-0.166	0.207	0.148	0.469	0.01	0.157	0.023	-0.008	-0.205	0.211	-0.16	0.198	0.041	-0.077	0.089	0.114	0.006	0.103	-1.242	0.058	0.067	0.012	0.019	-0.114	-0.151	0.018	0.139	-0.197	-0.104	0.039	-0.028	0.006	-0.084	0.088	0.047	0.062	0.163	0.026
Rv1087	PE_PGRS21		1	-0.152	-0.294	-0.54	-0.061	-0.449	-0.263	-0.077	0.054	-0.629	-0.094	-0.14	-0.842	0.203	-0.094	0.217	0.299	0.208	-0.104	0.375	-0.063	0.002	0.245	0.274	-0.344	-0.232	-0.096	0.043	-0.016	-0.333	-0.09	-0.714	-0.241	-0.074	0.265	0.045	0.439	-0.438	0.12	0.191	0.133	0.235	0.054	-0.241	-0.264	-0.035	-0.233
Rv1087A		Undecaprenyl pyrophosphate synthetase (EC 2.5.1.31)	0	-0.07	-0.077	-0.17	0.266	-0.09	-0.138	0.293	0.106	0.174	-0.063	0.005	0.31	-0.081	-0.036	-0.172	0.064	-0.061	-0.052	0.362	-0.36	0.173	-0.152	-0.072	-0.086	-0.216	-0.132	0.127	0.132	0.082	0.253	-0.057	0.305	-0.033	-0.087	-0.032	-0.093	-0.079	0.206	-0.031	-0.088	0.376	-0.157	-0.034	-0.062	0.231	0.081
Rv1088	PE9	PE family protein	4	-0.459	-0.516	-0.64	-0.957	-0.012	-0.537	0.203	1.069	-0.003	-0.289	-0.709	0.069	-0.014	-0.524	0.018	-0.46	-0.526	-0.549	0.416	-0.223	0.072	-0.256	-0.1	-0.356	-0.503	-0.362	0.341	-0.101	-0.106	-0.178	-0.027	0.053	-0.622	-0.088	-0.15	-0.152	-0.475	-0.139	0.021	0.002	0.533	-0.332	-0.151	0.435	0.341	-0.363
Rv1089	PE10	PE family protein	1	-0.139	-0.179	-0.384	0.289	0.089	-0.096	-0.104	0.818	-0.101	-0.195	-0.235	0.647	-0.213	-0.187	-0.086	-0.096	-0.215	-0.226	-0.124	-0.144	-0.073	-0.157	0.259	-0.098	-0.167	-0.022	0.092	0.216	0.006	0.277	0.14	-0.09	-0.193	-0.028	0.196	-0.218	-0.082	0.14	0.057	-0.238	0.21	-0.169	0.014	0.285	0.68	-0.03
Rv1089A	celA2a		3	0.062	-0.107	-0.137	0.264	0.034	-0.184	0.179	0.152	-0.121	-0.207	-0.097	0.145	-0.086	0.053	-0.068	-0.09	-0.075	-0.359	0.361	-0.299	0.723	-0.162	0.171	-0.162	-0.152	-0.23	-0.061	-0.203	0.003	0.546	-0.196	0.744	0.06	-0.234	-0.341	-0.047	0.005	0.767	-0.08	-0.252	0.27	-0.152	0.3	-0.025	-0.298	-0.124
Rv1090	celA2b	PROBABLE CELLULASE CELA2B (ENDO-1,4-BETA-GLUCANASE) (ENDOGLUCANASE) (CARBOXYMETHYL CELLULASE) (EC 3.2.1.4)	0	0.377	0.239	0.176	0.974	0.492	0.177	0.212	0.649	0.074	-0.268	0.122	-0.057	0.159	0.354	0.306	-0.104	-0.028	-0.156	0.473	-0.096	0.125	-0.809	-0.05	0.146	-0.243	0.08	-0.128	-0.337	0.503	0.019	-0.33	-0.639	-0.502	-0.276	-0.239	-0.523	-0.297	0.289	0.128	0.22	-0.295	-0.655	0.376	0.296	0.378	0.058
Rv1091	PE_PGRS22	PE-PGRS FAMILY PROTEIN	0	-0.171	-0.297	-0.457	-0.103	-0.323	-0.201	-0.069	0.115	-0.657	-0.162	-0.313	-0.832	0.298	0.005	0.209	0.389	0.259	-0.05	0.445	0.046	0.068	0.198	0.448	-0.191	-0.137	0.019	0.086	0.096	-0.31	0.057	-0.425	-0.362	0.099	0.367	0.236	0.379	-0.555	0.078	0.219	0.224	0.231	-0.013	-0.179	-0.248	0.02	-0.268
Rv1092c	coaA	Pantothenate kinase (EC 2.7.1.33)	3	0.315	0.544	0.078	0.125	0.032	0.52	-0.008	0.227	-0.113	0.356	0.091	-0.695	0.178	0.39	0.289	0.306	0.117	0.213	0.075	0.159	0.21	-0.228	0.208	-0.025	0.151	0.03	-0.636	-0.031	0.071	-0.044	0.237	0.004	0.061	0.138	0.557	-0.11	-0.057	-0.027	0.017	0.194	0.081	-0.706	0.177	0.076	0.068	0.072
Rv1093	glyA	Serine hydroxymethyltransferase 1 (EC 2.1.2.1)	0	0.024	0.014	0.138	0.318	0.125	0.001	-0.088	0.147	-0.052	-0.047	-0.034	-0.068	-0.021	0.161	-0.071	0.012	-0.07	-0.233	-0.105	0.063	-0.035	-0.156	0.138	0.057	-0.03	0.087	-0.37	-0.021	-0.014	0.195	0.032	0.039	-0.039	0.047	0.053	-0.126	-0.042	-0.011	-0.031	0.054	-0.013	0.06	0.045	0.111	-0.032	0.111
Rv1094	desA2	Fatty acid desaturase occurring in virulence cluster	1	0.218	0.181	0.191	0.232	0.28	0.327	0.028	0.127	0.291	-0.481	0.122	-0.977	-0.124	0.095	0.247	-0.009	-0.592	0.151	-0.076	0.129	-0.55	0.14	-0.035	-0.121	-0.006	-0.086	-0.443	0.067	0.275	-0.054	-0.18	0.028	0.163	0.258	-0.228	0.282	-2.027	0.055	0.281	0.332	0.11	0.283	-0.315	0.337	-0.018	0.275
Rv1095	phoH2	Predicted ATPase related to phosphate starvation-inducible protein PhoH	1	0.063	0.134	-0.267	-0.189	0.096	0.098	0.159	0.185	0.134	-0.304	-0.038	-1.142	0.088	-0.01	0.172	0.198	-0.152	0.253	-0.115	0.088	-0.199	0.326	0.278	-0.168	0.108	-0.069	-0.221	-0.187	0.3	-0.108	0.172	0.098	-0.023	-0.056	0.314	0.111	-0.093	-0.224	-0.147	-0.031	0.104	-0.056	-0.281	0.199	0.049	0.242
Rv1096		Possible glycosyl hydrolase (EC 3.-.-.-)	1	-0.124	-0.078	-1.828	0.697	0.17	-0.22	0.643	0.15	0.258	-0.144	-0.063	0.158	-0.254	0.025	-0.366	-0.102	-0.259	-0.274	-0.359	-0.129	0.005	-0.856	-0.488	-0.02	-0.227	-0.024	0.071	-0.08	0.146	0.462	-0.172	0.043	0.086	0.064	-0.317	-0.2	0.209	0.111	0.011	0.195	0.03	0.15	0.383	0.191	0.138	0.105
Rv1097c		PROBABLE MEMBRANE GLYCINE AND PROLINE RICH PROTEIN	0	0.075	0.078	-0.289	-0.631	0.04	0.05	0.017	0.164	0.055	0.118	-0.007	-0.476	0.023	0.117	0.051	0.122	0.105	-0.128	0.019	0.206	-0.083	-0.07	0.021	0.153	0.181	0.131	-0.383	0.02	0.071	0.156	0.311	0.134	0.098	0.214	0.071	0.042	0.229	-0.011	0.15	0.001	-0.052	0.178	0.008	0.079	-0.007	-0.057
Rv1098c	fumC	Fumarate hydratase class II (EC 4.2.1.2)	0	-0.005	-0.002	-0.51	-0.328	0.112	-0.09	0.056	0.226	0.113	-0.134	-0.025	-0.311	-0.028	0.085	-0.206	-0.037	-0.13	-0.237	-0.311	0.256	0.075	-0.302	-0.294	0.192	0.037	0.104	-0.284	0.072	0.114	0.268	0.308	0.287	0.1	0.286	-0.026	0.033	0.199	0.097	0.134	0.139	0.043	0.112	0.187	0.066	-0.108	0.027
Rv1099c	glpX	Fructose-1,6-bisphosphatase, GlpX type (EC 3.1.3.11)	0	-0.182	-0.079	-0.862	0.466	0.208	-0.296	0.25	0.288	0.187	-0.165	-0.218	-0.177	-0.064	-0.112	-0.104	-0.068	-0.201	-0.171	-0.227	-0.031	0.124	-0.416	-0.199	0.163	0.158	0.163	-0.285	0.14	0.194	0.264	0.273	0.165	0.118	0.151	-0.053	0.053	0.33	0.025	0.256	0.185	-0.027	0.134	0.246	0.184	-0.187	0.048
Rv1100			1	0.297	0.053	-0.111	0.581	-0.038	0.178	0.005	-0.052	-0.018	0.14	-0.031	0.146	0.001	0.074	0.075	0.12	-0.034	0.01	0.114	0.307	0.138	0.044	0.117	0.152	0.142	0.174	-0.292	-0.019	0.047	0.073	0.135	0.307	-0.058	0.104	0.269	0.009	0.14	0.099	0.123	0.111	0.062	0.191	0.065	0.057	-0.128	-0.098
Rv1101c		CONSERVED MEMBRANE PROTEIN	1	0.251	0.107	0.138	-0.285	-0.034	0.141	-0.205	0.037	-0.106	0.064	-0.046	0.159	0.1	-0.098	0.139	-0.126	0.09	-0.101	-0.049	0.368	0.05	-0.05	0.2	0.085	0.367	0.109	-0.117	0.113	0.078	-0.142	0.445	-0.223	0.197	-0.073	0.248	0.031	0.094	-0.011	0.182	0.099	0.112	0.355	0.074	-0.038	-0.09	-0.103
Rv1102c		Death on curing protein, Doc toxin	2	-0.003	-0.042	-0.597	0.221	0.027	-0.033	0.1	0.204	0.087	-0.001	0.001	0.125	-0.396	-0.224	-0.147	-0.346	-0.006	-0.291	-0.378	0.28	0.2	-0.659	-1.141	0.336	0.393	0.166	-0.232	-0.752	0.133	0.114	0.026	0.339	0.333	0.115	-0.015	0.051	0.295	0.254	0.112	0.242	0.123	0.13	0.149	-0.098	0.006	0.01
Rv1103c		Prevent host death protein, Phd antitoxin	1	0.129	0.01	-0.388	0.63	0.245	-0.027	0.231	0.376	0.085	-0.024	-0.134	0.358	-0.098	0.328	-0.001	0.076	-0.171	-0.469	-0.174	0.2	0.202	-0.514	-0.607	0.082	0.119	0.064	-0.319	-0.236	0.294	0.119	0.005	-0.038	0.152	0.022	0.002	-0.532	0.372	0.152	-0.123	0.104	0.066	0.147	0.458	0.29	0.211	-0.145
Rv1104		Carboxylesterase (EC 3.1.1.1)	0	0.14	-0.124	0.093	-0.728	0.152	-0.132	0.097	0.355	0.06	0.012	0.058	0.061	0.114	-0.169	-0.163	-0.283	-0.185	-0.062	-0.38	0.234	0.045	-0.971	-0.503	0.15	0.175	0.02	-0.517	0.031	0.3	0.086	0.203	0.44	0.084	0.012	-0.206	-0.188	0.381	0.069	0.275	0.111	-0.124	-0.715	0.251	0.071	-0.219	-0.013
Rv1105		Carboxylesterase, type B	0	-0.018	-0.13	-0.116	-0.223	0.044	-0.107	-0.173	0.273	-0.02	-0.151	-0.16	0.003	-0.126	-0.201	-0.102	-0.167	-0.135	-0.101	-0.164	-0.047	0.016	-0.107	-0.032	0.175	-0.074	-0.087	-0.059	-0.041	0.037	-0.088	-0.061	0.016	-0.039	-0.054	0.024	-0.062	-0.018	-0.017	-0.017	-0.148	0.196	-0.088	-0.1	0.104	0.092	-0.051
Rv1106c		PROBABLE CHOLESTEROL DEHYDROGENASE	0	-0.056	-0.091	-0.151	0.356	-0.057	-0.199	0.056	0.023	-0.046	0.15	-0.324	0.147	0	-0.071	0.19	-0.12	0.025	-0.013	0.009	-0.131	-0.068	-0.614	0.497	0.02	0.168	0.074	0.173	0.038	0.078	0.125	0.009	0.236	0.058	0.209	0.099	0.083	0.187	-0.178	-0.019	-0.14	-0.003	-0.418	0.003	-0.07	-0.08	0.04
Rv1107c	xseB	Exodeoxyribonuclease VII small subunit (EC 3.1.11.6)	0	0.202	0.077	0.355	-0.646	0.138	0.149	-0.081	-0.028	0.213	0.069	0.033	-0.086	0.11	0.097	0.171	0.222	-0.082	0.278	0.172	0.091	-0.279	0.015	0.518	-0.183	0.06	0.086	-0.026	0.165	0.341	-0.363	0.083	-0.176	-0.123	-0.158	0.109	-0.021	0.2	-0.278	-0.184	-0.146	-0.078	-0.323	0.026	0.127	0.224	0.031
Rv1108c	xseA	Exodeoxyribonuclease VII large subunit (EC 3.1.11.6)	0	0.121	-0.104	0.17	-0.448	0.052	-0.045	-0.176	0.049	0.022	0.07	-0.332	0.051	0.02	-0.187	0.076	0.054	-0.06	0.071	-0.071	-0.22	-0.038	0.092	0.749	0.098	0.201	0.13	-0.144	0.056	0.129	-0.057	0.109	0.432	0.059	-0.09	0.357	0.06	0.217	-0.085	0.018	-0.084	0.095	-0.436	-0.165	0.004	-0.007	0.237
Rv1109c			0	-0.015	-0.094	0.038	0.291	0.19	0.122	0.045	-0.003	-0.024	-0.049	0.01	0.053	0.062	0.248	-0.088	0.029	0.193	-0.396	-0.062	0.12	0.196	-0.338	-0.024	-0.171	-0.226	-0.086	-0.178	-0.181	-0.064	-0.078	-0.383	0.036	0.049	-0.044	0.145	-0.085	0.127	0.038	-0.024	-0.146	-0.022	-0.216	0.166	0.169	0.121	0.093
Rv1110	lytB	4-hydroxy-3-methylbut-2-enyl diphosphate reductase (EC 1.17.1.2)	0	0.271	0.014	-0.179	0.647	0.004	0.045	0.054	-0.002	-0.045	0.053	-0.095	0.515	-0.059	0.011	0.131	0.069	0.081	-0.314	0.024	0.084	-0.156	-0.086	0.111	-0.031	0.175	0.03	0.237	0.01	0.071	-0.024	-0.269	-0.142	-0.006	-0.107	0.005	-0.048	0.075	-0.162	-0.024	-0.094	-0.084	0.138	-0.095	0.025	0.082	0.033
Rv1111c		INTEGRAL MEMBRANE PROTEIN (Rhomboid family)	1	-0.092	-0.028	-0.467	-0.329	0.139	-0.166	0.25	0.135	0.041	0.088	-0.201	-0.425	-0.067	-0.273	-0.08	0.031	-0.046	-0.168	-0.36	0.058	0.198	-0.424	-0.156	0.046	0.005	0.085	-0.034	0.027	0.044	0.263	0.158	0.121	0.122	0.226	-0.215	-0.047	0.208	0.218	0.147	0.179	0.099	-0.305	0.229	0.098	-0.061	-0.046
Rv1112	ychF	GTP-binding and nucleic acid-binding protein YchF	4	-0.213	-0.093	-0.761	0.069	0.257	-0.285	0.315	0.507	0.03	-0.352	-0.155	0.168	-0.048	0.512	-0.407	-0.524	-0.76	-0.364	-0.452	0.059	0.439	-0.812	-1.552	0.18	-0.117	-0.135	0.106	0.385	0.214	0.57	-0.212	-0.279	-0.174	-0.093	-0.191	-0.575	0.137	0.567	0.204	0.169	0.347	-0.415	0.39	0.094	0.176	-0.139
Rv1113			10	-0.685	0.196	-0.705	-0.009	0.173	-0.048	0.683	0.063	0.131	-0.122	-0.114	0.889	-0.097	0.314	-0.055	-0.434	-0.148	-0.446	-0.009	-0.097	0.537	-0.538	-0.464	0.12	0.046	0.175	-1.336	-0.239	-0.001	0.31	-0.193	0.082	0.262	-0.081	-1.956	-0.21	0.366	0.807	-0.025	-0.036	0.322	0.07	0.806	-0.054	0.34	-0.069
Rv1114		PIN domain protein	1	-0.221	-0.331	-0.755	-0.244	-0.111	-0.392	0.332	-0.039	-0.047	-0.07	-0.436	0.151	0.048	-0.148	-0.407	0.033	-0.494	-0.353	-0.271	0.089	0.098	-0.793	-0.407	0.112	0.049	0.211	-1.457	-0.22	-0.294	0.279	-0.056	0.482	0.198	0.059	-0.544	-0.206	0.042	0.053	0.079	-0.05	0.091	0.096	0.235	-0.16	-0.22	-0.143
Rv1115			4	-0.02	-0.097	-0.871	-0.497	0.132	-0.184	0.641	0.887	-0.045	-0.278	-1.001	0.351	-0.178	-0.5	-0.354	-0.618	-0.309	-0.603	-0.593	-0.139	0.307	-1.034	-0.348	0.261	0.178	-0.197	-0.709	-0.796	0.209	0.156	-0.131	-0.849	-0.352	0.256	-0.074	-0.119	-0.063	0.379	0.006	0.172	0.369	-0.398	0.153	0.12	0.703	-0.4
Rv1116			2	-0.236	-0.194	-0.689	-0.351	0.262	-0.177	0.352	1.137	-0.281	-0.393	-0.179	0.384	-0.106	-0.007	-0.601	-0.662	-0.369	-0.155	-0.772	0.05	0.297	-0.465	-0.451	-0.051	0.006	0.041	-0.444	-0.633	0.417	-0.045	-0.273	-0.179	-0.288	-0.039	-0.051	-0.474	-0.232	0.099	0.011	-0.269	-0.104	-0.049	-0.215	0.527	0.439	-0.111
Rv1116A		PE family protein	2	0.378	0.312	-0.271	0.131	0.059	0.129	-0.169	-0.118	0.113	-0.241	0.294	0.248	0.319	0.374	0.392	0.156	0.243	-0.286	0.109	-0.033	0.392	-0.401	-0.277	0.146	0.206	0.327	-0.078	0.132	0.403	-0.077	0.377	-0.039	-0.134	0.119	0.046	-0.469	-0.127	-1.026	0.216	0.058	0.232	-0.092	0.624	0.227	-0.266	-0.03
Rv1117			2	0.105	0.005	-0.087	0.037	0.182	0.103	0.126	-2.735	0.074	0.196	-0.209	0.399	-0.019	0.002	0.275	-0.007	-0.157	-0.373	-0.202	0.097	0.025	-0.084	-0.039	-0.123	0.074	0.146	0.09	-0.095	0.213	0.008	0.29	-0.443	0.048	0.128	0.306	0.074	0.016	-0.228	0.063	0.144	0.006	0.066	0.201	0.06	0.338	0.02
Rv1118c			3	0.076	-0.12	1.485	-0.234	0.163	-0.235	0.324	0.262	0.141	-0.251	0.082	0.297	0.022	0.013	-0.273	0	-0.05	-0.424	-0.492	0.047	0.324	-1.028	-0.571	0.041	0.103	0.065	-0.07	0.315	0.069	0.225	0.276	0.114	0.009	0.165	-0.471	-0.262	0.301	0.24	0.146	0.107	0.052	-0.488	0.421	0.085	-0.106	0.066
Rv1119c			0	0.136	0.029	0.256	0.272	-0.061	0.001	-0.377	0.052	-0.161	-0.015	0.666	0.102	-0.484	0.061	-0.151	0.001	0.132	0.543	0.137	0.005	-0.063	0.109	-0.183	0.213	0.035	0.252	-0.275	0.321	-0.087	0.186	-0.043	-0.047	0.22	-0.059	-0.175	-0.218	0.003	-0.087	0.276	-0.082	-0.085	0.125	-0.082	-0.01	-0.18	0.273
Rv1120c		lipJ	0	-0.051	-0.048	-0.104	0.031	-0.128	-0.144	-0.063	0.281	0.201	-0.159	-0.218	-0.088	0.025	-0.165	-0.046	-0.118	0.004	-0.202	0.284	-0.139	-0.061	-0.084	0.413	0.008	-0.134	-0.147	0.008	-0.114	-0.104	-0.113	-0.038	0.081	-0.087	-0.201	0.01	-0.002	-0.087	0.118	0.027	-0.074	0.302	-0.206	0.016	-0.125	0.245	-0.097
Rv1121	zwf1	Glucose-6-phosphate 1-dehydrogenase (EC 1.1.1.49)	0	0.167	0.292	0.336	-0.867	0.108	0.214	-0.241	0.331	-0.016	0.151	0.003	-0.201	0.115	-0.156	0.17	-0.159	0.064	0.218	-0.202	0.134	0.028	0.182	0.297	0.115	0.148	0.207	0.172	0.338	0.193	-0.275	0.583	-0.494	-0.046	-0.353	0.522	-0.105	-0.25	-0.27	0.127	0.011	0.282	-0.668	-0.264	0.139	-0.056	0.04
Rv1122	gnd2	6-phosphogluconate dehydrogenase, decarboxylating (EC 1.1.1.44)	0	0.196	0.26	0.53	-0.996	0.11	0.171	-0.318	0.236	-0.024	-0.018	0.181	-0.358	0.267	-0.028	0.014	-0.189	0.264	0.545	-0.111	0.217	-0.194	0.12	0.032	0.063	0.328	0.152	-0.062	0.433	0.171	-0.143	0.282	-0.552	0.046	-0.278	0.412	-0.113	-0.145	-0.318	0.075	0.089	0.222	-0.607	-0.15	0.07	-0.279	0.009
Rv1123c	bpoB	Possible peroxidase bpoB (Non-haem peroxidase) (EC 1.11.1.-)	2	0.267	0.19	0.33	-0.424	0.14	0.136	0.01	0.148	0.144	0.145	0.102	-0.25	0.312	0.106	0.13	0.088	0.275	0.265	-0.019	0.092	-0.069	-0.178	0.128	-0.094	-0.017	-0.03	-0.156	0.071	0.155	-0.056	0.459	0.209	-0.224	-0.047	-0.055	0.096	0.315	-0.119	0.094	-0.099	0.329	-1.047	0.139	0.069	-0.381	-0.173
[truncated: 2,881 more rows]
[truncated: 510 more columns]

## Sheet: SupplementaryTableS3
Supplementary Table S3. Gene ontology enrichment in sets of similarly regulated genes.
[truncated: 308 more rows]

[truncated: 3 more sheets: SupplementaryTableS4, SupplementaryTableS5, Supplementary Table S6]
